# Supplementary material for: An ECHO of Cartilage: In Silico Prediction of Combinatorial Treatments to Switch Between Transient and Permanent Cartilage Phenotypes With Ex Vivo Validation
Source: Front Bioeng Biotechnol. 2021 Nov 15;9:732917. doi: 10.3389/fbioe.2021.732917 (PMC8634894; doi:10.3389/fbioe.2021.732917)
Supplement: Supplementary file 1 [file Table1.XLS]

## Sheet: Sheet1
Node name	Initial Activity	Node type
ATF2	0	Transcription factor
ATF2 PTM	4	Other
ATF2 prom	10	Other
ATF2 prot	10	Other
ATF4	67	Transcription factor
Akt	0	Kinase
Akt PTM	0	Other
Akt prom	0	Other
Akt prot	0	Other
B-catenin	21	Transcription factor
BMP	23	Cytokine
BMP prom	23	Other
Bcat dummy value must be 1	100	Other
Bcatleftcfcomplex	0	Other
C/EBPb dummy	0	Other
CCND1	61	Transcription factor
CCND1 PTM	75	Other
CCND1 dummy must be 1	100	Other
CCND1 prom	82	Other
CCND1 prot	82	Other
Col-II	100	Other
Col-II prom	100	Other
Col-X	0	Other
Col-X prom	0	Other
DC canonical dummy	79	Other
DC degradation dummy	100	Other
DC dummy must be 1	100	Other
DC dummy must be 1	100	Other
Dlx5	0	Transcription factor
Dlx5 PTM	28	Other
Dlx5 prom	0	Other
Dlx5 prot	0	Other
Dsh	21	Other
ERK1/2	0	Kinase
Ets1	7	Transcription factor
Ets1 PTM	67	Other
Ets1 prom	10	Other
Ets1 prot	10	Other
FGF	14	Cytokine
FGF prom	14	Other
FGFR1	0	Receptor
FGFR1 PTM	6	Other
FGFR1 prom	0	Other
FGFR1 prot	0	Other
FGFR3	12	Receptor
FGFR3 PTM	14	Other
FGFR3 prom	90	Other
FGFR3 prot	90	Other
Frizzled - LRP 5/6	100	Receptor
GSK	100	Kinase
GSK dummy	0	Other
GSK dummy must be one	100	Other
Gli2	35	Transcription factor
HDAC4	0	Other
HIF-2a	0	Transcription factor
HIF-2a prom	0	Other
IGF-1	100	Cytokine
IGF-1 prom	100	Other
IGF-1R	34	Receptor
IGF-1R PTM	100	Other
IGF-1R prom	34	Other
IGF-1R prot	34	Other
Ihh	52	Cytokine
Ihh prom	52	Other
Lef/Tcf	0	Transcription factor
Lef/Tcf PTM	0	Other
Lef/Tcf dummy must be 1	100	Other
Lef/Tcf prom	54	Other
Lef/Tcf prot	54	Other
MEF2C	5	Transcription factor
MEF2C PTM	44	Other
MEF2C prom	11	Other
MEF2C prot	11	Other
MMP13	0	Other
MMP13 prom	0	Other
Msx2	26	Transcription factor
Msx2 PTM	100	Other
Msx2 dummy must be 1	100	Other
Msx2 prom	26	Other
Msx2 prot	26	Other
NFkb	0	Transcription factor
Nkx3.2	100	Transcription factor
Nkx3.2 prom	100	Other
PI3K	0	Kinase
PI3K PTM	41	Other
PI3K prom	0	Other
PI3K prot	0	Other
PKA	100	Kinase
PP2A	100	Phosphatase
PPR	72	Receptor
PPR PTM	77	Other
PPR prom	93	Other
PPR prot	93	Other
PTHrP	77	Cytokine
PTHrP prom	77	Other
R-smad	16	Other
Ras	28	Other
Runx2	0	Transcription factor
Runx2 PTM	0	Other
Runx2 prom	0	Other
Runx2 prot	0	Other
STAT1	1	Transcription factor
STAT1 PTM	1	Other
STAT1 prot	100	Other
Smad3	10	Transcription factor
Smad7	7	Other
Smad7 prom	7	Other
Smadcomplex	16	Transcription factor
Sox9	90	Transcription factor
Sox9 PTM	90	Other
Sox9 prom	100	Other
Sox9 prot	100	Other
TGFb	35	Cytokine
TGFb prom	35	Other
Wnt	29	Cytokine
Wnt prom	29	Other
dEF-1	5	Transcription factor
dEF-1 prom	5	Other
destruction complex	79	Other
p38	38	Kinase
