# Supplementary material for: An ECHO of Cartilage: In Silico Prediction of Combinatorial Treatments to Switch Between Transient and Permanent Cartilage Phenotypes With Ex Vivo Validation
Source: Front Bioeng Biotechnol. 2021 Nov 15;9:732917. doi: 10.3389/fbioe.2021.732917 (PMC8634894; doi:10.3389/fbioe.2021.732917)
Supplement: Supplementary file 3 [file Table3.XLSX]

## Sheet: Model1_Edges
canonicalName	k	scenario
Akt --| Akt	1	0
Akt --> NFkb	0.667	0
Akt --> Runx2 PTM	1	0
Akt prot --| Akt prot	0.1	0
Akt prot AND Akt PTM --> Akt	1	2
Akt PTM --| Akt PTM	1	0
Akt PTM --> Akt	0	0
ATF2 --| ATF2	1	0
ATF2 --> CCND1 prot	0.067	0
ATF2 prot --| ATF2 prot	0.1	0
ATF2 prot AND ATF2 PTM --> ATF2	1	2
ATF2 PTM --| ATF2 PTM	1	0
ATF2 PTM --> ATF2	0	0
ATF4 --| ATF4	1	0
ATF4 --> Ihh	0.067	0
Bcat dummy value must be 1 --> B-catenin	1	0
B-catenin --| B-catenin	1	0
B-catenin --| Sox9 PTM	1	0
B-catenin --> FGF	0.067	0
B-catenin --> Lef/Tcf prot	0.044	0
B-catenin --> Lef/Tcf PTM	1	0
B-catenin AND Lef/Tcf --> Bcatleftcfcomplex	1	2
Bcatleftcfcomplex --| Bcatleftcfcomplex	1	0
Bcatleftcfcomplex --> Wnt	0.067	0
BMP --| BMP	0.1	0
BMP --> p38	0.667	0
BMP --> Ras	0.444	0
BMP --> R-smad	1	0
C/EBPb dummy --| C/EBPb dummy	1	0
C/EBPb dummy AND p38 --> MMP13	0.025	2
CCND1 --| CCND1	1	0
CCND1 --| Runx2 PTM	1	0
CCND1 --| Smad3	0.333	0
CCND1 dummy must be 1 --> CCND1 PTM	1	0
CCND1 prot --| CCND1 prot	0.1	0
CCND1 prot AND CCND1 PTM --> CCND1	1	2
CCND1 PTM --| CCND1 PTM	1	0
CCND1 PTM --> CCND1	0	0
Col-II --| Col-II	0.1	0
Col-X --| Col-X	0.1	0
DC canonical dummy --| DC canonical dummy	1	0
DC canonical dummy AND DC degradation dummy --> destruction complex	1	2
DC degradation dummy --| DC degradation dummy	1	0
DC degradation dummy --> destruction complex	0	0
DC dummy must be 1 --> DC canonical dummy	1	0
DC dummy must be 1 --> DC degradation dummy	1.5	0
dEF-1 --| dEF-1	0.1	0
dEF-1 --| Ihh	0.067	0
destruction complex --| B-catenin	1	0
destruction complex --| destruction complex	1	0
Dlx5 --| Dlx5	1	0
Dlx5 --| Msx2 prot	0.1	0
Dlx5 --| Msx2 PTM	1	0
Dlx5 --> Runx2 prot	0.044	0
Dlx5 --> Runx2 PTM	1	0
Dlx5 prot --| Dlx5 prot	0.1	0
Dlx5 prot AND Dlx5 PTM --> Dlx5	1	2
Dlx5 PTM --| Dlx5 PTM	1	0
Dlx5 PTM --> Dlx5	0	0
Dsh --| DC canonical dummy	1	0
Dsh --| Dsh	1	0
ERK1/2 --| DC degradation dummy	1	0
ERK1/2 --| ERK1/2	1	0
ERK1/2 --| GSK	0	0
ERK1/2 --| Smad3	0.333	0
ERK1/2 --| Smadcomplex	1	0
ERK1/2 --> ATF4	0.667	0
ERK1/2 --> Ets1 PTM	0.667	0
ERK1/2 --> Runx2 PTM	1	0
Ets1 --| Ets1	1	0
Ets1 --> dEF-1	0.067	0
Ets1 prot --| Ets1 prot	0.1	0
Ets1 prot AND Ets1 PTM --> Ets1	1	2
Ets1 PTM --| Ets1 PTM	1	0
Ets1 PTM --> Ets1	0	0
FGF --| FGF	0.1	0
FGF --> FGFR1 PTM	1	0
FGF --> FGFR3 PTM	1	0
FGFR1 --| FGFR1	1	0
FGFR1 --> NFkb	0.667	0
FGFR1 --> Ras	0.444	0
FGFR1 --> STAT1	0.444	0
FGFR1 prot --| FGFR1 prot	0.1	0
FGFR1 prot AND FGFR1 PTM --> FGFR1	1	2
FGFR1 PTM --| FGFR1 PTM	1	0
FGFR1 PTM --> FGFR1	0	0
FGFR3 --| FGFR3	1	0
FGFR3 --> Ras	0.444	0
FGFR3 --> STAT1	0.444	0
FGFR3 prot --| FGFR3 prot	0.1	0
FGFR3 prot AND FGFR3 PTM --> FGFR3	1	2
FGFR3 PTM --| FGFR3 PTM	1	0
FGFR3 PTM --> FGFR3	0	0
Frizzled - LRP 5/6 --| Frizzled - LRP 5/6	1	0
Frizzled - LRP 5/6 --> Dsh	1	0
Gli2 --| Gli2	1	0
Gli2 --| MMP13	0.025	0
Gli2 --> BMP	0.067	0
Gli2 --> CCND1 prot	0.044	0
Gli2 --> PPR prot	0.067	0
Gli2 --> TGFb	0.1	0
Gli2 --> Wnt	0.133	0
Gli2 AND Sox9 --> PTHrP	0.033	2
GSK --| CCND1 PTM	0.25	0
GSK --| GSK	1	0
GSK --| HDAC4	1	0
GSK --> Ets1 PTM	0.667	0
GSK dummy --| GSK dummy	1	0
GSK dummy AND ERK1/2 --| GSK	1	2
GSK dummy must be one --> GSK	1	0
HDAC4 --| HDAC4	1	0
HDAC4 --| MEF2C PTM	1	0
HDAC4 --| Runx2 PTM	0	0
HIF-2a --| HIF-2a	0.1	0
HIF-2a --> MMP13	0.025	0
HIF-2a --> Runx2 prot	0.044	0
HIF-2a AND Runx2 --> C/EBPb dummy	1	2
IGF-1 --| IGF-1	0.1	0
IGF-1 --> IGF-1R PTM	1	0
IGF-1 --> PKA	0.667	0
IGF-1R --| IGF-1R	1	0
IGF-1R --> PI3K PTM	0.667	0
IGF-1R --> STAT1	0.333	0
IGF-1R prot --| IGF-1R prot	0.1	0
IGF-1R prot AND IGF-1R PTM --> IGF-1R	1	2
IGF-1R PTM --| IGF-1R PTM	1	0
IGF-1R PTM --> IGF-1R	0	0
Ihh --| Ihh	0.1	0
Ihh --> Gli2	0.667	0
Lef/Tcf --| Lef/Tcf	1	0
Lef/Tcf --> Bcatleftcfcomplex	0	0
Lef/Tcf --> Runx2 prot	0.044	0
Lef/Tcf dummy must be 1 --> Lef/Tcf prot	0.044	0
Lef/Tcf prot --| Lef/Tcf prot	0.1	0
Lef/Tcf prot AND Lef/Tcf PTM --> Lef/Tcf	1	2
Lef/Tcf PTM --| Lef/Tcf PTM	1	0
Lef/Tcf PTM --> Lef/Tcf	0	0
MEF2C --| MEF2C	1	0
MEF2C --> Col-X	0.067	0
MEF2C --> Dlx5 prot	0.1	0
MEF2C --> Runx2 prot	0.044	0
MEF2C prot --| MEF2C prot	0.1	0
MEF2C prot AND MEF2C PTM --> MEF2C	1	2
MEF2C PTM --| MEF2C PTM	1	0
MEF2C PTM --> MEF2C	0	0
MMP13 --| MMP13	0.1	0
Msx2 --| Dlx5 prot	0.1	0
Msx2 --| Dlx5 PTM	1	0
Msx2 --| Msx2	1	0
Msx2 --| Runx2 prot	0.044	0
Msx2 --| Runx2 PTM	1	0
Msx2 --| Wnt	0.067	0
Msx2 dummy must be 1 --> Msx2 PTM	1	0
Msx2 prot --| Msx2 prot	0.1	0
Msx2 prot AND Msx2 PTM --> Msx2	1	2
Msx2 PTM --| Msx2 PTM	1	0
Msx2 PTM --> Msx2	0	0
NFkb --| NFkb	1	0
NFkb --> BMP	0.067	0
NFkb --> Col-II	0.044	0
NFkb --> dEF-1	0.067	0
NFkb --> HIF-2a	0.1	0
NFkb --> IGF-1R prot	0.1	0
NFkb --> Ihh	0.067	0
NFkb --> MMP13	0.025	0
NFkb --> Smad7	0.053	0
Nkx3.2 --| Nkx3.2	0.1	0
Nkx3.2 --| Runx2 prot	0	0
Nkx3.2 --> Col-II	0.044	0
Nkx3.2 --> Sox9 prot	0.033	0
p38 --| p38	1	0
p38 --> Dlx5 PTM	1	0
p38 --> MEF2C PTM	1	0
p38 --> MMP13	0	0
p38 --> Sox9 prot	0.033	0
p38 AND Smad3 --> ATF2 PTM	1	2
PI3K --| PI3K	1	0
PI3K --> Akt PTM	1	0
PI3K prot --| PI3K prot	0.1	0
PI3K prot AND PI3K PTM --> PI3K	1	2
PI3K PTM --| PI3K PTM	1	0
PI3K PTM --> PI3K	0	0
PKA --| Col-X	0.067	0
PKA --| PKA	1	0
PKA --> ATF4	0.667	0
PKA --> CCND1 prot	0.067	0
PKA --> GSK dummy	1	0
PKA --> IGF-1	0.1	0
PKA --> PP2A	1	0
PKA --> PTHrP	0.033	0
PKA --> Runx2 PTM	1	0
PKA --> Sox9 prot	0.033	0
PKA --> Sox9 PTM	1	0
PP2A --| Akt PTM	0.5	0
PP2A --| ERK1/2	1	0
PP2A --| GSK dummy	1	0
PP2A --| PP2A	1	0
PP2A --> HDAC4	1	0
PPR --| PPR	1	0
PPR --> Nkx3.2	0.067	0
PPR --> PKA	0.667	0
PPR prot --| PPR prot	0.1	0
PPR prot AND PPR PTM --> PPR	1	2
PPR PTM --| PPR PTM	1	0
PPR PTM --> PPR	0	0
PTHrP --| PTHrP	0.1	0
PTHrP --> PPR PTM	1	0
Ras --| Ras	1	0
Ras --> ERK1/2	1	0
Ras --> PI3K PTM	0.667	0
R-smad --| Dsh	0.5	0
R-smad --| R-smad	1	0
R-smad --> Col-X	0.067	0
R-smad --> Smadcomplex	1	0
Runx2 --| Runx2	1	0
Runx2 --| Sox9 PTM	1	0
Runx2 --> Akt prot	0.1	0
Runx2 --> C/EBPb dummy	0	0
Runx2 --> Col-X	0.067	0
Runx2 --> FGF	0.067	0
Runx2 --> FGFR1 prot	0.1	0
Runx2 --> Ihh	0.067	0
Runx2 --> Lef/Tcf prot	0.044	0
Runx2 --> MEF2C prot	0.067	0
Runx2 --> MMP13	0.025	0
Runx2 --> PI3K prot	0.1	0
Runx2 --> Runx2 prot	0.044	0
Runx2 prot --| Runx2 prot	0.1	0
Runx2 prot AND Runx2 PTM --> Runx2	1	2
Runx2 PTM --| Runx2 PTM	1	0
Runx2 PTM --> Runx2	0	0
Smad3 --| Dlx5 prot	0.1	0
Smad3 --| MEF2C PTM	1	0
Smad3 --| Smad3	1	0
Smad3 --> ATF2 prot	0.1	0
Smad3 --> ATF2 PTM	0	0
Smad3 --> Ets1 prot	0.1	0
Smad3 --> Msx2 prot	0.1	0
Smad3 --> PTHrP	0.033	0
Smad3 --> Smad7	0.027	0
Smad3 --> Sox9 PTM	1	0
Smad3 AND HDAC4 --| Runx2 PTM	1	2
Smad7 --| R-smad	1	0
Smad7 --| Smad3	0.5	0
Smad7 --| Smad7	0.1	0
Smadcomplex --| FGFR1 PTM	0.5	0
Smadcomplex --| Smadcomplex	1	0
Smadcomplex --| STAT1	1	0
Smadcomplex --> Dlx5 prot	0.1	0
Smadcomplex --> Dlx5 PTM	1	0
Smadcomplex --> Ihh	0.067	0
Smadcomplex --> MEF2C prot	0.067	0
Smadcomplex --> MEF2C PTM	1	0
Smadcomplex --> Msx2 prot	0.1	0
Smadcomplex --> PPR prot	0.067	0
Smadcomplex --> Smad7	0.027	0
Smadcomplex AND Nkx3.2 --| Runx2 prot	0.044	2
Sox9 --| Lef/Tcf PTM	1	0
Sox9 --| Runx2 PTM	1	0
Sox9 --| Sox9	1	0
Sox9 --> Col-II	0.044	0
Sox9 --> FGFR3 prot	0.1	0
Sox9 --> Nkx3.2	0.067	0
Sox9 --> PPR prot	0.067	0
Sox9 --> PTHrP	0.033	0
Sox9 --> Sox9 prot	0.033	0
Sox9 prot --| Sox9 prot	0.1	0
Sox9 prot AND Sox9 PTM --> Sox9	1	2
Sox9 PTM --| Sox9 PTM	1	0
Sox9 PTM --> Sox9	0	0
STAT1 --| CCND1 PTM	0.5	0
STAT1 --| IGF-1R prot	0.1	0
STAT1 --| PPR prot	0.067	0
STAT1 --| STAT1	1	0
STAT1 --> Smad7	0.027	0
TGFb --| TGFb	0.1	0
TGFb --> IGF-1R prot	0.1	0
TGFb --> p38	0.667	0
TGFb --> Smad3	1	0
Wnt --| Wnt	0.1	0
Wnt --> Frizzled - LRP 5/6	1	0
Wnt --> Ras	0.444	0

## Sheet: Model1_SOX9+_Nodes
canonicalName	initialConcentration	moleculeType
Akt	0	Kinase
Akt prot	0	Other
Akt PTM	0	Other
ATF2	0	Transcription factor
ATF2 prot	10	Other
ATF2 PTM	5	Other
ATF4	66	Transcription factor
Bcat dummy value must be 1	100	Other
B-catenin	21	Transcription factor
Bcatleftcfcomplex	0	Other
BMP	24	Cytokine
C/EBPb dummy	0	Other
CCND1	62	Transcription factor
CCND1 dummy must be 1	100	Other
CCND1 prot	83	Other
CCND1 PTM	75	Other
Col-II	84	Other
Col-X	0	Other
DC canonical dummy	80	Other
DC degradation dummy	100	Other
DC dummy must be 1	100	Other
DC dummy must be 1	100	Other
dEF-1	5	Other
destruction complex	80	Other
Dlx5	0	Transcription factor
Dlx5 prot	0	Other
Dlx5 PTM	29	Other
Dsh	20	Other
ERK1/2	0	Kinase
Ets1	6	Transcription factor
Ets1 prot	10	Other
Ets1 PTM	66	Other
FGF	14	Cytokine
FGFR1	0	Receptor
FGFR1 prot	0	Other
FGFR1 PTM	6	Other
FGFR3	13	Receptor
FGFR3 prot	90	Other
FGFR3 PTM	14	Other
Frizzled - LRP 5/6	29	Receptor
Gli2	35	Transcription factor
GSK	100	Kinase
GSK dummy	0	Other
GSK dummy must be one	100	Other
HDAC4	0	Other
HIF-2a	0	Transcription factor
IGF-1	100	Other
IGF-1R	34	Receptor
IGF-1R prot	34	Other
IGF-1R PTM	100	Other
Ihh	53	Other
Lef/Tcf	0	Transcription factor
Lef/Tcf dummy must be 1	100	Other
Lef/Tcf prot	53	Other
Lef/Tcf PTM	0	Other
MEF2C	5	Transcription factor
MEF2C prot	11	Other
MEF2C PTM	45	Other
MMP13	0	Other
Msx2	27	Transcription factor
Msx2 dummy must be 1	100	Other
Msx2 prot	27	Other
Msx2 PTM	100	Other
NFkb	0	Transcription factor
Nkx3.2	100	Transcription factor
p38	39	Kinase
PI3K	0	Kinase
PI3K prot	0	Other
PI3K PTM	42	Other
PKA	100	Kinase
PP2A	100	Phosphatase
PPR	73	Receptor
PPR prot	95	Other
PPR PTM	77	Other
PTHrP	77	Other
Ras	29	Other
R-smad	17	Other
Runx2	0	Transcription factor
Runx2 prot	0	Other
Runx2 PTM	0	Other
Smad3	11	Transcription factor
Smad7	7	Other
Smadcomplex	17	Transcription factor
Sox9	91	Transcription factor
Sox9 prot	100	Other
Sox9 PTM	90	Other
STAT1	0	Other
TGFb	35	Cytokine
Wnt	29	Other

## Sheet: Model1_RUNX2+_Nodes
canonicalName	initialConcentration	moleculeType
Akt	66	Kinase
Akt prot	100	Other
Akt PTM	67	Other
ATF2	0	Transcription factor
ATF2 prot	0	Other
ATF2 PTM	0	Other
ATF4	66	Transcription factor
Bcat dummy value must be 1	100	Other
B-catenin	92	Transcription factor
Bcatleftcfcomplex	84	Other
BMP	100	Cytokine
C/EBPb dummy	100	Other
CCND1	16	Transcription factor
CCND1 dummy must be 1	100	Other
CCND1 prot	29	Other
CCND1 PTM	53	Other
Col-II	44	Other
Col-X	100	Other
DC canonical dummy	17	Other
DC degradation dummy	50	Other
DC dummy must be 1	100	Other
DC dummy must be 1	100	Other
dEF-1	67	Other
destruction complex	8	Other
Dlx5	67	Transcription factor
Dlx5 prot	67	Other
Dlx5 PTM	100	Other
Dsh	83	Other
ERK1/2	100	Kinase
Ets1	0	Transcription factor
Ets1 prot	0	Other
Ets1 PTM	100	Other
FGF	100	Cytokine
FGFR1	100	Receptor
FGFR1 prot	100	Other
FGFR1 PTM	100	Other
FGFR3	0	Receptor
FGFR3 prot	0	Other
FGFR3 PTM	100	Other
Frizzled - LRP 5/6	100	Receptor
Gli2	67	Transcription factor
GSK	100	Kinase
GSK dummy	0	Other
GSK dummy must be one	100	Other
HDAC4	0	Other
HIF-2a	100	Transcription factor
IGF-1	0	Other
IGF-1R	0	Receptor
IGF-1R prot	100	Other
IGF-1R PTM	0	Other
Ihh	100	Other
Lef/Tcf	91	Transcription factor
Lef/Tcf dummy must be 1	100	Other
Lef/Tcf prot	100	Other
Lef/Tcf PTM	91	Other
MEF2C	67	Transcription factor
MEF2C prot	67	Other
MEF2C PTM	100	Other
MMP13	84	Other
Msx2	0	Transcription factor
Msx2 dummy must be 1	100	Other
Msx2 prot	0	Other
Msx2 PTM	33	Other
NFkb	100	Transcription factor
Nkx3.2	0	Transcription factor
p38	100	Kinase
PI3K	67	Kinase
PI3K prot	100	Other
PI3K PTM	67	Other
PKA	0	Kinase
PP2A	0	Phosphatase
PPR	0	Receptor
PPR prot	15	Other
PPR PTM	0	Other
PTHrP	0	Other
Ras	100	Other
R-smad	35	Other
Runx2	100	Transcription factor
Runx2 prot	100	Other
Runx2 PTM	100	Other
Smad3	0	Transcription factor
Smad7	65	Other
Smadcomplex	0	Transcription factor
Sox9	0	Transcription factor
Sox9 prot	33	Other
Sox9 PTM	0	Other
STAT1	44	Other
TGFb	67	Cytokine
Wnt	100	Other
