# Supplementary material for: An ECHO of Cartilage: In Silico Prediction of Combinatorial Treatments to Switch Between Transient and Permanent Cartilage Phenotypes With Ex Vivo Validation
Source: Front Bioeng Biotechnol. 2021 Nov 15;9:732917. doi: 10.3389/fbioe.2021.732917 (PMC8634894; doi:10.3389/fbioe.2021.732917)
Supplement: Supplementary file 8 [file DataSheet1.ZIP]

Archive with 112 entries (96 files):
- Models_and_scripts/
- Models_and_scripts/Figure3/
- Models_and_scripts/Figure3/AC Model/
- Models_and_scripts/Figure3/AC Model/K.O_/
- Models_and_scripts/Figure3/AC Model/K.O_/AnalyzeResult.class
- Models_and_scripts/Figure3/AC Model/K.O_/AnalyzeResult.java
- Models_and_scripts/Figure3/AC Model/K.O_/ANIMOmodel.q
- Models_and_scripts/Figure3/AC Model/K.O_/ANIMO_footer1.xml
- Models_and_scripts/Figure3/AC Model/K.O_/ANIMO_footer2.xml
- Models_and_scripts/Figure3/AC Model/K.O_/ANIMO_header.xml
- Models_and_scripts/Figure3/AC Model/K.O_/Readme.txt
- Models_and_scripts/Figure3/AC Model/K.O_/run_experiment.sh
- Models_and_scripts/Figure3/AC Model/K.O_/run_step.sh
- Models_and_scripts/Figure3/AC Model/Overactivation/
- Models_and_scripts/Figure3/AC Model/Overactivation/AnalyzeResult.class
- Models_and_scripts/Figure3/AC Model/Overactivation/AnalyzeResult.java
- Models_and_scripts/Figure3/AC Model/Overactivation/ANIMOmodel.q
- Models_and_scripts/Figure3/AC Model/Overactivation/ANIMO_footer1.xml
- Models_and_scripts/Figure3/AC Model/Overactivation/ANIMO_footer2.xml
- Models_and_scripts/Figure3/AC Model/Overactivation/ANIMO_header.xml
- Models_and_scripts/Figure3/AC Model/Overactivation/Readme.txt
- Models_and_scripts/Figure3/AC Model/Overactivation/run_experiment.sh
- Models_and_scripts/Figure3/AC Model/Overactivation/run_step.sh
- Models_and_scripts/Figure3/GP Model/
- Models_and_scripts/Figure3/GP Model/K.O_/
- Models_and_scripts/Figure3/GP Model/K.O_/AnalyzeResult.class
- Models_and_scripts/Figure3/GP Model/K.O_/AnalyzeResult.java
- Models_and_scripts/Figure3/GP Model/K.O_/ANIMOmodel.q
- Models_and_scripts/Figure3/GP Model/K.O_/ANIMO_footer1.xml
- Models_and_scripts/Figure3/GP Model/K.O_/ANIMO_footer2.xml
- Models_and_scripts/Figure3/GP Model/K.O_/ANIMO_header.xml
- Models_and_scripts/Figure3/GP Model/K.O_/Readme.txt
- Models_and_scripts/Figure3/GP Model/K.O_/run_experiment.sh
- Models_and_scripts/Figure3/GP Model/K.O_/run_step.sh
- Models_and_scripts/Figure3/GP Model/Overactivation/
- Models_and_scripts/Figure3/GP Model/Overactivation/AnalyzeResult.class
- Models_and_scripts/Figure3/GP Model/Overactivation/AnalyzeResult.java
- Models_and_scripts/Figure3/GP Model/Overactivation/ANIMOmodel.q
- Models_and_scripts/Figure3/GP Model/Overactivation/ANIMO_footer1.xml
- Models_and_scripts/Figure3/GP Model/Overactivation/ANIMO_footer2.xml
- Models_and_scripts/Figure3/GP Model/Overactivation/ANIMO_header.xml
- Models_and_scripts/Figure3/GP Model/Overactivation/Readme.txt
- Models_and_scripts/Figure3/GP Model/Overactivation/run_experiment.sh
- Models_and_scripts/Figure3/GP Model/Overactivation/run_step.sh
- Models_and_scripts/Figure4/
- Models_and_scripts/Figure4/AC Model/
- Models_and_scripts/Figure4/AC Model/Runx2/
- Models_and_scripts/Figure4/AC Model/Runx2/AnalyzeResult.java
- Models_and_scripts/Figure4/AC Model/Runx2/ANIMOmodel.q
- Models_and_scripts/Figure4/AC Model/Runx2/ANIMO_footer1.xml
- Models_and_scripts/Figure4/AC Model/Runx2/ANIMO_footer2.xml
- Models_and_scripts/Figure4/AC Model/Runx2/ANIMO_header.xml
- Models_and_scripts/Figure4/AC Model/Runx2/create_bidimensional_table.py
- Models_and_scripts/Figure4/AC Model/Runx2/create_bidimensional_table_grouped.py
- Models_and_scripts/Figure4/AC Model/Runx2/create_bidimensional_table_grouped_triangles.py
- Models_and_scripts/Figure4/AC Model/Runx2/create_smaller_bidimensional_table.py
- Models_and_scripts/Figure4/AC Model/Runx2/execute_one_sim_template.sh
- Models_and_scripts/Figure4/AC Model/Runx2/further_analyze_Others.py
- Models_and_scripts/Figure4/AC Model/Runx2/run_experiment.sh
- Models_and_scripts/Figure4/AC Model/Runx2/run_step.sh
- Models_and_scripts/Figure4/AC Model/Runx2/_README.txt
- Models_and_scripts/Figure4/AC Model/Sox9/
- Models_and_scripts/Figure4/AC Model/Sox9/AnalyzeResult.java
- Models_and_scripts/Figure4/AC Model/Sox9/ANIMOmodel.q
- Models_and_scripts/Figure4/AC Model/Sox9/ANIMO_footer1.xml
- Models_and_scripts/Figure4/AC Model/Sox9/ANIMO_footer2.xml
- Models_and_scripts/Figure4/AC Model/Sox9/ANIMO_header.xml
- Models_and_scripts/Figure4/AC Model/Sox9/create_bidimensional_table.py
- Models_and_scripts/Figure4/AC Model/Sox9/create_bidimensional_table_grouped.py
- Models_and_scripts/Figure4/AC Model/Sox9/create_bidimensional_table_grouped_triangles.py
- Models_and_scripts/Figure4/AC Model/Sox9/create_smaller_bidimensional_table.py
- Models_and_scripts/Figure4/AC Model/Sox9/execute_one_sim_template.sh
- Models_and_scripts/Figure4/AC Model/Sox9/further_analyze_Others.py
- Models_and_scripts/Figure4/AC Model/Sox9/run_experiment.sh
- Models_and_scripts/Figure4/AC Model/Sox9/run_step.sh
- Models_and_scripts/Figure4/AC Model/Sox9/_README.txt
- Models_and_scripts/Figure4/GP Model/
- Models_and_scripts/Figure4/GP Model/Runx2/
- Models_and_scripts/Figure4/GP Model/Runx2/AnalyzeResult.java
- Models_and_scripts/Figure4/GP Model/Runx2/ANIMOmodel.q
- Models_and_scripts/Figure4/GP Model/Runx2/ANIMO_footer1.xml
- Models_and_scripts/Figure4/GP Model/Runx2/ANIMO_footer2.xml
- Models_and_scripts/Figure4/GP Model/Runx2/ANIMO_header.xml
- Models_and_scripts/Figure4/GP Model/Runx2/create_bidimensional_table.py
- Models_and_scripts/Figure4/GP Model/Runx2/create_bidimensional_table_grouped.py
- Models_and_scripts/Figure4/GP Model/Runx2/create_bidimensional_table_grouped_triangles.py
- Models_and_scripts/Figure4/GP Model/Runx2/create_smaller_bidimensional_table.py
- Models_and_scripts/Figure4/GP Model/Runx2/execute_one_sim_template.sh
- Models_and_scripts/Figure4/GP Model/Runx2/further_analyze_Others.py
- Models_and_scripts/Figure4/GP Model/Runx2/run_experiment.sh
- Models_and_scripts/Figure4/GP Model/Runx2/run_step.sh
- Models_and_scripts/Figure4/GP Model/Runx2/_README.txt
- Models_and_scripts/Figure4/GP Model/Sox9/
- Models_and_scripts/Figure4/GP Model/Sox9/AnalyzeResult.java
- Models_and_scripts/Figure4/GP Model/Sox9/ANIMOmodel.q
- Models_and_scripts/Figure4/GP Model/Sox9/ANIMO_footer1.xml
- Models_and_scripts/Figure4/GP Model/Sox9/ANIMO_footer2.xml
- Models_and_scripts/Figure4/GP Model/Sox9/ANIMO_header.xml
- Models_and_scripts/Figure4/GP Model/Sox9/create_bidimensional_table.py
- Models_and_scripts/Figure4/GP Model/Sox9/create_bidimensional_table_grouped.py
- Models_and_scripts/Figure4/GP Model/Sox9/create_bidimensional_table_grouped_triangles.py
- Models_and_scripts/Figure4/GP Model/Sox9/create_smaller_bidimensional_table.py
- Models_and_scripts/Figure4/GP Model/Sox9/execute_one_sim_template.sh
- Models_and_scripts/Figure4/GP Model/Sox9/further_analyze_Others.py
- Models_and_scripts/Figure4/GP Model/Sox9/run_experiment.sh
- Models_and_scripts/Figure4/GP Model/Sox9/run_step.sh
- Models_and_scripts/Figure4/GP Model/Sox9/_README.txt
- Models_and_scripts/Figure5/
- Models_and_scripts/Figure5/AC_Model_Runx2_IGF_addition.xml
- Models_and_scripts/Figure5/ECHO_AC_Model_Runx2.cys
- Models_and_scripts/Figure5/ECHO_AC_Model_Sox9.cys
- Models_and_scripts/README.txt
