# Supplementary material for: An ECHO of Cartilage: In Silico Prediction of Combinatorial Treatments to Switch Between Transient and Permanent Cartilage Phenotypes With Ex Vivo Validation
Source: Front Bioeng Biotechnol. 2021 Nov 15;9:732917. doi: 10.3389/fbioe.2021.732917 (PMC8634894; doi:10.3389/fbioe.2021.732917)
Supplement: Supplementary file 8 [file DataSheet1.ZIP › Models_and_scripts/Figure3/GP Model/K.O_/ANIMO_footer1.xml]

typedef struct {
	int[-99980001, 99980001] b;
	int e;
} double_t;

const double_t zero = {0, 0};
const double_t INFINITE_TIME_DOUBLE = {-1000, -3}; //INFINITE_TIME (-1) translated into double

typedef int[-1, 1073741822] time_t;

typedef struct {
	time_t T;
} timeActivity;

//Reaction R76 (Ras) --> R27 (ERK1/2)
timeActivity R76_R27;
const double_t k_R76_R27 = {9090, -7};

//Reaction R27 (ERK1/2) --| R41 (GSK)
timeActivity R27_R41;
const double_t k_R27_R41 = {0, -6};

//Reaction R10 (Bcatleftcfcomplex) --> R88 (Wnt)
timeActivity R10_R88;
const double_t k_R10_R88 = {6090, -8};

//Reaction R77 (Runx2) --> R58 (MEF2C prot)
timeActivity R77_R58;
const double_t k_R77_R58 = {6090, -8};

//Reaction R29 (Ets1 PTM) --| R29 (Ets1 PTM)
timeActivity R29_R29;
const double_t k_R29_R29 = {9090, -7};

//Reaction R77 (Runx2) --> R59 (MMP13)
timeActivity R77_R59;
const double_t k_R77_R59 = {2273, -8};

//Reaction R29 (Ets1 PTM) --> R28 (Ets1)
timeActivity R29_R28;
const double_t k_R29_R28 = {0, -6};

//Reaction R39 (Frizzled - LRP 5/6) --| R39 (Frizzled - LRP 5/6)
timeActivity R39_R39;
const double_t k_R39_R39 = {9090, -7};

//Reaction R77 (Runx2) --> R55 (Lef/Tcf prot)
timeActivity R77_R55;
const double_t k_R77_R55 = {4000, -8};

//Reaction R84 (Sox9) --| R53 (Lef/Tcf PTM)
timeActivity R84_R53;
const double_t k_R84_R53 = {9090, -7};

//Reaction R77 (Runx2) --> R51 (Ihh)
timeActivity R77_R51;
const double_t k_R77_R51 = {6090, -8};

//Reaction R24 (Dlx5 PTM) --> R23 (Dlx5)
timeActivity R24_R23;
const double_t k_R24_R23 = {0, -6};

//Reaction R41 (GSK) --| R45 (HDAC4)
timeActivity R41_R45;
const double_t k_R41_R45 = {9090, -7};

//Reaction R24 (Dlx5 PTM) --| R24 (Dlx5 PTM)
timeActivity R24_R24;
const double_t k_R24_R24 = {9090, -7};

//Reaction R91 (p38) AND R81 (Smad3) --> R1 (ATF2 PTM)
timeActivity R91_R81_R1;
const double_t k_R91_R81_R1 = {9090, -9};

//Reaction R57 (MEF2C PTM) --| R57 (MEF2C PTM)
timeActivity R57_R57;
const double_t k_R57_R57 = {9090, -7};

//Reaction R14 (CCND1 dummy must be 1) --> R13 (CCND1 PTM)
timeActivity R14_R13;
const double_t k_R14_R13 = {9090, -7};

//Reaction R57 (MEF2C PTM) --> R56 (MEF2C)
timeActivity R57_R56;
const double_t k_R57_R56 = {0, -6};

//Reaction R61 (Msx2 PTM) --> R60 (Msx2)
timeActivity R61_R60;
const double_t k_R61_R60 = {0, -6};

//Reaction R61 (Msx2 PTM) --| R61 (Msx2 PTM)
timeActivity R61_R61;
const double_t k_R61_R61 = {9090, -7};

//Reaction R91 (p38) --> R59 (MMP13)
timeActivity R91_R59;
const double_t k_R91_R59 = {0, -6};

//Reaction R91 (p38) --> R57 (MEF2C PTM)
timeActivity R91_R57;
const double_t k_R91_R57 = {9090, -7};

//Reaction R91 (p38) --| R91 (p38)
timeActivity R91_R91;
const double_t k_R91_R91 = {9090, -7};

//Reaction R48 (IGF-1R) --| R48 (IGF-1R)
timeActivity R48_R48;
const double_t k_R48_R48 = {9090, -7};

//Reaction R41 (GSK) --| R41 (GSK)
timeActivity R41_R41;
const double_t k_R41_R41 = {9090, -7};

//Reaction R47 (IGF-1) --> R69 (PKA)
timeActivity R47_R69;
const double_t k_R47_R69 = {6060, -7};

//Reaction R2 (ATF2 prot) AND R1 (ATF2 PTM) --> R0 (ATF2)
timeActivity R2_R1_R0;
const double_t k_R2_R1_R0 = {9090, -9};

//Reaction R84 (Sox9) --> R37 (FGFR3 prot)
timeActivity R84_R37;
const double_t k_R84_R37 = {9090, -8};

//Reaction R56 (MEF2C) --> R17 (Col-X)
timeActivity R56_R17;
const double_t k_R56_R17 = {6090, -8};

//Reaction R39 (Frizzled - LRP 5/6) --> R26 (Dsh)
timeActivity R39_R26;
const double_t k_R39_R26 = {9090, -7};

//Reaction R18 (DC canonical dummy) --| R18 (DC canonical dummy)
timeActivity R18_R18;
const double_t k_R18_R18 = {9090, -7};

//Reaction R80 (STAT1) --| R13 (CCND1 PTM)
timeActivity R80_R13;
const double_t k_R80_R13 = {4550, -7};

//Reaction R91 (p38) --> R86 (Sox9 prot)
timeActivity R91_R86;
const double_t k_R91_R86 = {3000, -8};

//Reaction R13 (CCND1 PTM) --| R13 (CCND1 PTM)
timeActivity R13_R13;
const double_t k_R13_R13 = {9090, -7};

//Reaction R13 (CCND1 PTM) --> R12 (CCND1)
timeActivity R13_R12;
const double_t k_R13_R12 = {0, -6};

//Reaction R77 (Runx2) --> R31 (FGF)
timeActivity R77_R31;
const double_t k_R77_R31 = {6090, -8};

//Reaction R30 (Ets1 prot) AND R29 (Ets1 PTM) --> R28 (Ets1)
timeActivity R30_R29_R28;
const double_t k_R30_R29_R28 = {9090, -9};

//Reaction R58 (MEF2C prot) --| R58 (MEF2C prot)
timeActivity R58_R58;
const double_t k_R58_R58 = {9090, -8};

//Reaction R46 (HIF-2a) --| R46 (HIF-2a)
timeActivity R46_R46;
const double_t k_R46_R46 = {9090, -8};

//Reaction R77 (Runx2) --> R34 (FGFR1 prot)
timeActivity R77_R34;
const double_t k_R77_R34 = {9090, -8};

//Reaction R23 (Dlx5) --| R23 (Dlx5)
timeActivity R23_R23;
const double_t k_R23_R23 = {9090, -7};

//Reaction R62 (Msx2 dummy must be 1) --> R61 (Msx2 PTM)
timeActivity R62_R61;
const double_t k_R62_R61 = {9090, -7};

//Reaction R56 (MEF2C) --> R25 (Dlx5 prot)
timeActivity R56_R25;
const double_t k_R56_R25 = {9090, -8};

//Reaction R75 (R-smad) --> R17 (Col-X)
timeActivity R75_R17;
const double_t k_R75_R17 = {6090, -8};

//Reaction R32 (FGFR1) --| R32 (FGFR1)
timeActivity R32_R32;
const double_t k_R32_R32 = {9090, -7};

//Reaction R41 (GSK) --> R29 (Ets1 PTM)
timeActivity R41_R29;
const double_t k_R41_R29 = {6060, -7};

//Reaction R15 (CCND1 prot) --| R15 (CCND1 prot)
timeActivity R15_R15;
const double_t k_R15_R15 = {9090, -8};

//Reaction R60 (Msx2) --| R24 (Dlx5 PTM)
timeActivity R60_R24;
const double_t k_R60_R24 = {9090, -7};

//Reaction R54 (Lef/Tcf dummy must be 1) --> R55 (Lef/Tcf prot)
timeActivity R54_R55;
const double_t k_R54_R55 = {4000, -8};

//Reaction R60 (Msx2) --| R25 (Dlx5 prot)
timeActivity R60_R25;
const double_t k_R60_R25 = {9090, -8};

//Reaction R71 (PPR) --| R71 (PPR)
timeActivity R71_R71;
const double_t k_R71_R71 = {9090, -7};

//Reaction R70 (PP2A) --| R5 (Akt PTM)
timeActivity R70_R5;
const double_t k_R70_R5 = {4550, -7};

//Reaction R37 (FGFR3 prot) AND R36 (FGFR3 PTM) --> R35 (FGFR3)
timeActivity R37_R36_R35;
const double_t k_R37_R36_R35 = {9090, -9};

//Reaction R35 (FGFR3) --| R35 (FGFR3)
timeActivity R35_R35;
const double_t k_R35_R35 = {9090, -7};

//Reaction R41 (GSK) --| R13 (CCND1 PTM)
timeActivity R41_R13;
const double_t k_R41_R13 = {2273, -7};

//Reaction R1 (ATF2 PTM) --| R1 (ATF2 PTM)
timeActivity R1_R1;
const double_t k_R1_R1 = {9090, -7};

//Reaction R84 (Sox9) --> R16 (Col-II)
timeActivity R84_R16;
const double_t k_R84_R16 = {4000, -8};

//Reaction R1 (ATF2 PTM) --> R0 (ATF2)
timeActivity R1_R0;
const double_t k_R1_R0 = {0, -6};

//Reaction R4 (Akt) --| R4 (Akt)
timeActivity R4_R4;
const double_t k_R4_R4 = {9090, -7};

//Reaction R78 (Runx2 PTM) --> R77 (Runx2)
timeActivity R78_R77;
const double_t k_R78_R77 = {0, -6};

//Reaction R78 (Runx2 PTM) --| R78 (Runx2 PTM)
timeActivity R78_R78;
const double_t k_R78_R78 = {9090, -7};

//Reaction R71 (PPR) --> R69 (PKA)
timeActivity R71_R69;
const double_t k_R71_R69 = {6060, -7};

//Reaction R87 (TGFb) --> R50 (IGF-1R prot)
timeActivity R87_R50;
const double_t k_R87_R50 = {9090, -8};

//Reaction R81 (Smad3) --> R63 (Msx2 prot)
timeActivity R81_R63;
const double_t k_R81_R63 = {9090, -8};

//Reaction R70 (PP2A) --> R45 (HDAC4)
timeActivity R70_R45;
const double_t k_R70_R45 = {9090, -7};

//Reaction R70 (PP2A) --| R42 (GSK dummy)
timeActivity R70_R42;
const double_t k_R70_R42 = {9090, -7};

//Reaction R65 (Nkx3.2) --> R86 (Sox9 prot)
timeActivity R65_R86;
const double_t k_R65_R86 = {3000, -8};

//Reaction R15 (CCND1 prot) AND R13 (CCND1 PTM) --> R12 (CCND1)
timeActivity R15_R13_R12;
const double_t k_R15_R13_R12 = {9090, -9};

//Reaction R86 (Sox9 prot) --| R86 (Sox9 prot)
timeActivity R86_R86;
const double_t k_R86_R86 = {9090, -8};

//Reaction R74 (PTHrP) --> R72 (PPR PTM)
timeActivity R74_R72;
const double_t k_R74_R72 = {9090, -7};

//Reaction R27 (ERK1/2) --| R83 (Smadcomplex)
timeActivity R27_R83;
const double_t k_R27_R83 = {9090, -7};

//Reaction R74 (PTHrP) --| R74 (PTHrP)
timeActivity R74_R74;
const double_t k_R74_R74 = {9090, -8};

//Reaction R71 (PPR) --> R65 (Nkx3.2)
timeActivity R71_R65;
const double_t k_R71_R65 = {6090, -8};

//Reaction R91 (p38) --> R24 (Dlx5 PTM)
timeActivity R91_R24;
const double_t k_R91_R24 = {9090, -7};

//Reaction R27 (ERK1/2) --| R81 (Smad3)
timeActivity R27_R81;
const double_t k_R27_R81 = {3027, -7};

//Reaction R21 (DC dummy must be 1) --> R18 (DC canonical dummy)
timeActivity R21_R18;
const double_t k_R21_R18 = {9090, -7};

//Reaction R69 (PKA) --> R78 (Runx2 PTM)
timeActivity R69_R78;
const double_t k_R69_R78 = {9090, -7};

//Reaction R81 (Smad3) --> R2 (ATF2 prot)
timeActivity R81_R2;
const double_t k_R81_R2 = {9090, -8};

//Reaction R69 (PKA) --> R70 (PP2A)
timeActivity R69_R70;
const double_t k_R69_R70 = {9090, -7};

//Reaction R83 (Smadcomplex) --| R80 (STAT1)
timeActivity R83_R80;
const double_t k_R83_R80 = {9090, -7};

//Reaction R44 (Gli2) --> R15 (CCND1 prot)
timeActivity R44_R15;
const double_t k_R44_R15 = {4000, -8};

//Reaction R69 (PKA) --> R74 (PTHrP)
timeActivity R69_R74;
const double_t k_R69_R74 = {3000, -8};

//Reaction R83 (Smadcomplex) --> R82 (Smad7)
timeActivity R83_R82;
const double_t k_R83_R82 = {2455, -8};

//Reaction R81 (Smad3) --| R57 (MEF2C PTM)
timeActivity R81_R57;
const double_t k_R81_R57 = {9090, -7};

//Reaction R83 (Smadcomplex) --| R83 (Smadcomplex)
timeActivity R83_R83;
const double_t k_R83_R83 = {9090, -7};

//Reaction R81 (Smad3) --> R1 (ATF2 PTM)
timeActivity R81_R1;
const double_t k_R81_R1 = {0, -6};

//Reaction R65 (Nkx3.2) --| R79 (Runx2 prot)
timeActivity R65_R79;
const double_t k_R65_R79 = {0, -6};

//Reaction R7 (B-catenin) AND R52 (Lef/Tcf) --> R10 (Bcatleftcfcomplex)
timeActivity R7_R52_R10;
const double_t k_R7_R52_R10 = {9090, -9};

//Reaction R6 (Akt prot) --| R6 (Akt prot)
timeActivity R6_R6;
const double_t k_R6_R6 = {9090, -8};

//Reaction R84 (Sox9) --| R84 (Sox9)
timeActivity R84_R84;
const double_t k_R84_R84 = {9090, -7};

//Reaction R27 (ERK1/2) --> R78 (Runx2 PTM)
timeActivity R27_R78;
const double_t k_R27_R78 = {9090, -7};

//Reaction R81 (Smad3) --> R74 (PTHrP)
timeActivity R81_R74;
const double_t k_R81_R74 = {3000, -8};

//Reaction R84 (Sox9) --> R86 (Sox9 prot)
timeActivity R84_R86;
const double_t k_R84_R86 = {3000, -8};

//Reaction R77 (Runx2) --| R85 (Sox9 PTM)
timeActivity R77_R85;
const double_t k_R77_R85 = {9090, -7};

//Reaction R12 (CCND1) --| R81 (Smad3)
timeActivity R12_R81;
const double_t k_R12_R81 = {3027, -7};

//Reaction R56 (MEF2C) --| R56 (MEF2C)
timeActivity R56_R56;
const double_t k_R56_R56 = {9090, -7};

//Reaction R12 (CCND1) --| R78 (Runx2 PTM)
timeActivity R12_R78;
const double_t k_R12_R78 = {9090, -7};

//Reaction R72 (PPR PTM) --| R72 (PPR PTM)
timeActivity R72_R72;
const double_t k_R72_R72 = {9090, -7};

//Reaction R72 (PPR PTM) --> R71 (PPR)
timeActivity R72_R71;
const double_t k_R72_R71 = {0, -6};

//Reaction R70 (PP2A) --| R27 (ERK1/2)
timeActivity R70_R27;
const double_t k_R70_R27 = {9090, -7};

//Reaction R64 (NFkb) --> R16 (Col-II)
timeActivity R64_R16;
const double_t k_R64_R16 = {4000, -8};

//Reaction R84 (Sox9) --| R78 (Runx2 PTM)
timeActivity R84_R78;
const double_t k_R84_R78 = {9090, -7};

//Reaction R69 (PKA) --> R85 (Sox9 PTM)
timeActivity R69_R85;
const double_t k_R69_R85 = {9090, -7};

//Reaction R69 (PKA) --> R86 (Sox9 prot)
timeActivity R69_R86;
const double_t k_R69_R86 = {3000, -8};

//Reaction R84 (Sox9) --> R74 (PTHrP)
timeActivity R84_R74;
const double_t k_R84_R74 = {3000, -8};

//Reaction R81 (Smad3) --> R85 (Sox9 PTM)
timeActivity R81_R85;
const double_t k_R81_R85 = {9090, -7};

//Reaction R83 (Smadcomplex) --> R58 (MEF2C prot)
timeActivity R83_R58;
const double_t k_R83_R58 = {6090, -8};

//Reaction R84 (Sox9) --> R73 (PPR prot)
timeActivity R84_R73;
const double_t k_R84_R73 = {6090, -8};

//Reaction R83 (Smadcomplex) --> R57 (MEF2C PTM)
timeActivity R83_R57;
const double_t k_R83_R57 = {9090, -7};

//Reaction R81 (Smad3) --> R82 (Smad7)
timeActivity R81_R82;
const double_t k_R81_R82 = {2455, -8};

//Reaction R77 (Runx2) --> R79 (Runx2 prot)
timeActivity R77_R79;
const double_t k_R77_R79 = {4000, -8};

//Reaction R77 (Runx2) --| R77 (Runx2)
timeActivity R77_R77;
const double_t k_R77_R77 = {9090, -7};

//Reaction R4 (Akt) --> R64 (NFkb)
timeActivity R4_R64;
const double_t k_R4_R64 = {6060, -7};

//Reaction R19 (DC degradation dummy) --| R19 (DC degradation dummy)
timeActivity R19_R19;
const double_t k_R19_R19 = {9090, -7};

//Reaction R81 (Smad3) --| R81 (Smad3)
timeActivity R81_R81;
const double_t k_R81_R81 = {9090, -7};

//Reaction R55 (Lef/Tcf prot) --| R55 (Lef/Tcf prot)
timeActivity R55_R55;
const double_t k_R55_R55 = {9090, -8};

//Reaction R28 (Ets1) --> R89 (dEF-1)
timeActivity R28_R89;
const double_t k_R28_R89 = {6090, -8};

//Reaction R27 (ERK1/2) --| R27 (ERK1/2)
timeActivity R27_R27;
const double_t k_R27_R27 = {9090, -7};

//Reaction R32 (FGFR1) --> R80 (STAT1)
timeActivity R32_R80;
const double_t k_R32_R80 = {4040, -7};

//Reaction R32 (FGFR1) --> R76 (Ras)
timeActivity R32_R76;
const double_t k_R32_R76 = {4040, -7};

//Reaction R27 (ERK1/2) --> R29 (Ets1 PTM)
timeActivity R27_R29;
const double_t k_R27_R29 = {6060, -7};

//Reaction R50 (IGF-1R prot) --| R50 (IGF-1R prot)
timeActivity R50_R50;
const double_t k_R50_R50 = {9090, -8};

//Reaction R9 (Bcat dummy value must be 1) --> R7 (B-catenin)
timeActivity R9_R7;
const double_t k_R9_R7 = {9090, -7};

//Reaction R83 (Smadcomplex) --> R63 (Msx2 prot)
timeActivity R83_R63;
const double_t k_R83_R63 = {9090, -8};

//Reaction R55 (Lef/Tcf prot) AND R53 (Lef/Tcf PTM) --> R52 (Lef/Tcf)
timeActivity R55_R53_R52;
const double_t k_R55_R53_R52 = {9090, -9};

//Reaction R84 (Sox9) --> R65 (Nkx3.2)
timeActivity R84_R65;
const double_t k_R84_R65 = {6090, -8};

//Reaction R64 (NFkb) --> R8 (BMP)
timeActivity R64_R8;
const double_t k_R64_R8 = {6090, -8};

//Reaction R77 (Runx2) --> R68 (PI3K prot)
timeActivity R77_R68;
const double_t k_R77_R68 = {9090, -8};

//Reaction R20 (DC dummy must be 1) --> R19 (DC degradation dummy)
timeActivity R20_R19;
const double_t k_R20_R19 = {1364, -6};

//Reaction R36 (FGFR3 PTM) --> R35 (FGFR3)
timeActivity R36_R35;
const double_t k_R36_R35 = {0, -6};

//Reaction R36 (FGFR3 PTM) --| R36 (FGFR3 PTM)
timeActivity R36_R36;
const double_t k_R36_R36 = {9090, -7};

//Reaction R27 (ERK1/2) --> R3 (ATF4)
timeActivity R27_R3;
const double_t k_R27_R3 = {6060, -7};

//Reaction R5 (Akt PTM) --| R5 (Akt PTM)
timeActivity R5_R5;
const double_t k_R5_R5 = {9090, -7};

//Reaction R46 (HIF-2a) AND R77 (Runx2) --> R11 (C/EBPb dummy)
timeActivity R46_R77_R11;
const double_t k_R46_R77_R11 = {9090, -9};

//Reaction R77 (Runx2) --> R6 (Akt prot)
timeActivity R77_R6;
const double_t k_R77_R6 = {9090, -8};

//Reaction R86 (Sox9 prot) AND R85 (Sox9 PTM) --> R84 (Sox9)
timeActivity R86_R85_R84;
const double_t k_R86_R85_R84 = {9090, -9};

//Reaction R5 (Akt PTM) --> R4 (Akt)
timeActivity R5_R4;
const double_t k_R5_R4 = {0, -6};

//Reaction R27 (ERK1/2) --| R19 (DC degradation dummy)
timeActivity R27_R19;
const double_t k_R27_R19 = {9090, -7};

//Reaction R32 (FGFR1) --> R64 (NFkb)
timeActivity R32_R64;
const double_t k_R32_R64 = {6060, -7};

//Reaction R44 (Gli2) --| R44 (Gli2)
timeActivity R44_R44;
const double_t k_R44_R44 = {9090, -7};

//Reaction R44 (Gli2) AND R84 (Sox9) --> R74 (PTHrP)
timeActivity R44_R84_R74;
const double_t k_R44_R84_R74 = {3000, -10};

//Reaction R83 (Smadcomplex) AND R65 (Nkx3.2) --| R79 (Runx2 prot)
timeActivity R83_R65_R79;
const double_t k_R83_R65_R79 = {4000, -10};

//Reaction R47 (IGF-1) --> R49 (IGF-1R PTM)
timeActivity R47_R49;
const double_t k_R47_R49 = {9090, -7};

//Reaction R56 (MEF2C) --> R79 (Runx2 prot)
timeActivity R56_R79;
const double_t k_R56_R79 = {4000, -8};

//Reaction R47 (IGF-1) --| R47 (IGF-1)
timeActivity R47_R47;
const double_t k_R47_R47 = {9090, -8};

//Reaction R83 (Smadcomplex) --> R73 (PPR prot)
timeActivity R83_R73;
const double_t k_R83_R73 = {6090, -8};

//Reaction R69 (PKA) --> R3 (ATF4)
timeActivity R69_R3;
const double_t k_R69_R3 = {6060, -7};

//Reaction R69 (PKA) --> R42 (GSK dummy)
timeActivity R69_R42;
const double_t k_R69_R42 = {9090, -7};

//Reaction R8 (BMP) --| R8 (BMP)
timeActivity R8_R8;
const double_t k_R8_R8 = {9090, -8};

//Reaction R23 (Dlx5) --> R78 (Runx2 PTM)
timeActivity R23_R78;
const double_t k_R23_R78 = {9090, -7};

//Reaction R51 (Ihh) --| R51 (Ihh)
timeActivity R51_R51;
const double_t k_R51_R51 = {9090, -8};

//Reaction R80 (STAT1) --> R82 (Smad7)
timeActivity R80_R82;
const double_t k_R80_R82 = {2455, -8};

//Reaction R66 (PI3K) --| R66 (PI3K)
timeActivity R66_R66;
const double_t k_R66_R66 = {9090, -7};

//Reaction R44 (Gli2) --| R59 (MMP13)
timeActivity R44_R59;
const double_t k_R44_R59 = {2273, -8};

//Reaction R83 (Smadcomplex) --> R51 (Ihh)
timeActivity R83_R51;
const double_t k_R83_R51 = {6090, -8};

//Reaction R79 (Runx2 prot) --| R79 (Runx2 prot)
timeActivity R79_R79;
const double_t k_R79_R79 = {9090, -8};

//Reaction R80 (STAT1) --| R80 (STAT1)
timeActivity R80_R80;
const double_t k_R80_R80 = {9090, -7};

//Reaction R2 (ATF2 prot) --| R2 (ATF2 prot)
timeActivity R2_R2;
const double_t k_R2_R2 = {9090, -8};

//Reaction R73 (PPR prot) AND R72 (PPR PTM) --> R71 (PPR)
timeActivity R73_R72_R71;
const double_t k_R73_R72_R71 = {9090, -9};

//Reaction R69 (PKA) --> R47 (IGF-1)
timeActivity R69_R47;
const double_t k_R69_R47 = {9090, -8};

//Reaction R23 (Dlx5) --> R79 (Runx2 prot)
timeActivity R23_R79;
const double_t k_R23_R79 = {4000, -8};

//Reaction R11 (C/EBPb dummy) AND R91 (p38) --> R59 (MMP13)
timeActivity R11_R91_R59;
const double_t k_R11_R91_R59 = {2273, -10};

//Reaction R51 (Ihh) --> R44 (Gli2)
timeActivity R51_R44;
const double_t k_R51_R44 = {6060, -7};

//Reaction R34 (FGFR1 prot) --| R34 (FGFR1 prot)
timeActivity R34_R34;
const double_t k_R34_R34 = {9090, -8};

//Reaction R58 (MEF2C prot) AND R57 (MEF2C PTM) --> R56 (MEF2C)
timeActivity R58_R57_R56;
const double_t k_R58_R57_R56 = {9090, -9};

//Reaction R79 (Runx2 prot) AND R78 (Runx2 PTM) --> R77 (Runx2)
timeActivity R79_R78_R77;
const double_t k_R79_R78_R77 = {9090, -9};

//Reaction R17 (Col-X) --| R17 (Col-X)
timeActivity R17_R17;
const double_t k_R17_R17 = {9090, -8};

//Reaction R81 (Smad3) --| R25 (Dlx5 prot)
timeActivity R81_R25;
const double_t k_R81_R25 = {9090, -8};

//Reaction R64 (NFkb) --> R46 (HIF-2a)
timeActivity R64_R46;
const double_t k_R64_R46 = {9090, -8};

//Reaction R90 (destruction complex) --| R90 (destruction complex)
timeActivity R90_R90;
const double_t k_R90_R90 = {9090, -7};

//Reaction R63 (Msx2 prot) AND R61 (Msx2 PTM) --> R60 (Msx2)
timeActivity R63_R61_R60;
const double_t k_R63_R61_R60 = {9090, -9};

//Reaction R33 (FGFR1 PTM) --| R33 (FGFR1 PTM)
timeActivity R33_R33;
const double_t k_R33_R33 = {9090, -7};

//Reaction R60 (Msx2) --| R88 (Wnt)
timeActivity R60_R88;
const double_t k_R60_R88 = {6090, -8};

//Reaction R33 (FGFR1 PTM) --> R32 (FGFR1)
timeActivity R33_R32;
const double_t k_R33_R32 = {0, -6};

//Reaction R60 (Msx2) --| R78 (Runx2 PTM)
timeActivity R60_R78;
const double_t k_R60_R78 = {9090, -7};

//Reaction R4 (Akt) --> R78 (Runx2 PTM)
timeActivity R4_R78;
const double_t k_R4_R78 = {9090, -7};

//Reaction R60 (Msx2) --| R79 (Runx2 prot)
timeActivity R60_R79;
const double_t k_R60_R79 = {4000, -8};

//Reaction R10 (Bcatleftcfcomplex) --| R10 (Bcatleftcfcomplex)
timeActivity R10_R10;
const double_t k_R10_R10 = {9090, -7};

//Reaction R70 (PP2A) --| R70 (PP2A)
timeActivity R70_R70;
const double_t k_R70_R70 = {9090, -7};

//Reaction R65 (Nkx3.2) --| R65 (Nkx3.2)
timeActivity R65_R65;
const double_t k_R65_R65 = {9090, -8};

//Reaction R7 (B-catenin) --| R85 (Sox9 PTM)
timeActivity R7_R85;
const double_t k_R7_R85 = {9090, -7};

//Reaction R83 (Smadcomplex) --| R33 (FGFR1 PTM)
timeActivity R83_R33;
const double_t k_R83_R33 = {4550, -7};

//Reaction R64 (NFkb) --> R50 (IGF-1R prot)
timeActivity R64_R50;
const double_t k_R64_R50 = {9090, -8};

//Reaction R81 (Smad3) --> R30 (Ets1 prot)
timeActivity R81_R30;
const double_t k_R81_R30 = {9090, -8};

//Reaction R64 (NFkb) --> R51 (Ihh)
timeActivity R64_R51;
const double_t k_R64_R51 = {6090, -8};

//Reaction R26 (Dsh) --| R26 (Dsh)
timeActivity R26_R26;
const double_t k_R26_R26 = {9090, -7};

//Reaction R64 (NFkb) --> R59 (MMP13)
timeActivity R64_R59;
const double_t k_R64_R59 = {2273, -8};

//Reaction R44 (Gli2) --> R73 (PPR prot)
timeActivity R44_R73;
const double_t k_R44_R73 = {6090, -8};

//Reaction R69 (PKA) --| R69 (PKA)
timeActivity R69_R69;
const double_t k_R69_R69 = {9090, -7};

//Reaction R12 (CCND1) --| R12 (CCND1)
timeActivity R12_R12;
const double_t k_R12_R12 = {9090, -7};

//Reaction R52 (Lef/Tcf) --> R10 (Bcatleftcfcomplex)
timeActivity R52_R10;
const double_t k_R52_R10 = {0, -6};

//Reaction R88 (Wnt) --> R76 (Ras)
timeActivity R88_R76;
const double_t k_R88_R76 = {4040, -7};

//Reaction R43 (GSK dummy must be one) --> R41 (GSK)
timeActivity R43_R41;
const double_t k_R43_R41 = {9090, -7};

//Reaction R45 (HDAC4) --| R45 (HDAC4)
timeActivity R45_R45;
const double_t k_R45_R45 = {9090, -7};

//Reaction R83 (Smadcomplex) --> R24 (Dlx5 PTM)
timeActivity R83_R24;
const double_t k_R83_R24 = {9090, -7};

//Reaction R83 (Smadcomplex) --> R25 (Dlx5 prot)
timeActivity R83_R25;
const double_t k_R83_R25 = {9090, -8};

//Reaction R42 (GSK dummy) AND R27 (ERK1/2) --| R41 (GSK)
timeActivity R42_R27_R41;
const double_t k_R42_R27_R41 = {9090, -9};

//Reaction R64 (NFkb) --| R64 (NFkb)
timeActivity R64_R64;
const double_t k_R64_R64 = {9090, -7};

//Reaction R7 (B-catenin) --| R7 (B-catenin)
timeActivity R7_R7;
const double_t k_R7_R7 = {9090, -7};

//Reaction R49 (IGF-1R PTM) --| R49 (IGF-1R PTM)
timeActivity R49_R49;
const double_t k_R49_R49 = {9090, -7};

//Reaction R49 (IGF-1R PTM) --> R48 (IGF-1R)
timeActivity R49_R48;
const double_t k_R49_R48 = {0, -6};

//Reaction R75 (R-smad) --| R75 (R-smad)
timeActivity R75_R75;
const double_t k_R75_R75 = {9090, -7};

//Reaction R80 (STAT1) --| R73 (PPR prot)
timeActivity R80_R73;
const double_t k_R80_R73 = {6090, -8};

//Reaction R44 (Gli2) --> R87 (TGFb)
timeActivity R44_R87;
const double_t k_R44_R87 = {9090, -8};

//Reaction R44 (Gli2) --> R88 (Wnt)
timeActivity R44_R88;
const double_t k_R44_R88 = {1209, -7};

//Reaction R31 (FGF) --> R36 (FGFR3 PTM)
timeActivity R31_R36;
const double_t k_R31_R36 = {9090, -7};

//Reaction R63 (Msx2 prot) --| R63 (Msx2 prot)
timeActivity R63_R63;
const double_t k_R63_R63 = {9090, -8};

//Reaction R75 (R-smad) --> R83 (Smadcomplex)
timeActivity R75_R83;
const double_t k_R75_R83 = {9090, -7};

//Reaction R31 (FGF) --| R31 (FGF)
timeActivity R31_R31;
const double_t k_R31_R31 = {9090, -8};

//Reaction R31 (FGF) --> R33 (FGFR1 PTM)
timeActivity R31_R33;
const double_t k_R31_R33 = {9090, -7};

//Reaction R11 (C/EBPb dummy) --| R11 (C/EBPb dummy)
timeActivity R11_R11;
const double_t k_R11_R11 = {9090, -7};

//Reaction R3 (ATF4) --| R3 (ATF4)
timeActivity R3_R3;
const double_t k_R3_R3 = {9090, -7};

//Reaction R88 (Wnt) --| R88 (Wnt)
timeActivity R88_R88;
const double_t k_R88_R88 = {9090, -8};

//Reaction R18 (DC canonical dummy) AND R19 (DC degradation dummy) --> R90 (destruction complex)
timeActivity R18_R19_R90;
const double_t k_R18_R19_R90 = {9090, -9};

//Reaction R28 (Ets1) --| R28 (Ets1)
timeActivity R28_R28;
const double_t k_R28_R28 = {9090, -7};

//Reaction R67 (PI3K PTM) --> R66 (PI3K)
timeActivity R67_R66;
const double_t k_R67_R66 = {0, -6};

//Reaction R26 (Dsh) --| R18 (DC canonical dummy)
timeActivity R26_R18;
const double_t k_R26_R18 = {9090, -7};

//Reaction R67 (PI3K PTM) --| R67 (PI3K PTM)
timeActivity R67_R67;
const double_t k_R67_R67 = {9090, -7};

//Reaction R73 (PPR prot) --| R73 (PPR prot)
timeActivity R73_R73;
const double_t k_R73_R73 = {9090, -8};

//Reaction R52 (Lef/Tcf) --> R79 (Runx2 prot)
timeActivity R52_R79;
const double_t k_R52_R79 = {4000, -8};

//Reaction R0 (ATF2) --> R15 (CCND1 prot)
timeActivity R0_R15;
const double_t k_R0_R15 = {6090, -8};

//Reaction R87 (TGFb) --> R91 (p38)
timeActivity R87_R91;
const double_t k_R87_R91 = {6060, -7};

//Reaction R44 (Gli2) --> R8 (BMP)
timeActivity R44_R8;
const double_t k_R44_R8 = {6090, -8};

//Reaction R50 (IGF-1R prot) AND R49 (IGF-1R PTM) --> R48 (IGF-1R)
timeActivity R50_R49_R48;
const double_t k_R50_R49_R48 = {9090, -9};

//Reaction R42 (GSK dummy) --| R42 (GSK dummy)
timeActivity R42_R42;
const double_t k_R42_R42 = {9090, -7};

//Reaction R16 (Col-II) --| R16 (Col-II)
timeActivity R16_R16;
const double_t k_R16_R16 = {9090, -8};

//Reaction R46 (HIF-2a) --> R59 (MMP13)
timeActivity R46_R59;
const double_t k_R46_R59 = {2273, -8};

//Reaction R77 (Runx2) --> R11 (C/EBPb dummy)
timeActivity R77_R11;
const double_t k_R77_R11 = {0, -6};

//Reaction R7 (B-catenin) --> R31 (FGF)
timeActivity R7_R31;
const double_t k_R7_R31 = {6090, -8};

//Reaction R68 (PI3K prot) --| R68 (PI3K prot)
timeActivity R68_R68;
const double_t k_R68_R68 = {9090, -8};

//Reaction R64 (NFkb) --> R82 (Smad7)
timeActivity R64_R82;
const double_t k_R64_R82 = {4820, -8};

//Reaction R65 (Nkx3.2) --> R16 (Col-II)
timeActivity R65_R16;
const double_t k_R65_R16 = {4000, -8};

//Reaction R87 (TGFb) --| R87 (TGFb)
timeActivity R87_R87;
const double_t k_R87_R87 = {9090, -8};

//Reaction R59 (MMP13) --| R59 (MMP13)
timeActivity R59_R59;
const double_t k_R59_R59 = {9090, -8};

//Reaction R82 (Smad7) --| R81 (Smad3)
timeActivity R82_R81;
const double_t k_R82_R81 = {4550, -7};

//Reaction R82 (Smad7) --| R82 (Smad7)
timeActivity R82_R82;
const double_t k_R82_R82 = {9090, -8};

//Reaction R77 (Runx2) --> R17 (Col-X)
timeActivity R77_R17;
const double_t k_R77_R17 = {6090, -8};

//Reaction R68 (PI3K prot) AND R67 (PI3K PTM) --> R66 (PI3K)
timeActivity R68_R67_R66;
const double_t k_R68_R67_R66 = {9090, -9};

//Reaction R6 (Akt prot) AND R5 (Akt PTM) --> R4 (Akt)
timeActivity R6_R5_R4;
const double_t k_R6_R5_R4 = {9090, -9};

//Reaction R80 (STAT1) --| R50 (IGF-1R prot)
timeActivity R80_R50;
const double_t k_R80_R50 = {9090, -8};

//Reaction R8 (BMP) --> R76 (Ras)
timeActivity R8_R76;
const double_t k_R8_R76 = {4040, -7};

//Reaction R90 (destruction complex) --| R7 (B-catenin)
timeActivity R90_R7;
const double_t k_R90_R7 = {9090, -7};

//Reaction R87 (TGFb) --> R81 (Smad3)
timeActivity R87_R81;
const double_t k_R87_R81 = {9090, -7};

//Reaction R8 (BMP) --> R75 (R-smad)
timeActivity R8_R75;
const double_t k_R8_R75 = {9090, -7};

//Reaction R89 (dEF-1) --| R89 (dEF-1)
timeActivity R89_R89;
const double_t k_R89_R89 = {9090, -8};

//Reaction R64 (NFkb) --> R89 (dEF-1)
timeActivity R64_R89;
const double_t k_R64_R89 = {6090, -8};

//Reaction R48 (IGF-1R) --> R80 (STAT1)
timeActivity R48_R80;
const double_t k_R48_R80 = {3027, -7};

//Reaction R45 (HDAC4) --| R57 (MEF2C PTM)
timeActivity R45_R57;
const double_t k_R45_R57 = {9090, -7};

//Reaction R25 (Dlx5 prot) --| R25 (Dlx5 prot)
timeActivity R25_R25;
const double_t k_R25_R25 = {9090, -8};

//Reaction R81 (Smad3) AND R45 (HDAC4) --| R78 (Runx2 PTM)
timeActivity R81_R45_R78;
const double_t k_R81_R45_R78 = {9090, -9};

//Reaction R0 (ATF2) --| R0 (ATF2)
timeActivity R0_R0;
const double_t k_R0_R0 = {9090, -7};

//Reaction R75 (R-smad) --| R26 (Dsh)
timeActivity R75_R26;
const double_t k_R75_R26 = {4550, -7};

//Reaction R30 (Ets1 prot) --| R30 (Ets1 prot)
timeActivity R30_R30;
const double_t k_R30_R30 = {9090, -8};

//Reaction R35 (FGFR3) --> R80 (STAT1)
timeActivity R35_R80;
const double_t k_R35_R80 = {4040, -7};

//Reaction R19 (DC degradation dummy) --> R90 (destruction complex)
timeActivity R19_R90;
const double_t k_R19_R90 = {0, -6};

//Reaction R89 (dEF-1) --| R51 (Ihh)
timeActivity R89_R51;
const double_t k_R89_R51 = {6090, -8};

//Reaction R3 (ATF4) --> R51 (Ihh)
timeActivity R3_R51;
const double_t k_R3_R51 = {6090, -8};

//Reaction R7 (B-catenin) --> R53 (Lef/Tcf PTM)
timeActivity R7_R53;
const double_t k_R7_R53 = {9090, -7};

//Reaction R46 (HIF-2a) --> R79 (Runx2 prot)
timeActivity R46_R79;
const double_t k_R46_R79 = {4000, -8};

//Reaction R7 (B-catenin) --> R55 (Lef/Tcf prot)
timeActivity R7_R55;
const double_t k_R7_R55 = {4000, -8};

//Reaction R76 (Ras) --| R76 (Ras)
timeActivity R76_R76;
const double_t k_R76_R76 = {9090, -7};

//Reaction R88 (Wnt) --> R39 (Frizzled - LRP 5/6)
timeActivity R88_R39;
const double_t k_R88_R39 = {9090, -7};

//Reaction R35 (FGFR3) --> R76 (Ras)
timeActivity R35_R76;
const double_t k_R35_R76 = {4040, -7};

//Reaction R34 (FGFR1 prot) AND R33 (FGFR1 PTM) --> R32 (FGFR1)
timeActivity R34_R33_R32;
const double_t k_R34_R33_R32 = {9090, -9};

//Reaction R60 (Msx2) --| R60 (Msx2)
timeActivity R60_R60;
const double_t k_R60_R60 = {9090, -7};

//Reaction R69 (PKA) --> R15 (CCND1 prot)
timeActivity R69_R15;
const double_t k_R69_R15 = {6090, -8};

//Reaction R69 (PKA) --| R17 (Col-X)
timeActivity R69_R17;
const double_t k_R69_R17 = {6090, -8};

//Reaction R23 (Dlx5) --| R63 (Msx2 prot)
timeActivity R23_R63;
const double_t k_R23_R63 = {9090, -8};

//Reaction R85 (Sox9 PTM) --> R84 (Sox9)
timeActivity R85_R84;
const double_t k_R85_R84 = {0, -6};

//Reaction R25 (Dlx5 prot) AND R24 (Dlx5 PTM) --> R23 (Dlx5)
timeActivity R25_R24_R23;
const double_t k_R25_R24_R23 = {9090, -9};

//Reaction R85 (Sox9 PTM) --| R85 (Sox9 PTM)
timeActivity R85_R85;
const double_t k_R85_R85 = {9090, -7};

//Reaction R23 (Dlx5) --| R61 (Msx2 PTM)
timeActivity R23_R61;
const double_t k_R23_R61 = {9090, -7};

//Reaction R53 (Lef/Tcf PTM) --| R53 (Lef/Tcf PTM)
timeActivity R53_R53;
const double_t k_R53_R53 = {9090, -7};

//Reaction R8 (BMP) --> R91 (p38)
timeActivity R8_R91;
const double_t k_R8_R91 = {6060, -7};

//Reaction R53 (Lef/Tcf PTM) --> R52 (Lef/Tcf)
timeActivity R53_R52;
const double_t k_R53_R52 = {0, -6};

//Reaction R66 (PI3K) --> R5 (Akt PTM)
timeActivity R66_R5;
const double_t k_R66_R5 = {9090, -7};

//Reaction R37 (FGFR3 prot) --| R37 (FGFR3 prot)
timeActivity R37_R37;
const double_t k_R37_R37 = {9090, -8};

//Reaction R48 (IGF-1R) --> R67 (PI3K PTM)
timeActivity R48_R67;
const double_t k_R48_R67 = {6060, -7};

//Reaction R45 (HDAC4) --| R78 (Runx2 PTM)
timeActivity R45_R78;
const double_t k_R45_R78 = {0, -6};

//Reaction R76 (Ras) --> R67 (PI3K PTM)
timeActivity R76_R67;
const double_t k_R76_R67 = {6060, -7};

//Reaction R52 (Lef/Tcf) --| R52 (Lef/Tcf)
timeActivity R52_R52;
const double_t k_R52_R52 = {9090, -7};

//Reaction R82 (Smad7) --| R75 (R-smad)
timeActivity R82_R75;
const double_t k_R82_R75 = {9090, -7};


time_t T[N_REACTANTS] = {0, 0, 0, 0, 0, 0, 0, 0, 0, 0, 0, 0, 0, 0, 0, 0, 0, 0, 0, 0, 0, 0, 0, 0, 0, 0, 0, 0, 0, 0, 0, 0, 0, 0, 0, 0, 0, 0, 0, 0, 0, 0, 0, 0, 0, 0, 0, 0, 0, 0, 0, 0, 0, 0, 0, 0, 0, 0, 0, 0, 0, 0, 0, 0, 0, 0, 0, 0, 0, 0, 0, 0, 0, 0, 0, 0, 0, 0, 0, 0, 0, 0, 0, 0, 0, 0, 0, 0, 0};
clock c[N_REACTANTS];
bool active[N_REACTANTS] = {false, false, false, false, false, false, false, false, false, false, false, false, false, false, false, false, false, false, false, false, false, false, false, false, false, false, false, false, false, false, false, false, false, false, false, false, false, false, false, false, false, false, false, false, false, false, false, false, false, false, false, false, false, false, false, false, false, false, false, false, false, false, false, false, false, false, false, false, false, false, false, false, false, false, false, false, false, false, false, false, false, false, false, false, false, false, false, false, false};

double_t subtract(double_t a, double_t b) { // a - b
	double_t r = {-1000, -1000};
	if (a.b == 0) {
		r.b = -b.b;
		r.e = b.e;
		return r;
	}
	if (b.b == 0) {
		return a;
	}
	if ((a.e - b.e) &gt;= 4) return a;
	if ((b.e - a.e) &gt;= 4) {
		r.b = -b.b;
		r.e = b.e;
		return r;
	}
	if (a.e == b.e) {
		r.b = a.b - b.b;
		r.e = a.e;
	}
	if (a.e - b.e == 1) {
		r.b = a.b - b.b/10;
		r.e = a.e;
	}
	if (a.e - b.e == 2) {
		r.b = a.b - b.b/100;
		r.e = a.e;
	}
	if (a.e - b.e == 3) {
		r.b = a.b - b.b/1000;
		r.e = a.e;
	}
	if (b.e - a.e == 1) {
		r.b = a.b/10 - b.b;
		r.e = b.e;
	}
	if (b.e - a.e == 2) {
		r.b = a.b/100 - b.b;
		r.e = b.e;
	}
	if (b.e - a.e == 3) {
		r.b = a.b/1000 - b.b;
		r.e = b.e;
	}
	if ((r.b &gt; 0 &amp;&amp; r.b &lt; 10) || (r.b &lt; 0 &amp;&amp; r.b &gt; -10)) {
		r.b = r.b * 1000;
		r.e = r.e - 3;
	} else if ((r.b &gt; 0 &amp;&amp; r.b &lt; 100) || (r.b &lt; 0 &amp;&amp; r.b &gt; -100)) {
		r.b = r.b * 100;
		r.e = r.e - 2;
	} else if ((r.b &gt; 0 &amp;&amp; r.b &lt; 1000) || (r.b &lt; 0 &amp;&amp; r.b &gt; -1000)) {
		r.b = r.b * 10;
		r.e = r.e - 1;
	} else if (r.b &gt; 9999 || r.b &lt; -9999) {
		r.b = r.b / 10;
		r.e = r.e + 1;
	}
	return r;
}

double_t add(double_t a, double_t b) { // a + b
	double_t r = {-1000,-1000};
	if (a.b == 0) {
		return b;
	}
	if (b.b == 0) {
		return a;
	}
	if ((a.e - b.e) &gt;= 4) return a;
	if ((b.e - a.e) &gt;= 4) return b;
	if (a.e == b.e) {
		r.b = a.b + b.b;
		r.e = a.e;
	}
	if (a.e - b.e == 1) {
		r.b = a.b + b.b/10;
		r.e = a.e;
	}
	if (a.e - b.e == 2) {
		r.b = a.b + b.b/100;
		r.e = a.e;
	}
	if (a.e - b.e == 3) {
		r.b = a.b + b.b/1000;
		r.e = a.e;
	}
	if (b.e - a.e == 1) {
		r.b = a.b/10 + b.b;
		r.e = b.e;
	}
	if (b.e - a.e == 2) {
		r.b = a.b/100 + b.b;
		r.e = b.e;
	}
	if (b.e - a.e == 3) {
		r.b = a.b/1000 + b.b;
		r.e = b.e;
	}
	if ((r.b &gt; 0 &amp;&amp; r.b &lt; 10) || (r.b &lt; 0 &amp;&amp; r.b &gt; -10)) {
		r.b = r.b * 1000;
		r.e = r.e - 3;
	} else if ((r.b &gt; 0 &amp;&amp; r.b &lt; 100) || (r.b &lt; 0 &amp;&amp; r.b &gt; -100)) {
		r.b = r.b * 100;
		r.e = r.e - 2;
	} else if ((r.b &gt; 0 &amp;&amp; r.b &lt; 1000) || (r.b &lt; 0 &amp;&amp; r.b &gt; -1000)) {
		r.b = r.b * 10;
		r.e = r.e - 1;
	} else if (r.b &gt; 9999 || r.b &lt; -9999) {
		r.b = r.b / 10;
		r.e = r.e + 1;
	}
	return r;
}

double_t multiply(double_t a, double_t b) { // a * b
	double_t r;
	r.b = a.b * b.b;
	if (r.b % 1000 &lt; 500) {
		r.b = r.b / 1000;
	} else {
		r.b = 1 + r.b / 1000;
	}
	r.e = a.e + b.e + 3;
	if ((r.b &gt; 0 &amp;&amp; r.b &lt; 10) || (r.b &lt; 0 &amp;&amp; r.b &gt; -10)) {
		r.b = r.b * 1000;
		r.e = r.e - 3;
	} else if ((r.b &gt; 0 &amp;&amp; r.b &lt; 100) || (r.b &lt; 0 &amp;&amp; r.b &gt; -100)) {
		r.b = r.b * 100;
		r.e = r.e - 2;
	} else if ((r.b &gt; 0 &amp;&amp; r.b &lt; 1000) || (r.b &lt; 0 &amp;&amp; r.b &gt; -1000)) {
		r.b = r.b * 10;
		r.e = r.e - 1;
	} else if (r.b &gt; 9999 || r.b &lt; -9999) {
		r.b = r.b / 10;
		r.e = r.e + 1;
	}
	return r;
}

double_t inverse(double_t a) { // 1 / a
	double_t r;
	if (a.b == 0) {
		return INFINITE_TIME_DOUBLE;
	}
	r.b = 1000000 / a.b;
	r.e = -6 - a.e;
	if ((r.b &gt; 0 &amp;&amp; r.b &lt; 10) || (r.b &lt; 0 &amp;&amp; r.b &gt; -10)) {
		r.b = r.b * 1000;
		r.e = r.e - 3;
	} else if ((r.b &gt; 0 &amp;&amp; r.b &lt; 100) || (r.b &lt; 0 &amp;&amp; r.b &gt; -100)) {
		r.b = r.b * 100;
		r.e = r.e - 2;
	} else if ((r.b &gt; 0 &amp;&amp; r.b &lt; 1000) || (r.b &lt; 0 &amp;&amp; r.b &gt; -1000)) {
		r.b = r.b * 10;
		r.e = r.e - 1;
	}
	return r;
}

time_t power(int a, int b) { // a ^ b (b &gt;= 0)
	time_t r = 1;
	while (b &gt; 0) {
		r = r * a;
		b = b - 1;
	}
	return r;
}

time_t _ANIMO_round(double_t a) { // double --&gt; integer
	if (a.e &lt; -3) {
		if (a.b &lt; 5000) return 0;
		else return 1;
	}
	if (a.e == -1) {
		if (a.b % 10 &lt; 5) {
			return a.b / 10;
		} else {
			return 1 + a.b / 10;
		}
	}
	if (a.e == -2) {
		if (a.b % 100 &lt; 50) {
			return a.b / 100;
		} else {
			return 1 + a.b / 100;
		}
	}
	if (a.e == -3) {
		if (a.b % 1000 &lt; 500) {
			return a.b / 1000;
		} else {
			return 1 + a.b / 1000;
		}
	}
	return a.b * power(10, a.e);
}

double_t scenario1(double_t k, double_t r1, double_t r1Levels, bool r1Active) {
	double_t E;
	if (r1Active) { //If we depend on active R1, the level of activity is the value of E
		E = r1;
	} else { //otherwise we find the inactivity level via the total number of levels
		E = subtract(r1Levels, r1);
	}
	return multiply(k, E);
}


double_t scenario2_3(double_t k, double_t r2, double_t r2Levels, bool r2Active, double_t r1, double_t r1Levels, bool r1Active) {
	double_t E, S;
	if (r1Active) { //If we depend on active R1, the level of activity is the value of E
		E = r1;
	} else { //otherwise we find the inactivity level via the total number of levels
		E = subtract(r1Levels, r1);
	}
	if (r2Active) { //Same for R2
		S = r2;
	} else {
		S = subtract(r2Levels, r2);
	}
	return multiply(k, multiply(E, S));
}


double_t int_to_double(int a) { //Used to translate an activity level into double.
	double_t r;
	if (a &lt; 10) {
		r.b = a * 1000;
		r.e = -3;
	} else if (a &lt; 100) {
		r.b = a * 100;
		r.e = -2;
	} else if (a &lt; 1000) {
		r.b = a * 10;
		r.e = -1;
	} else if (a &lt; 10000) { //Our model supports up to 100 levels, so this should be the most it makes sense to check
		r.b = a;
		r.e = 0;
	}
	return r;
}
</declaration>

<template>
  <name>Reactant_R0</name>
  <parameter>int&amp; R, const int MAX</parameter>
  <declaration>int[-1, 1] delta;
double_t totalRate;


void update() {
	double_t R2_R1_R0_r = scenario2_3(k_R2_R1_R0, int_to_double(R1), int_to_double(R1Levels), true, int_to_double(R2), int_to_double(R2Levels), true);
	double_t R1_R0_r = scenario1(k_R1_R0, int_to_double(R1), int_to_double(R1Levels), true);
	double_t R0_R0_r = scenario1(k_R0_R0, int_to_double(R0), int_to_double(R0Levels), true);
	totalRate = subtract(add(add(zero, R2_R1_R0_r), R1_R0_r), R0_R0_r);
	R2_R1_R0.T = _ANIMO_round(inverse(R2_R1_R0_r));
	R1_R0.T = _ANIMO_round(inverse(R1_R0_r));
	R0_R0.T = _ANIMO_round(inverse(R0_R0_r));
	if (totalRate.b &lt; 0) {
		delta = -1;
		totalRate.b = -totalRate.b;
	} else {
		delta = 1;
	}
	if (totalRate.b != 0) {
		T[0] = _ANIMO_round(inverse(totalRate));
	} else {
		T[0] = INFINITE_TIME;
	}
}

void react() {
	if (0 &lt;= R + delta &amp;&amp; R + delta &lt;= MAX) {
		R = R + delta;
	}
	update();
}

bool can_react() {
	return T[0] != INFINITE_TIME &amp;&amp; T[0] != 0 &amp;&amp; ((delta &gt;= 0 &amp;&amp; R &lt; MAX) || (delta &lt; 0 &amp;&amp; R &gt; 0));
}

bool cant_react() {
	return T[0] == INFINITE_TIME || T[0] == 0 || (delta &gt;= 0 &amp;&amp; R == MAX) || (delta &lt; 0 &amp;&amp; R == 0);
}</declaration>
  <location id="id0" x="-1896" y="-728">
    <name x="-1960" y="-752">stubborn</name>
    <committed/>
  </location>
  <location id="id1" x="-1720" y="-856">
    <committed/>
  </location>
  <location id="id6" x="-1256" y="-728">
    <name x="-1248" y="-752">start</name>
    <committed/>
  </location>
  <location id="id7" x="-1456" y="-608">
    <name x="-1448" y="-632">not_reacting</name>
    <label kind="invariant" x="-1504" y="-600">c[0]'==0</label>
  </location>
  <location id="id8" x="-1392" y="-728">
    <name x="-1400" y="-752">updating</name>
    <committed/>
  </location>
  <location id="id9" x="-1664" y="-728">
    <name x="-1728" y="-744">waiting</name>
    <label kind="invariant" x="-1728" y="-720">c[0] &lt;= T[0]</label>
  </location>
  <location id="id2" x="-1720" y="-928">
    <name x="-1760" y="-960">wait_for_others</name>
  </location>
  <init ref="id6"/>
  <transition>
    <source ref="id8"/>
    <target ref="id9"/>
    <label kind="guard" x="-1640" y="-744">c[0] &lt;= T[0] &amp;&amp; can_react()</label>
    <label kind="assignment" x="-1608" y="-728">active[0] = true</label>
  </transition>
  <transition>
    <source ref="id8"/>
    <target ref="id9"/>
    <label kind="guard" x="-1608" y="-696">c[0] &gt; T[0] &amp;&amp; can_react()</label>
    <label kind="assignment" x="-1608" y="-680">c[0] := T[0],
active[0] = true</label>
    <nail x="-1528" y="-680"/>
    <nail x="-1608" y="-680"/>
  </transition>
  <transition>
    <source ref="id0"/>
    <target ref="id9"/>
    <label kind="guard" x="-1816" y="-680">c[0] &gt;= T[0]</label>
    <label kind="assignment" x="-1824" y="-664">active[0] = true</label>
    <nail x="-1840" y="-664"/>
    <nail x="-1744" y="-664"/>
  </transition>
  <transition>
    <source ref="id6"/>
    <target ref="id8"/>
    <label kind="assignment" x="-1344" y="-728">update()</label>
  </transition>
  <transition>
    <source ref="id0"/>
    <target ref="id1"/>
    <label kind="guard" x="-1976" y="-728">c[0] &lt; T[0]</label>
    <nail x="-1968" y="-728"/>
    <nail x="-1968" y="-856"/>
  </transition>
  <transition>
    <source ref="id1"/>
    <target ref="id2"/>
    <label kind="guard" x="-1696" y="-944">active[2] &amp;&amp; c[2] &gt;= T[2]</label>
    <nail x="-1560" y="-904"/>
    <nail x="-1496" y="-904"/>
    <nail x="-1496" y="-928"/>
    <nail x="-1696" y="-928"/>
  </transition>
  <transition>
    <source ref="id2"/>
    <target ref="id1"/>
    <label kind="synchronisation" x="-1840" y="-944">reacting[2]?</label>
    <nail x="-1744" y="-928"/>
    <nail x="-1848" y="-928"/>
    <nail x="-1848" y="-904"/>
  </transition>
  <transition>
    <source ref="id1"/>
    <target ref="id2"/>
    <label kind="guard" x="-1696" y="-984">active[1] &amp;&amp; c[1] &gt;= T[1]</label>
    <nail x="-1560" y="-904"/>
    <nail x="-1496" y="-904"/>
    <nail x="-1496" y="-968"/>
    <nail x="-1696" y="-968"/>
  </transition>
  <transition>
    <source ref="id2"/>
    <target ref="id1"/>
    <label kind="synchronisation" x="-1840" y="-984">reacting[1]?</label>
    <nail x="-1744" y="-968"/>
    <nail x="-1848" y="-968"/>
    <nail x="-1848" y="-904"/>
  </transition>
  <transition>
    <source ref="id1"/>
    <target ref="id8"/>
    <label kind="guard" x="-1584" y="-872">(!active[2] || c[2] &lt; T[2]) &amp;&amp; (!active[1] || c[1] &lt; T[1])</label>
    <label kind="assignment" x="-1584" y="-856">update()</label>
    <nail x="-1392" y="-856"/>
  </transition>
  <transition>
    <source ref="id7"/>
    <target ref="id1"/>
    <label kind="synchronisation" x="-1688" y="-624">reacting[2]?</label>
    <nail x="-1480" y="-608"/>
    <nail x="-1992" y="-608"/>
    <nail x="-1992" y="-856"/>
  </transition>
  <transition>
    <source ref="id7"/>
    <target ref="id1"/>
    <label kind="synchronisation" x="-1688" y="-592">reacting[1]?</label>
    <nail x="-1480" y="-576"/>
    <nail x="-1992" y="-576"/>
    <nail x="-1992" y="-856"/>
  </transition>
  <transition>
    <source ref="id8"/>
    <target ref="id7"/>
    <label kind="guard" x="-1392" y="-664">cant_react()</label>
    <nail x="-1392" y="-608"/>
  </transition>
  <transition>
    <source ref="id9"/>
    <target ref="id8"/>
    <label kind="guard" x="-1588" y="-816">c[0] &gt;= T[0]</label>
    <label kind="synchronisation" x="-1584" y="-800">reacting[0]!</label>
    <label kind="assignment" x="-1592" y="-784">react(), c[0] := 0,
active[0] = false</label>
    <nail x="-1632" y="-784"/>
    <nail x="-1464" y="-784"/>
  </transition>
  <transition>
    <source ref="id9"/>
    <target ref="id0"/>
    <label kind="synchronisation" x="-1832" y="-744">reacting[2]?</label>
    <label kind="assignment" x="-1848" y="-760">active[0] = false</label>
    <nail x="-1752" y="-728"/>
    <nail x="-1840" y="-728"/>
  </transition>
  <transition>
    <source ref="id9"/>
    <target ref="id0"/>
    <label kind="synchronisation" x="-1832" y="-792">reacting[1]?</label>
    <label kind="assignment" x="-1848" y="-808">active[0] = false</label>
    <nail x="-1752" y="-776"/>
    <nail x="-1840" y="-776"/>
  </transition>
</template>


<template>
  <name>Reactant_R1</name>
  <parameter>int&amp; R, const int MAX</parameter>
  <declaration>int[-1, 1] delta;
double_t totalRate;


void update() {
	double_t R91_R81_R1_r = scenario2_3(k_R91_R81_R1, int_to_double(R81), int_to_double(R81Levels), true, int_to_double(R91), int_to_double(R91Levels), true);
	double_t R1_R1_r = scenario1(k_R1_R1, int_to_double(R1), int_to_double(R1Levels), true);
	double_t R81_R1_r = scenario1(k_R81_R1, int_to_double(R81), int_to_double(R81Levels), true);
	totalRate = add(subtract(add(zero, R91_R81_R1_r), R1_R1_r), R81_R1_r);
	R91_R81_R1.T = _ANIMO_round(inverse(R91_R81_R1_r));
	R1_R1.T = _ANIMO_round(inverse(R1_R1_r));
	R81_R1.T = _ANIMO_round(inverse(R81_R1_r));
	if (totalRate.b &lt; 0) {
		delta = -1;
		totalRate.b = -totalRate.b;
	} else {
		delta = 1;
	}
	if (totalRate.b != 0) {
		T[1] = _ANIMO_round(inverse(totalRate));
	} else {
		T[1] = INFINITE_TIME;
	}
}

void react() {
	if (0 &lt;= R + delta &amp;&amp; R + delta &lt;= MAX) {
		R = R + delta;
	}
	update();
}

bool can_react() {
	return T[1] != INFINITE_TIME &amp;&amp; T[1] != 0 &amp;&amp; ((delta &gt;= 0 &amp;&amp; R &lt; MAX) || (delta &lt; 0 &amp;&amp; R &gt; 0));
}

bool cant_react() {
	return T[1] == INFINITE_TIME || T[1] == 0 || (delta &gt;= 0 &amp;&amp; R == MAX) || (delta &lt; 0 &amp;&amp; R == 0);
}</declaration>
  <location id="id0" x="-1896" y="-728">
    <name x="-1960" y="-752">stubborn</name>
    <committed/>
  </location>
  <location id="id1" x="-1720" y="-856">
    <committed/>
  </location>
  <location id="id6" x="-1256" y="-728">
    <name x="-1248" y="-752">start</name>
    <committed/>
  </location>
  <location id="id7" x="-1456" y="-608">
    <name x="-1448" y="-632">not_reacting</name>
    <label kind="invariant" x="-1504" y="-600">c[1]'==0</label>
  </location>
  <location id="id8" x="-1392" y="-728">
    <name x="-1400" y="-752">updating</name>
    <committed/>
  </location>
  <location id="id9" x="-1664" y="-728">
    <name x="-1728" y="-744">waiting</name>
    <label kind="invariant" x="-1728" y="-720">c[1] &lt;= T[1]</label>
  </location>
  <location id="id2" x="-1720" y="-928">
    <name x="-1760" y="-960">wait_for_others</name>
  </location>
  <init ref="id6"/>
  <transition>
    <source ref="id8"/>
    <target ref="id9"/>
    <label kind="guard" x="-1640" y="-744">c[1] &lt;= T[1] &amp;&amp; can_react()</label>
    <label kind="assignment" x="-1608" y="-728">active[1] = true</label>
  </transition>
  <transition>
    <source ref="id8"/>
    <target ref="id9"/>
    <label kind="guard" x="-1608" y="-696">c[1] &gt; T[1] &amp;&amp; can_react()</label>
    <label kind="assignment" x="-1608" y="-680">c[1] := T[1],
active[1] = true</label>
    <nail x="-1528" y="-680"/>
    <nail x="-1608" y="-680"/>
  </transition>
  <transition>
    <source ref="id0"/>
    <target ref="id9"/>
    <label kind="guard" x="-1816" y="-680">c[1] &gt;= T[1]</label>
    <label kind="assignment" x="-1824" y="-664">active[1] = true</label>
    <nail x="-1840" y="-664"/>
    <nail x="-1744" y="-664"/>
  </transition>
  <transition>
    <source ref="id6"/>
    <target ref="id8"/>
    <label kind="assignment" x="-1344" y="-728">update()</label>
  </transition>
  <transition>
    <source ref="id0"/>
    <target ref="id1"/>
    <label kind="guard" x="-1976" y="-728">c[1] &lt; T[1]</label>
    <nail x="-1968" y="-728"/>
    <nail x="-1968" y="-856"/>
  </transition>
  <transition>
    <source ref="id1"/>
    <target ref="id2"/>
    <label kind="guard" x="-1696" y="-944">active[88] &amp;&amp; c[88] &gt;= T[88]</label>
    <nail x="-1560" y="-904"/>
    <nail x="-1496" y="-904"/>
    <nail x="-1496" y="-928"/>
    <nail x="-1696" y="-928"/>
  </transition>
  <transition>
    <source ref="id2"/>
    <target ref="id1"/>
    <label kind="synchronisation" x="-1840" y="-944">reacting[88]?</label>
    <nail x="-1744" y="-928"/>
    <nail x="-1848" y="-928"/>
    <nail x="-1848" y="-904"/>
  </transition>
  <transition>
    <source ref="id1"/>
    <target ref="id2"/>
    <label kind="guard" x="-1696" y="-984">active[78] &amp;&amp; c[78] &gt;= T[78]</label>
    <nail x="-1560" y="-904"/>
    <nail x="-1496" y="-904"/>
    <nail x="-1496" y="-968"/>
    <nail x="-1696" y="-968"/>
  </transition>
  <transition>
    <source ref="id2"/>
    <target ref="id1"/>
    <label kind="synchronisation" x="-1840" y="-984">reacting[78]?</label>
    <nail x="-1744" y="-968"/>
    <nail x="-1848" y="-968"/>
    <nail x="-1848" y="-904"/>
  </transition>
  <transition>
    <source ref="id1"/>
    <target ref="id8"/>
    <label kind="guard" x="-1584" y="-872">(!active[88] || c[88] &lt; T[88]) &amp;&amp; (!active[78] || c[78] &lt; T[78])</label>
    <label kind="assignment" x="-1584" y="-856">update()</label>
    <nail x="-1392" y="-856"/>
  </transition>
  <transition>
    <source ref="id7"/>
    <target ref="id1"/>
    <label kind="synchronisation" x="-1688" y="-624">reacting[88]?</label>
    <nail x="-1480" y="-608"/>
    <nail x="-1992" y="-608"/>
    <nail x="-1992" y="-856"/>
  </transition>
  <transition>
    <source ref="id7"/>
    <target ref="id1"/>
    <label kind="synchronisation" x="-1688" y="-592">reacting[78]?</label>
    <nail x="-1480" y="-576"/>
    <nail x="-1992" y="-576"/>
    <nail x="-1992" y="-856"/>
  </transition>
  <transition>
    <source ref="id8"/>
    <target ref="id7"/>
    <label kind="guard" x="-1392" y="-664">cant_react()</label>
    <nail x="-1392" y="-608"/>
  </transition>
  <transition>
    <source ref="id9"/>
    <target ref="id8"/>
    <label kind="guard" x="-1588" y="-816">c[1] &gt;= T[1]</label>
    <label kind="synchronisation" x="-1584" y="-800">reacting[1]!</label>
    <label kind="assignment" x="-1592" y="-784">react(), c[1] := 0,
active[1] = false</label>
    <nail x="-1632" y="-784"/>
    <nail x="-1464" y="-784"/>
  </transition>
  <transition>
    <source ref="id9"/>
    <target ref="id0"/>
    <label kind="synchronisation" x="-1832" y="-744">reacting[88]?</label>
    <label kind="assignment" x="-1848" y="-760">active[1] = false</label>
    <nail x="-1752" y="-728"/>
    <nail x="-1840" y="-728"/>
  </transition>
  <transition>
    <source ref="id9"/>
    <target ref="id0"/>
    <label kind="synchronisation" x="-1832" y="-792">reacting[78]?</label>
    <label kind="assignment" x="-1848" y="-808">active[1] = false</label>
    <nail x="-1752" y="-776"/>
    <nail x="-1840" y="-776"/>
  </transition>
</template>


<template>
  <name>Reactant_R2</name>
  <parameter>int&amp; R, const int MAX</parameter>
  <declaration>int[-1, 1] delta;
double_t totalRate;


void update() {
	double_t R81_R2_r = scenario1(k_R81_R2, int_to_double(R81), int_to_double(R81Levels), true);
	double_t R2_R2_r = scenario1(k_R2_R2, int_to_double(R2), int_to_double(R2Levels), true);
	totalRate = subtract(add(zero, R81_R2_r), R2_R2_r);
	R81_R2.T = _ANIMO_round(inverse(R81_R2_r));
	R2_R2.T = _ANIMO_round(inverse(R2_R2_r));
	if (totalRate.b &lt; 0) {
		delta = -1;
		totalRate.b = -totalRate.b;
	} else {
		delta = 1;
	}
	if (totalRate.b != 0) {
		T[2] = _ANIMO_round(inverse(totalRate));
	} else {
		T[2] = INFINITE_TIME;
	}
}

void react() {
	if (0 &lt;= R + delta &amp;&amp; R + delta &lt;= MAX) {
		R = R + delta;
	}
	update();
}

bool can_react() {
	return T[2] != INFINITE_TIME &amp;&amp; T[2] != 0 &amp;&amp; ((delta &gt;= 0 &amp;&amp; R &lt; MAX) || (delta &lt; 0 &amp;&amp; R &gt; 0));
}

bool cant_react() {
	return T[2] == INFINITE_TIME || T[2] == 0 || (delta &gt;= 0 &amp;&amp; R == MAX) || (delta &lt; 0 &amp;&amp; R == 0);
}</declaration>
  <location id="id0" x="-1896" y="-728">
    <name x="-1960" y="-752">stubborn</name>
    <committed/>
  </location>
  <location id="id1" x="-1720" y="-856">
    <committed/>
  </location>
  <location id="id6" x="-1256" y="-728">
    <name x="-1248" y="-752">start</name>
    <committed/>
  </location>
  <location id="id7" x="-1456" y="-608">
    <name x="-1448" y="-632">not_reacting</name>
    <label kind="invariant" x="-1504" y="-600">c[2]'==0</label>
  </location>
  <location id="id8" x="-1392" y="-728">
    <name x="-1400" y="-752">updating</name>
    <committed/>
  </location>
  <location id="id9" x="-1664" y="-728">
    <name x="-1728" y="-744">waiting</name>
    <label kind="invariant" x="-1728" y="-720">c[2] &lt;= T[2]</label>
  </location>
  <init ref="id6"/>
  <transition>
    <source ref="id8"/>
    <target ref="id9"/>
    <label kind="guard" x="-1640" y="-744">c[2] &lt;= T[2] &amp;&amp; can_react()</label>
    <label kind="assignment" x="-1608" y="-728">active[2] = true</label>
  </transition>
  <transition>
    <source ref="id8"/>
    <target ref="id9"/>
    <label kind="guard" x="-1608" y="-696">c[2] &gt; T[2] &amp;&amp; can_react()</label>
    <label kind="assignment" x="-1608" y="-680">c[2] := T[2],
active[2] = true</label>
    <nail x="-1528" y="-680"/>
    <nail x="-1608" y="-680"/>
  </transition>
  <transition>
    <source ref="id0"/>
    <target ref="id9"/>
    <label kind="guard" x="-1816" y="-680">c[2] &gt;= T[2]</label>
    <label kind="assignment" x="-1824" y="-664">active[2] = true</label>
    <nail x="-1840" y="-664"/>
    <nail x="-1744" y="-664"/>
  </transition>
  <transition>
    <source ref="id6"/>
    <target ref="id8"/>
    <label kind="assignment" x="-1344" y="-728">update()</label>
  </transition>
  <transition>
    <source ref="id0"/>
    <target ref="id1"/>
    <label kind="guard" x="-1976" y="-728">c[2] &lt; T[2]</label>
    <nail x="-1968" y="-728"/>
    <nail x="-1968" y="-856"/>
  </transition>
  <transition>
    <source ref="id1"/>
    <target ref="id8"/>
    <label kind="assignment" x="-1584" y="-856">update()</label>
    <nail x="-1392" y="-856"/>
  </transition>
  <transition>
    <source ref="id7"/>
    <target ref="id1"/>
    <label kind="synchronisation" x="-1688" y="-624">reacting[78]?</label>
    <nail x="-1480" y="-608"/>
    <nail x="-1992" y="-608"/>
    <nail x="-1992" y="-856"/>
  </transition>
  <transition>
    <source ref="id8"/>
    <target ref="id7"/>
    <label kind="guard" x="-1392" y="-664">cant_react()</label>
    <nail x="-1392" y="-608"/>
  </transition>
  <transition>
    <source ref="id9"/>
    <target ref="id8"/>
    <label kind="guard" x="-1588" y="-816">c[2] &gt;= T[2]</label>
    <label kind="synchronisation" x="-1584" y="-800">reacting[2]!</label>
    <label kind="assignment" x="-1592" y="-784">react(), c[2] := 0,
active[2] = false</label>
    <nail x="-1632" y="-784"/>
    <nail x="-1464" y="-784"/>
  </transition>
  <transition>
    <source ref="id9"/>
    <target ref="id0"/>
    <label kind="synchronisation" x="-1832" y="-744">reacting[78]?</label>
    <label kind="assignment" x="-1848" y="-760">active[2] = false</label>
    <nail x="-1752" y="-728"/>
    <nail x="-1840" y="-728"/>
  </transition>
</template>


<template>
  <name>Reactant_R3</name>
  <parameter>int&amp; R, const int MAX</parameter>
  <declaration>int[-1, 1] delta;
double_t totalRate;


void update() {
	double_t R27_R3_r = scenario1(k_R27_R3, int_to_double(R27), int_to_double(R27Levels), true);
	double_t R69_R3_r = scenario1(k_R69_R3, int_to_double(R69), int_to_double(R69Levels), true);
	double_t R3_R3_r = scenario1(k_R3_R3, int_to_double(R3), int_to_double(R3Levels), true);
	totalRate = subtract(add(add(zero, R27_R3_r), R69_R3_r), R3_R3_r);
	R27_R3.T = _ANIMO_round(inverse(R27_R3_r));
	R69_R3.T = _ANIMO_round(inverse(R69_R3_r));
	R3_R3.T = _ANIMO_round(inverse(R3_R3_r));
	if (totalRate.b &lt; 0) {
		delta = -1;
		totalRate.b = -totalRate.b;
	} else {
		delta = 1;
	}
	if (totalRate.b != 0) {
		T[3] = _ANIMO_round(inverse(totalRate));
	} else {
		T[3] = INFINITE_TIME;
	}
}

void react() {
	if (0 &lt;= R + delta &amp;&amp; R + delta &lt;= MAX) {
		R = R + delta;
	}
	update();
}

bool can_react() {
	return T[3] != INFINITE_TIME &amp;&amp; T[3] != 0 &amp;&amp; ((delta &gt;= 0 &amp;&amp; R &lt; MAX) || (delta &lt; 0 &amp;&amp; R &gt; 0));
}

bool cant_react() {
	return T[3] == INFINITE_TIME || T[3] == 0 || (delta &gt;= 0 &amp;&amp; R == MAX) || (delta &lt; 0 &amp;&amp; R == 0);
}</declaration>
  <location id="id0" x="-1896" y="-728">
    <name x="-1960" y="-752">stubborn</name>
    <committed/>
  </location>
  <location id="id1" x="-1720" y="-856">
    <committed/>
  </location>
  <location id="id6" x="-1256" y="-728">
    <name x="-1248" y="-752">start</name>
    <committed/>
  </location>
  <location id="id7" x="-1456" y="-608">
    <name x="-1448" y="-632">not_reacting</name>
    <label kind="invariant" x="-1504" y="-600">c[3]'==0</label>
  </location>
  <location id="id8" x="-1392" y="-728">
    <name x="-1400" y="-752">updating</name>
    <committed/>
  </location>
  <location id="id9" x="-1664" y="-728">
    <name x="-1728" y="-744">waiting</name>
    <label kind="invariant" x="-1728" y="-720">c[3] &lt;= T[3]</label>
  </location>
  <location id="id2" x="-1720" y="-928">
    <name x="-1760" y="-960">wait_for_others</name>
  </location>
  <init ref="id6"/>
  <transition>
    <source ref="id8"/>
    <target ref="id9"/>
    <label kind="guard" x="-1640" y="-744">c[3] &lt;= T[3] &amp;&amp; can_react()</label>
    <label kind="assignment" x="-1608" y="-728">active[3] = true</label>
  </transition>
  <transition>
    <source ref="id8"/>
    <target ref="id9"/>
    <label kind="guard" x="-1608" y="-696">c[3] &gt; T[3] &amp;&amp; can_react()</label>
    <label kind="assignment" x="-1608" y="-680">c[3] := T[3],
active[3] = true</label>
    <nail x="-1528" y="-680"/>
    <nail x="-1608" y="-680"/>
  </transition>
  <transition>
    <source ref="id0"/>
    <target ref="id9"/>
    <label kind="guard" x="-1816" y="-680">c[3] &gt;= T[3]</label>
    <label kind="assignment" x="-1824" y="-664">active[3] = true</label>
    <nail x="-1840" y="-664"/>
    <nail x="-1744" y="-664"/>
  </transition>
  <transition>
    <source ref="id6"/>
    <target ref="id8"/>
    <label kind="assignment" x="-1344" y="-728">update()</label>
  </transition>
  <transition>
    <source ref="id0"/>
    <target ref="id1"/>
    <label kind="guard" x="-1976" y="-728">c[3] &lt; T[3]</label>
    <nail x="-1968" y="-728"/>
    <nail x="-1968" y="-856"/>
  </transition>
  <transition>
    <source ref="id1"/>
    <target ref="id2"/>
    <label kind="guard" x="-1696" y="-944">active[26] &amp;&amp; c[26] &gt;= T[26]</label>
    <nail x="-1560" y="-904"/>
    <nail x="-1496" y="-904"/>
    <nail x="-1496" y="-928"/>
    <nail x="-1696" y="-928"/>
  </transition>
  <transition>
    <source ref="id2"/>
    <target ref="id1"/>
    <label kind="synchronisation" x="-1840" y="-944">reacting[26]?</label>
    <nail x="-1744" y="-928"/>
    <nail x="-1848" y="-928"/>
    <nail x="-1848" y="-904"/>
  </transition>
  <transition>
    <source ref="id1"/>
    <target ref="id2"/>
    <label kind="guard" x="-1696" y="-984">active[66] &amp;&amp; c[66] &gt;= T[66]</label>
    <nail x="-1560" y="-904"/>
    <nail x="-1496" y="-904"/>
    <nail x="-1496" y="-968"/>
    <nail x="-1696" y="-968"/>
  </transition>
  <transition>
    <source ref="id2"/>
    <target ref="id1"/>
    <label kind="synchronisation" x="-1840" y="-984">reacting[66]?</label>
    <nail x="-1744" y="-968"/>
    <nail x="-1848" y="-968"/>
    <nail x="-1848" y="-904"/>
  </transition>
  <transition>
    <source ref="id1"/>
    <target ref="id8"/>
    <label kind="guard" x="-1584" y="-872">(!active[26] || c[26] &lt; T[26]) &amp;&amp; (!active[66] || c[66] &lt; T[66])</label>
    <label kind="assignment" x="-1584" y="-856">update()</label>
    <nail x="-1392" y="-856"/>
  </transition>
  <transition>
    <source ref="id7"/>
    <target ref="id1"/>
    <label kind="synchronisation" x="-1688" y="-624">reacting[26]?</label>
    <nail x="-1480" y="-608"/>
    <nail x="-1992" y="-608"/>
    <nail x="-1992" y="-856"/>
  </transition>
  <transition>
    <source ref="id7"/>
    <target ref="id1"/>
    <label kind="synchronisation" x="-1688" y="-592">reacting[66]?</label>
    <nail x="-1480" y="-576"/>
    <nail x="-1992" y="-576"/>
    <nail x="-1992" y="-856"/>
  </transition>
  <transition>
    <source ref="id8"/>
    <target ref="id7"/>
    <label kind="guard" x="-1392" y="-664">cant_react()</label>
    <nail x="-1392" y="-608"/>
  </transition>
  <transition>
    <source ref="id9"/>
    <target ref="id8"/>
    <label kind="guard" x="-1588" y="-816">c[3] &gt;= T[3]</label>
    <label kind="synchronisation" x="-1584" y="-800">reacting[3]!</label>
    <label kind="assignment" x="-1592" y="-784">react(), c[3] := 0,
active[3] = false</label>
    <nail x="-1632" y="-784"/>
    <nail x="-1464" y="-784"/>
  </transition>
  <transition>
    <source ref="id9"/>
    <target ref="id0"/>
    <label kind="synchronisation" x="-1832" y="-744">reacting[26]?</label>
    <label kind="assignment" x="-1848" y="-760">active[3] = false</label>
    <nail x="-1752" y="-728"/>
    <nail x="-1840" y="-728"/>
  </transition>
  <transition>
    <source ref="id9"/>
    <target ref="id0"/>
    <label kind="synchronisation" x="-1832" y="-792">reacting[66]?</label>
    <label kind="assignment" x="-1848" y="-808">active[3] = false</label>
    <nail x="-1752" y="-776"/>
    <nail x="-1840" y="-776"/>
  </transition>
</template>


<template>
  <name>Reactant_R4</name>
  <parameter>int&amp; R, const int MAX</parameter>
  <declaration>int[-1, 1] delta;
double_t totalRate;


void update() {
	double_t R4_R4_r = scenario1(k_R4_R4, int_to_double(R4), int_to_double(R4Levels), true);
	double_t R5_R4_r = scenario1(k_R5_R4, int_to_double(R5), int_to_double(R5Levels), true);
	double_t R6_R5_R4_r = scenario2_3(k_R6_R5_R4, int_to_double(R5), int_to_double(R5Levels), true, int_to_double(R6), int_to_double(R6Levels), true);
	totalRate = add(add(subtract(zero, R4_R4_r), R5_R4_r), R6_R5_R4_r);
	R4_R4.T = _ANIMO_round(inverse(R4_R4_r));
	R5_R4.T = _ANIMO_round(inverse(R5_R4_r));
	R6_R5_R4.T = _ANIMO_round(inverse(R6_R5_R4_r));
	if (totalRate.b &lt; 0) {
		delta = -1;
		totalRate.b = -totalRate.b;
	} else {
		delta = 1;
	}
	if (totalRate.b != 0) {
		T[4] = _ANIMO_round(inverse(totalRate));
	} else {
		T[4] = INFINITE_TIME;
	}
}

void react() {
	if (0 &lt;= R + delta &amp;&amp; R + delta &lt;= MAX) {
		R = R + delta;
	}
	update();
}

bool can_react() {
	return T[4] != INFINITE_TIME &amp;&amp; T[4] != 0 &amp;&amp; ((delta &gt;= 0 &amp;&amp; R &lt; MAX) || (delta &lt; 0 &amp;&amp; R &gt; 0));
}

bool cant_react() {
	return T[4] == INFINITE_TIME || T[4] == 0 || (delta &gt;= 0 &amp;&amp; R == MAX) || (delta &lt; 0 &amp;&amp; R == 0);
}</declaration>
  <location id="id0" x="-1896" y="-728">
    <name x="-1960" y="-752">stubborn</name>
    <committed/>
  </location>
  <location id="id1" x="-1720" y="-856">
    <committed/>
  </location>
  <location id="id6" x="-1256" y="-728">
    <name x="-1248" y="-752">start</name>
    <committed/>
  </location>
  <location id="id7" x="-1456" y="-608">
    <name x="-1448" y="-632">not_reacting</name>
    <label kind="invariant" x="-1504" y="-600">c[4]'==0</label>
  </location>
  <location id="id8" x="-1392" y="-728">
    <name x="-1400" y="-752">updating</name>
    <committed/>
  </location>
  <location id="id9" x="-1664" y="-728">
    <name x="-1728" y="-744">waiting</name>
    <label kind="invariant" x="-1728" y="-720">c[4] &lt;= T[4]</label>
  </location>
  <location id="id2" x="-1720" y="-928">
    <name x="-1760" y="-960">wait_for_others</name>
  </location>
  <init ref="id6"/>
  <transition>
    <source ref="id8"/>
    <target ref="id9"/>
    <label kind="guard" x="-1640" y="-744">c[4] &lt;= T[4] &amp;&amp; can_react()</label>
    <label kind="assignment" x="-1608" y="-728">active[4] = true</label>
  </transition>
  <transition>
    <source ref="id8"/>
    <target ref="id9"/>
    <label kind="guard" x="-1608" y="-696">c[4] &gt; T[4] &amp;&amp; can_react()</label>
    <label kind="assignment" x="-1608" y="-680">c[4] := T[4],
active[4] = true</label>
    <nail x="-1528" y="-680"/>
    <nail x="-1608" y="-680"/>
  </transition>
  <transition>
    <source ref="id0"/>
    <target ref="id9"/>
    <label kind="guard" x="-1816" y="-680">c[4] &gt;= T[4]</label>
    <label kind="assignment" x="-1824" y="-664">active[4] = true</label>
    <nail x="-1840" y="-664"/>
    <nail x="-1744" y="-664"/>
  </transition>
  <transition>
    <source ref="id6"/>
    <target ref="id8"/>
    <label kind="assignment" x="-1344" y="-728">update()</label>
  </transition>
  <transition>
    <source ref="id0"/>
    <target ref="id1"/>
    <label kind="guard" x="-1976" y="-728">c[4] &lt; T[4]</label>
    <nail x="-1968" y="-728"/>
    <nail x="-1968" y="-856"/>
  </transition>
  <transition>
    <source ref="id1"/>
    <target ref="id2"/>
    <label kind="guard" x="-1696" y="-944">active[5] &amp;&amp; c[5] &gt;= T[5]</label>
    <nail x="-1560" y="-904"/>
    <nail x="-1496" y="-904"/>
    <nail x="-1496" y="-928"/>
    <nail x="-1696" y="-928"/>
  </transition>
  <transition>
    <source ref="id2"/>
    <target ref="id1"/>
    <label kind="synchronisation" x="-1840" y="-944">reacting[5]?</label>
    <nail x="-1744" y="-928"/>
    <nail x="-1848" y="-928"/>
    <nail x="-1848" y="-904"/>
  </transition>
  <transition>
    <source ref="id1"/>
    <target ref="id2"/>
    <label kind="guard" x="-1696" y="-984">active[6] &amp;&amp; c[6] &gt;= T[6]</label>
    <nail x="-1560" y="-904"/>
    <nail x="-1496" y="-904"/>
    <nail x="-1496" y="-968"/>
    <nail x="-1696" y="-968"/>
  </transition>
  <transition>
    <source ref="id2"/>
    <target ref="id1"/>
    <label kind="synchronisation" x="-1840" y="-984">reacting[6]?</label>
    <nail x="-1744" y="-968"/>
    <nail x="-1848" y="-968"/>
    <nail x="-1848" y="-904"/>
  </transition>
  <transition>
    <source ref="id1"/>
    <target ref="id8"/>
    <label kind="guard" x="-1584" y="-872">(!active[5] || c[5] &lt; T[5]) &amp;&amp; (!active[6] || c[6] &lt; T[6])</label>
    <label kind="assignment" x="-1584" y="-856">update()</label>
    <nail x="-1392" y="-856"/>
  </transition>
  <transition>
    <source ref="id7"/>
    <target ref="id1"/>
    <label kind="synchronisation" x="-1688" y="-624">reacting[5]?</label>
    <nail x="-1480" y="-608"/>
    <nail x="-1992" y="-608"/>
    <nail x="-1992" y="-856"/>
  </transition>
  <transition>
    <source ref="id7"/>
    <target ref="id1"/>
    <label kind="synchronisation" x="-1688" y="-592">reacting[6]?</label>
    <nail x="-1480" y="-576"/>
    <nail x="-1992" y="-576"/>
    <nail x="-1992" y="-856"/>
  </transition>
  <transition>
    <source ref="id8"/>
    <target ref="id7"/>
    <label kind="guard" x="-1392" y="-664">cant_react()</label>
    <nail x="-1392" y="-608"/>
  </transition>
  <transition>
    <source ref="id9"/>
    <target ref="id8"/>
    <label kind="guard" x="-1588" y="-816">c[4] &gt;= T[4]</label>
    <label kind="synchronisation" x="-1584" y="-800">reacting[4]!</label>
    <label kind="assignment" x="-1592" y="-784">react(), c[4] := 0,
active[4] = false</label>
    <nail x="-1632" y="-784"/>
    <nail x="-1464" y="-784"/>
  </transition>
  <transition>
    <source ref="id9"/>
    <target ref="id0"/>
    <label kind="synchronisation" x="-1832" y="-744">reacting[5]?</label>
    <label kind="assignment" x="-1848" y="-760">active[4] = false</label>
    <nail x="-1752" y="-728"/>
    <nail x="-1840" y="-728"/>
  </transition>
  <transition>
    <source ref="id9"/>
    <target ref="id0"/>
    <label kind="synchronisation" x="-1832" y="-792">reacting[6]?</label>
    <label kind="assignment" x="-1848" y="-808">active[4] = false</label>
    <nail x="-1752" y="-776"/>
    <nail x="-1840" y="-776"/>
  </transition>
</template>


<template>
  <name>Reactant_R5</name>
  <parameter>int&amp; R, const int MAX</parameter>
  <declaration>int[-1, 1] delta;
double_t totalRate;


void update() {
	double_t R70_R5_r = scenario1(k_R70_R5, int_to_double(R70), int_to_double(R70Levels), true);
	double_t R5_R5_r = scenario1(k_R5_R5, int_to_double(R5), int_to_double(R5Levels), true);
	double_t R66_R5_r = scenario1(k_R66_R5, int_to_double(R66), int_to_double(R66Levels), true);
	totalRate = add(subtract(subtract(zero, R70_R5_r), R5_R5_r), R66_R5_r);
	R70_R5.T = _ANIMO_round(inverse(R70_R5_r));
	R5_R5.T = _ANIMO_round(inverse(R5_R5_r));
	R66_R5.T = _ANIMO_round(inverse(R66_R5_r));
	if (totalRate.b &lt; 0) {
		delta = -1;
		totalRate.b = -totalRate.b;
	} else {
		delta = 1;
	}
	if (totalRate.b != 0) {
		T[5] = _ANIMO_round(inverse(totalRate));
	} else {
		T[5] = INFINITE_TIME;
	}
}

void react() {
	if (0 &lt;= R + delta &amp;&amp; R + delta &lt;= MAX) {
		R = R + delta;
	}
	update();
}

bool can_react() {
	return T[5] != INFINITE_TIME &amp;&amp; T[5] != 0 &amp;&amp; ((delta &gt;= 0 &amp;&amp; R &lt; MAX) || (delta &lt; 0 &amp;&amp; R &gt; 0));
}

bool cant_react() {
	return T[5] == INFINITE_TIME || T[5] == 0 || (delta &gt;= 0 &amp;&amp; R == MAX) || (delta &lt; 0 &amp;&amp; R == 0);
}</declaration>
  <location id="id0" x="-1896" y="-728">
    <name x="-1960" y="-752">stubborn</name>
    <committed/>
  </location>
  <location id="id1" x="-1720" y="-856">
    <committed/>
  </location>
  <location id="id6" x="-1256" y="-728">
    <name x="-1248" y="-752">start</name>
    <committed/>
  </location>
  <location id="id7" x="-1456" y="-608">
    <name x="-1448" y="-632">not_reacting</name>
    <label kind="invariant" x="-1504" y="-600">c[5]'==0</label>
  </location>
  <location id="id8" x="-1392" y="-728">
    <name x="-1400" y="-752">updating</name>
    <committed/>
  </location>
  <location id="id9" x="-1664" y="-728">
    <name x="-1728" y="-744">waiting</name>
    <label kind="invariant" x="-1728" y="-720">c[5] &lt;= T[5]</label>
  </location>
  <location id="id2" x="-1720" y="-928">
    <name x="-1760" y="-960">wait_for_others</name>
  </location>
  <init ref="id6"/>
  <transition>
    <source ref="id8"/>
    <target ref="id9"/>
    <label kind="guard" x="-1640" y="-744">c[5] &lt;= T[5] &amp;&amp; can_react()</label>
    <label kind="assignment" x="-1608" y="-728">active[5] = true</label>
  </transition>
  <transition>
    <source ref="id8"/>
    <target ref="id9"/>
    <label kind="guard" x="-1608" y="-696">c[5] &gt; T[5] &amp;&amp; can_react()</label>
    <label kind="assignment" x="-1608" y="-680">c[5] := T[5],
active[5] = true</label>
    <nail x="-1528" y="-680"/>
    <nail x="-1608" y="-680"/>
  </transition>
  <transition>
    <source ref="id0"/>
    <target ref="id9"/>
    <label kind="guard" x="-1816" y="-680">c[5] &gt;= T[5]</label>
    <label kind="assignment" x="-1824" y="-664">active[5] = true</label>
    <nail x="-1840" y="-664"/>
    <nail x="-1744" y="-664"/>
  </transition>
  <transition>
    <source ref="id6"/>
    <target ref="id8"/>
    <label kind="assignment" x="-1344" y="-728">update()</label>
  </transition>
  <transition>
    <source ref="id0"/>
    <target ref="id1"/>
    <label kind="guard" x="-1976" y="-728">c[5] &lt; T[5]</label>
    <nail x="-1968" y="-728"/>
    <nail x="-1968" y="-856"/>
  </transition>
  <transition>
    <source ref="id1"/>
    <target ref="id2"/>
    <label kind="guard" x="-1696" y="-944">active[67] &amp;&amp; c[67] &gt;= T[67]</label>
    <nail x="-1560" y="-904"/>
    <nail x="-1496" y="-904"/>
    <nail x="-1496" y="-928"/>
    <nail x="-1696" y="-928"/>
  </transition>
  <transition>
    <source ref="id2"/>
    <target ref="id1"/>
    <label kind="synchronisation" x="-1840" y="-944">reacting[67]?</label>
    <nail x="-1744" y="-928"/>
    <nail x="-1848" y="-928"/>
    <nail x="-1848" y="-904"/>
  </transition>
  <transition>
    <source ref="id1"/>
    <target ref="id2"/>
    <label kind="guard" x="-1696" y="-984">active[63] &amp;&amp; c[63] &gt;= T[63]</label>
    <nail x="-1560" y="-904"/>
    <nail x="-1496" y="-904"/>
    <nail x="-1496" y="-968"/>
    <nail x="-1696" y="-968"/>
  </transition>
  <transition>
    <source ref="id2"/>
    <target ref="id1"/>
    <label kind="synchronisation" x="-1840" y="-984">reacting[63]?</label>
    <nail x="-1744" y="-968"/>
    <nail x="-1848" y="-968"/>
    <nail x="-1848" y="-904"/>
  </transition>
  <transition>
    <source ref="id1"/>
    <target ref="id8"/>
    <label kind="guard" x="-1584" y="-872">(!active[67] || c[67] &lt; T[67]) &amp;&amp; (!active[63] || c[63] &lt; T[63])</label>
    <label kind="assignment" x="-1584" y="-856">update()</label>
    <nail x="-1392" y="-856"/>
  </transition>
  <transition>
    <source ref="id7"/>
    <target ref="id1"/>
    <label kind="synchronisation" x="-1688" y="-624">reacting[67]?</label>
    <nail x="-1480" y="-608"/>
    <nail x="-1992" y="-608"/>
    <nail x="-1992" y="-856"/>
  </transition>
  <transition>
    <source ref="id7"/>
    <target ref="id1"/>
    <label kind="synchronisation" x="-1688" y="-592">reacting[63]?</label>
    <nail x="-1480" y="-576"/>
    <nail x="-1992" y="-576"/>
    <nail x="-1992" y="-856"/>
  </transition>
  <transition>
    <source ref="id8"/>
    <target ref="id7"/>
    <label kind="guard" x="-1392" y="-664">cant_react()</label>
    <nail x="-1392" y="-608"/>
  </transition>
  <transition>
    <source ref="id9"/>
    <target ref="id8"/>
    <label kind="guard" x="-1588" y="-816">c[5] &gt;= T[5]</label>
    <label kind="synchronisation" x="-1584" y="-800">reacting[5]!</label>
    <label kind="assignment" x="-1592" y="-784">react(), c[5] := 0,
active[5] = false</label>
    <nail x="-1632" y="-784"/>
    <nail x="-1464" y="-784"/>
  </transition>
  <transition>
    <source ref="id9"/>
    <target ref="id0"/>
    <label kind="synchronisation" x="-1832" y="-744">reacting[67]?</label>
    <label kind="assignment" x="-1848" y="-760">active[5] = false</label>
    <nail x="-1752" y="-728"/>
    <nail x="-1840" y="-728"/>
  </transition>
  <transition>
    <source ref="id9"/>
    <target ref="id0"/>
    <label kind="synchronisation" x="-1832" y="-792">reacting[63]?</label>
    <label kind="assignment" x="-1848" y="-808">active[5] = false</label>
    <nail x="-1752" y="-776"/>
    <nail x="-1840" y="-776"/>
  </transition>
</template>


<template>
  <name>Reactant_R6</name>
  <parameter>int&amp; R, const int MAX</parameter>
  <declaration>int[-1, 1] delta;
double_t totalRate;


void update() {
	double_t R6_R6_r = scenario1(k_R6_R6, int_to_double(R6), int_to_double(R6Levels), true);
	double_t R77_R6_r = scenario1(k_R77_R6, int_to_double(R77), int_to_double(R77Levels), true);
	totalRate = add(subtract(zero, R6_R6_r), R77_R6_r);
	R6_R6.T = _ANIMO_round(inverse(R6_R6_r));
	R77_R6.T = _ANIMO_round(inverse(R77_R6_r));
	if (totalRate.b &lt; 0) {
		delta = -1;
		totalRate.b = -totalRate.b;
	} else {
		delta = 1;
	}
	if (totalRate.b != 0) {
		T[6] = _ANIMO_round(inverse(totalRate));
	} else {
		T[6] = INFINITE_TIME;
	}
}

void react() {
	if (0 &lt;= R + delta &amp;&amp; R + delta &lt;= MAX) {
		R = R + delta;
	}
	update();
}

bool can_react() {
	return T[6] != INFINITE_TIME &amp;&amp; T[6] != 0 &amp;&amp; ((delta &gt;= 0 &amp;&amp; R &lt; MAX) || (delta &lt; 0 &amp;&amp; R &gt; 0));
}

bool cant_react() {
	return T[6] == INFINITE_TIME || T[6] == 0 || (delta &gt;= 0 &amp;&amp; R == MAX) || (delta &lt; 0 &amp;&amp; R == 0);
}</declaration>
  <location id="id0" x="-1896" y="-728">
    <name x="-1960" y="-752">stubborn</name>
    <committed/>
  </location>
  <location id="id1" x="-1720" y="-856">
    <committed/>
  </location>
  <location id="id6" x="-1256" y="-728">
    <name x="-1248" y="-752">start</name>
    <committed/>
  </location>
  <location id="id7" x="-1456" y="-608">
    <name x="-1448" y="-632">not_reacting</name>
    <label kind="invariant" x="-1504" y="-600">c[6]'==0</label>
  </location>
  <location id="id8" x="-1392" y="-728">
    <name x="-1400" y="-752">updating</name>
    <committed/>
  </location>
  <location id="id9" x="-1664" y="-728">
    <name x="-1728" y="-744">waiting</name>
    <label kind="invariant" x="-1728" y="-720">c[6] &lt;= T[6]</label>
  </location>
  <init ref="id6"/>
  <transition>
    <source ref="id8"/>
    <target ref="id9"/>
    <label kind="guard" x="-1640" y="-744">c[6] &lt;= T[6] &amp;&amp; can_react()</label>
    <label kind="assignment" x="-1608" y="-728">active[6] = true</label>
  </transition>
  <transition>
    <source ref="id8"/>
    <target ref="id9"/>
    <label kind="guard" x="-1608" y="-696">c[6] &gt; T[6] &amp;&amp; can_react()</label>
    <label kind="assignment" x="-1608" y="-680">c[6] := T[6],
active[6] = true</label>
    <nail x="-1528" y="-680"/>
    <nail x="-1608" y="-680"/>
  </transition>
  <transition>
    <source ref="id0"/>
    <target ref="id9"/>
    <label kind="guard" x="-1816" y="-680">c[6] &gt;= T[6]</label>
    <label kind="assignment" x="-1824" y="-664">active[6] = true</label>
    <nail x="-1840" y="-664"/>
    <nail x="-1744" y="-664"/>
  </transition>
  <transition>
    <source ref="id6"/>
    <target ref="id8"/>
    <label kind="assignment" x="-1344" y="-728">update()</label>
  </transition>
  <transition>
    <source ref="id0"/>
    <target ref="id1"/>
    <label kind="guard" x="-1976" y="-728">c[6] &lt; T[6]</label>
    <nail x="-1968" y="-728"/>
    <nail x="-1968" y="-856"/>
  </transition>
  <transition>
    <source ref="id1"/>
    <target ref="id8"/>
    <label kind="assignment" x="-1584" y="-856">update()</label>
    <nail x="-1392" y="-856"/>
  </transition>
  <transition>
    <source ref="id7"/>
    <target ref="id1"/>
    <label kind="synchronisation" x="-1688" y="-624">reacting[74]?</label>
    <nail x="-1480" y="-608"/>
    <nail x="-1992" y="-608"/>
    <nail x="-1992" y="-856"/>
  </transition>
  <transition>
    <source ref="id8"/>
    <target ref="id7"/>
    <label kind="guard" x="-1392" y="-664">cant_react()</label>
    <nail x="-1392" y="-608"/>
  </transition>
  <transition>
    <source ref="id9"/>
    <target ref="id8"/>
    <label kind="guard" x="-1588" y="-816">c[6] &gt;= T[6]</label>
    <label kind="synchronisation" x="-1584" y="-800">reacting[6]!</label>
    <label kind="assignment" x="-1592" y="-784">react(), c[6] := 0,
active[6] = false</label>
    <nail x="-1632" y="-784"/>
    <nail x="-1464" y="-784"/>
  </transition>
  <transition>
    <source ref="id9"/>
    <target ref="id0"/>
    <label kind="synchronisation" x="-1832" y="-744">reacting[74]?</label>
    <label kind="assignment" x="-1848" y="-760">active[6] = false</label>
    <nail x="-1752" y="-728"/>
    <nail x="-1840" y="-728"/>
  </transition>
</template>


<template>
  <name>Reactant_R7</name>
  <parameter>int&amp; R, const int MAX</parameter>
  <declaration>int[-1, 1] delta;
double_t totalRate;


void update() {
	double_t R9_R7_r = scenario1(k_R9_R7, int_to_double(R9), int_to_double(R9Levels), true);
	double_t R7_R7_r = scenario1(k_R7_R7, int_to_double(R7), int_to_double(R7Levels), true);
	double_t R90_R7_r = scenario1(k_R90_R7, int_to_double(R90), int_to_double(R90Levels), true);
	totalRate = subtract(subtract(add(zero, R9_R7_r), R7_R7_r), R90_R7_r);
	R9_R7.T = _ANIMO_round(inverse(R9_R7_r));
	R7_R7.T = _ANIMO_round(inverse(R7_R7_r));
	R90_R7.T = _ANIMO_round(inverse(R90_R7_r));
	if (totalRate.b &lt; 0) {
		delta = -1;
		totalRate.b = -totalRate.b;
	} else {
		delta = 1;
	}
	if (totalRate.b != 0) {
		T[7] = _ANIMO_round(inverse(totalRate));
	} else {
		T[7] = INFINITE_TIME;
	}
}

void react() {
	if (0 &lt;= R + delta &amp;&amp; R + delta &lt;= MAX) {
		R = R + delta;
	}
	update();
}

bool can_react() {
	return T[7] != INFINITE_TIME &amp;&amp; T[7] != 0 &amp;&amp; ((delta &gt;= 0 &amp;&amp; R &lt; MAX) || (delta &lt; 0 &amp;&amp; R &gt; 0));
}

bool cant_react() {
	return T[7] == INFINITE_TIME || T[7] == 0 || (delta &gt;= 0 &amp;&amp; R == MAX) || (delta &lt; 0 &amp;&amp; R == 0);
}</declaration>
  <location id="id0" x="-1896" y="-728">
    <name x="-1960" y="-752">stubborn</name>
    <committed/>
  </location>
  <location id="id1" x="-1720" y="-856">
    <committed/>
  </location>
  <location id="id6" x="-1256" y="-728">
    <name x="-1248" y="-752">start</name>
    <committed/>
  </location>
  <location id="id7" x="-1456" y="-608">
    <name x="-1448" y="-632">not_reacting</name>
    <label kind="invariant" x="-1504" y="-600">c[7]'==0</label>
  </location>
  <location id="id8" x="-1392" y="-728">
    <name x="-1400" y="-752">updating</name>
    <committed/>
  </location>
  <location id="id9" x="-1664" y="-728">
    <name x="-1728" y="-744">waiting</name>
    <label kind="invariant" x="-1728" y="-720">c[7] &lt;= T[7]</label>
  </location>
  <location id="id2" x="-1720" y="-928">
    <name x="-1760" y="-960">wait_for_others</name>
  </location>
  <init ref="id6"/>
  <transition>
    <source ref="id8"/>
    <target ref="id9"/>
    <label kind="guard" x="-1640" y="-744">c[7] &lt;= T[7] &amp;&amp; can_react()</label>
    <label kind="assignment" x="-1608" y="-728">active[7] = true</label>
  </transition>
  <transition>
    <source ref="id8"/>
    <target ref="id9"/>
    <label kind="guard" x="-1608" y="-696">c[7] &gt; T[7] &amp;&amp; can_react()</label>
    <label kind="assignment" x="-1608" y="-680">c[7] := T[7],
active[7] = true</label>
    <nail x="-1528" y="-680"/>
    <nail x="-1608" y="-680"/>
  </transition>
  <transition>
    <source ref="id0"/>
    <target ref="id9"/>
    <label kind="guard" x="-1816" y="-680">c[7] &gt;= T[7]</label>
    <label kind="assignment" x="-1824" y="-664">active[7] = true</label>
    <nail x="-1840" y="-664"/>
    <nail x="-1744" y="-664"/>
  </transition>
  <transition>
    <source ref="id6"/>
    <target ref="id8"/>
    <label kind="assignment" x="-1344" y="-728">update()</label>
  </transition>
  <transition>
    <source ref="id0"/>
    <target ref="id1"/>
    <label kind="guard" x="-1976" y="-728">c[7] &lt; T[7]</label>
    <nail x="-1968" y="-728"/>
    <nail x="-1968" y="-856"/>
  </transition>
  <transition>
    <source ref="id1"/>
    <target ref="id2"/>
    <label kind="guard" x="-1696" y="-944">active[9] &amp;&amp; c[9] &gt;= T[9]</label>
    <nail x="-1560" y="-904"/>
    <nail x="-1496" y="-904"/>
    <nail x="-1496" y="-928"/>
    <nail x="-1696" y="-928"/>
  </transition>
  <transition>
    <source ref="id2"/>
    <target ref="id1"/>
    <label kind="synchronisation" x="-1840" y="-944">reacting[9]?</label>
    <nail x="-1744" y="-928"/>
    <nail x="-1848" y="-928"/>
    <nail x="-1848" y="-904"/>
  </transition>
  <transition>
    <source ref="id1"/>
    <target ref="id2"/>
    <label kind="guard" x="-1696" y="-984">active[87] &amp;&amp; c[87] &gt;= T[87]</label>
    <nail x="-1560" y="-904"/>
    <nail x="-1496" y="-904"/>
    <nail x="-1496" y="-968"/>
    <nail x="-1696" y="-968"/>
  </transition>
  <transition>
    <source ref="id2"/>
    <target ref="id1"/>
    <label kind="synchronisation" x="-1840" y="-984">reacting[87]?</label>
    <nail x="-1744" y="-968"/>
    <nail x="-1848" y="-968"/>
    <nail x="-1848" y="-904"/>
  </transition>
  <transition>
    <source ref="id1"/>
    <target ref="id8"/>
    <label kind="guard" x="-1584" y="-872">(!active[9] || c[9] &lt; T[9]) &amp;&amp; (!active[87] || c[87] &lt; T[87])</label>
    <label kind="assignment" x="-1584" y="-856">update()</label>
    <nail x="-1392" y="-856"/>
  </transition>
  <transition>
    <source ref="id7"/>
    <target ref="id1"/>
    <label kind="synchronisation" x="-1688" y="-624">reacting[9]?</label>
    <nail x="-1480" y="-608"/>
    <nail x="-1992" y="-608"/>
    <nail x="-1992" y="-856"/>
  </transition>
  <transition>
    <source ref="id7"/>
    <target ref="id1"/>
    <label kind="synchronisation" x="-1688" y="-592">reacting[87]?</label>
    <nail x="-1480" y="-576"/>
    <nail x="-1992" y="-576"/>
    <nail x="-1992" y="-856"/>
  </transition>
  <transition>
    <source ref="id8"/>
    <target ref="id7"/>
    <label kind="guard" x="-1392" y="-664">cant_react()</label>
    <nail x="-1392" y="-608"/>
  </transition>
  <transition>
    <source ref="id9"/>
    <target ref="id8"/>
    <label kind="guard" x="-1588" y="-816">c[7] &gt;= T[7]</label>
    <label kind="synchronisation" x="-1584" y="-800">reacting[7]!</label>
    <label kind="assignment" x="-1592" y="-784">react(), c[7] := 0,
active[7] = false</label>
    <nail x="-1632" y="-784"/>
    <nail x="-1464" y="-784"/>
  </transition>
  <transition>
    <source ref="id9"/>
    <target ref="id0"/>
    <label kind="synchronisation" x="-1832" y="-744">reacting[9]?</label>
    <label kind="assignment" x="-1848" y="-760">active[7] = false</label>
    <nail x="-1752" y="-728"/>
    <nail x="-1840" y="-728"/>
  </transition>
  <transition>
    <source ref="id9"/>
    <target ref="id0"/>
    <label kind="synchronisation" x="-1832" y="-792">reacting[87]?</label>
    <label kind="assignment" x="-1848" y="-808">active[7] = false</label>
    <nail x="-1752" y="-776"/>
    <nail x="-1840" y="-776"/>
  </transition>
</template>


<template>
  <name>Reactant_R8</name>
  <parameter>int&amp; R, const int MAX</parameter>
  <declaration>int[-1, 1] delta;
double_t totalRate;


void update() {
	double_t R64_R8_r = scenario1(k_R64_R8, int_to_double(R64), int_to_double(R64Levels), true);
	double_t R8_R8_r = scenario1(k_R8_R8, int_to_double(R8), int_to_double(R8Levels), true);
	double_t R44_R8_r = scenario1(k_R44_R8, int_to_double(R44), int_to_double(R44Levels), true);
	totalRate = add(subtract(add(zero, R64_R8_r), R8_R8_r), R44_R8_r);
	R64_R8.T = _ANIMO_round(inverse(R64_R8_r));
	R8_R8.T = _ANIMO_round(inverse(R8_R8_r));
	R44_R8.T = _ANIMO_round(inverse(R44_R8_r));
	if (totalRate.b &lt; 0) {
		delta = -1;
		totalRate.b = -totalRate.b;
	} else {
		delta = 1;
	}
	if (totalRate.b != 0) {
		T[8] = _ANIMO_round(inverse(totalRate));
	} else {
		T[8] = INFINITE_TIME;
	}
}

void react() {
	if (0 &lt;= R + delta &amp;&amp; R + delta &lt;= MAX) {
		R = R + delta;
	}
	update();
}

bool can_react() {
	return T[8] != INFINITE_TIME &amp;&amp; T[8] != 0 &amp;&amp; ((delta &gt;= 0 &amp;&amp; R &lt; MAX) || (delta &lt; 0 &amp;&amp; R &gt; 0));
}

bool cant_react() {
	return T[8] == INFINITE_TIME || T[8] == 0 || (delta &gt;= 0 &amp;&amp; R == MAX) || (delta &lt; 0 &amp;&amp; R == 0);
}</declaration>
  <location id="id0" x="-1896" y="-728">
    <name x="-1960" y="-752">stubborn</name>
    <committed/>
  </location>
  <location id="id1" x="-1720" y="-856">
    <committed/>
  </location>
  <location id="id6" x="-1256" y="-728">
    <name x="-1248" y="-752">start</name>
    <committed/>
  </location>
  <location id="id7" x="-1456" y="-608">
    <name x="-1448" y="-632">not_reacting</name>
    <label kind="invariant" x="-1504" y="-600">c[8]'==0</label>
  </location>
  <location id="id8" x="-1392" y="-728">
    <name x="-1400" y="-752">updating</name>
    <committed/>
  </location>
  <location id="id9" x="-1664" y="-728">
    <name x="-1728" y="-744">waiting</name>
    <label kind="invariant" x="-1728" y="-720">c[8] &lt;= T[8]</label>
  </location>
  <location id="id2" x="-1720" y="-928">
    <name x="-1760" y="-960">wait_for_others</name>
  </location>
  <init ref="id6"/>
  <transition>
    <source ref="id8"/>
    <target ref="id9"/>
    <label kind="guard" x="-1640" y="-744">c[8] &lt;= T[8] &amp;&amp; can_react()</label>
    <label kind="assignment" x="-1608" y="-728">active[8] = true</label>
  </transition>
  <transition>
    <source ref="id8"/>
    <target ref="id9"/>
    <label kind="guard" x="-1608" y="-696">c[8] &gt; T[8] &amp;&amp; can_react()</label>
    <label kind="assignment" x="-1608" y="-680">c[8] := T[8],
active[8] = true</label>
    <nail x="-1528" y="-680"/>
    <nail x="-1608" y="-680"/>
  </transition>
  <transition>
    <source ref="id0"/>
    <target ref="id9"/>
    <label kind="guard" x="-1816" y="-680">c[8] &gt;= T[8]</label>
    <label kind="assignment" x="-1824" y="-664">active[8] = true</label>
    <nail x="-1840" y="-664"/>
    <nail x="-1744" y="-664"/>
  </transition>
  <transition>
    <source ref="id6"/>
    <target ref="id8"/>
    <label kind="assignment" x="-1344" y="-728">update()</label>
  </transition>
  <transition>
    <source ref="id0"/>
    <target ref="id1"/>
    <label kind="guard" x="-1976" y="-728">c[8] &lt; T[8]</label>
    <nail x="-1968" y="-728"/>
    <nail x="-1968" y="-856"/>
  </transition>
  <transition>
    <source ref="id1"/>
    <target ref="id2"/>
    <label kind="guard" x="-1696" y="-944">active[61] &amp;&amp; c[61] &gt;= T[61]</label>
    <nail x="-1560" y="-904"/>
    <nail x="-1496" y="-904"/>
    <nail x="-1496" y="-928"/>
    <nail x="-1696" y="-928"/>
  </transition>
  <transition>
    <source ref="id2"/>
    <target ref="id1"/>
    <label kind="synchronisation" x="-1840" y="-944">reacting[61]?</label>
    <nail x="-1744" y="-928"/>
    <nail x="-1848" y="-928"/>
    <nail x="-1848" y="-904"/>
  </transition>
  <transition>
    <source ref="id1"/>
    <target ref="id2"/>
    <label kind="guard" x="-1696" y="-984">active[41] &amp;&amp; c[41] &gt;= T[41]</label>
    <nail x="-1560" y="-904"/>
    <nail x="-1496" y="-904"/>
    <nail x="-1496" y="-968"/>
    <nail x="-1696" y="-968"/>
  </transition>
  <transition>
    <source ref="id2"/>
    <target ref="id1"/>
    <label kind="synchronisation" x="-1840" y="-984">reacting[41]?</label>
    <nail x="-1744" y="-968"/>
    <nail x="-1848" y="-968"/>
    <nail x="-1848" y="-904"/>
  </transition>
  <transition>
    <source ref="id1"/>
    <target ref="id8"/>
    <label kind="guard" x="-1584" y="-872">(!active[61] || c[61] &lt; T[61]) &amp;&amp; (!active[41] || c[41] &lt; T[41])</label>
    <label kind="assignment" x="-1584" y="-856">update()</label>
    <nail x="-1392" y="-856"/>
  </transition>
  <transition>
    <source ref="id7"/>
    <target ref="id1"/>
    <label kind="synchronisation" x="-1688" y="-624">reacting[61]?</label>
    <nail x="-1480" y="-608"/>
    <nail x="-1992" y="-608"/>
    <nail x="-1992" y="-856"/>
  </transition>
  <transition>
    <source ref="id7"/>
    <target ref="id1"/>
    <label kind="synchronisation" x="-1688" y="-592">reacting[41]?</label>
    <nail x="-1480" y="-576"/>
    <nail x="-1992" y="-576"/>
    <nail x="-1992" y="-856"/>
  </transition>
  <transition>
    <source ref="id8"/>
    <target ref="id7"/>
    <label kind="guard" x="-1392" y="-664">cant_react()</label>
    <nail x="-1392" y="-608"/>
  </transition>
  <transition>
    <source ref="id9"/>
    <target ref="id8"/>
    <label kind="guard" x="-1588" y="-816">c[8] &gt;= T[8]</label>
    <label kind="synchronisation" x="-1584" y="-800">reacting[8]!</label>
    <label kind="assignment" x="-1592" y="-784">react(), c[8] := 0,
active[8] = false</label>
    <nail x="-1632" y="-784"/>
    <nail x="-1464" y="-784"/>
  </transition>
  <transition>
    <source ref="id9"/>
    <target ref="id0"/>
    <label kind="synchronisation" x="-1832" y="-744">reacting[61]?</label>
    <label kind="assignment" x="-1848" y="-760">active[8] = false</label>
    <nail x="-1752" y="-728"/>
    <nail x="-1840" y="-728"/>
  </transition>
  <transition>
    <source ref="id9"/>
    <target ref="id0"/>
    <label kind="synchronisation" x="-1832" y="-792">reacting[41]?</label>
    <label kind="assignment" x="-1848" y="-808">active[8] = false</label>
    <nail x="-1752" y="-776"/>
    <nail x="-1840" y="-776"/>
  </transition>
</template>


<template>
  <name>Reactant_R10</name>
  <parameter>int&amp; R, const int MAX</parameter>
  <declaration>int[-1, 1] delta;
double_t totalRate;


void update() {
	double_t R7_R52_R10_r = scenario2_3(k_R7_R52_R10, int_to_double(R52), int_to_double(R52Levels), true, int_to_double(R7), int_to_double(R7Levels), true);
	double_t R10_R10_r = scenario1(k_R10_R10, int_to_double(R10), int_to_double(R10Levels), true);
	double_t R52_R10_r = scenario1(k_R52_R10, int_to_double(R52), int_to_double(R52Levels), true);
	totalRate = add(subtract(add(zero, R7_R52_R10_r), R10_R10_r), R52_R10_r);
	R7_R52_R10.T = _ANIMO_round(inverse(R7_R52_R10_r));
	R10_R10.T = _ANIMO_round(inverse(R10_R10_r));
	R52_R10.T = _ANIMO_round(inverse(R52_R10_r));
	if (totalRate.b &lt; 0) {
		delta = -1;
		totalRate.b = -totalRate.b;
	} else {
		delta = 1;
	}
	if (totalRate.b != 0) {
		T[10] = _ANIMO_round(inverse(totalRate));
	} else {
		T[10] = INFINITE_TIME;
	}
}

void react() {
	if (0 &lt;= R + delta &amp;&amp; R + delta &lt;= MAX) {
		R = R + delta;
	}
	update();
}

bool can_react() {
	return T[10] != INFINITE_TIME &amp;&amp; T[10] != 0 &amp;&amp; ((delta &gt;= 0 &amp;&amp; R &lt; MAX) || (delta &lt; 0 &amp;&amp; R &gt; 0));
}

bool cant_react() {
	return T[10] == INFINITE_TIME || T[10] == 0 || (delta &gt;= 0 &amp;&amp; R == MAX) || (delta &lt; 0 &amp;&amp; R == 0);
}</declaration>
  <location id="id0" x="-1896" y="-728">
    <name x="-1960" y="-752">stubborn</name>
    <committed/>
  </location>
  <location id="id1" x="-1720" y="-856">
    <committed/>
  </location>
  <location id="id6" x="-1256" y="-728">
    <name x="-1248" y="-752">start</name>
    <committed/>
  </location>
  <location id="id7" x="-1456" y="-608">
    <name x="-1448" y="-632">not_reacting</name>
    <label kind="invariant" x="-1504" y="-600">c[10]'==0</label>
  </location>
  <location id="id8" x="-1392" y="-728">
    <name x="-1400" y="-752">updating</name>
    <committed/>
  </location>
  <location id="id9" x="-1664" y="-728">
    <name x="-1728" y="-744">waiting</name>
    <label kind="invariant" x="-1728" y="-720">c[10] &lt;= T[10]</label>
  </location>
  <location id="id2" x="-1720" y="-928">
    <name x="-1760" y="-960">wait_for_others</name>
  </location>
  <init ref="id6"/>
  <transition>
    <source ref="id8"/>
    <target ref="id9"/>
    <label kind="guard" x="-1640" y="-744">c[10] &lt;= T[10] &amp;&amp; can_react()</label>
    <label kind="assignment" x="-1608" y="-728">active[10] = true</label>
  </transition>
  <transition>
    <source ref="id8"/>
    <target ref="id9"/>
    <label kind="guard" x="-1608" y="-696">c[10] &gt; T[10] &amp;&amp; can_react()</label>
    <label kind="assignment" x="-1608" y="-680">c[10] := T[10],
active[10] = true</label>
    <nail x="-1528" y="-680"/>
    <nail x="-1608" y="-680"/>
  </transition>
  <transition>
    <source ref="id0"/>
    <target ref="id9"/>
    <label kind="guard" x="-1816" y="-680">c[10] &gt;= T[10]</label>
    <label kind="assignment" x="-1824" y="-664">active[10] = true</label>
    <nail x="-1840" y="-664"/>
    <nail x="-1744" y="-664"/>
  </transition>
  <transition>
    <source ref="id6"/>
    <target ref="id8"/>
    <label kind="assignment" x="-1344" y="-728">update()</label>
  </transition>
  <transition>
    <source ref="id0"/>
    <target ref="id1"/>
    <label kind="guard" x="-1976" y="-728">c[10] &lt; T[10]</label>
    <nail x="-1968" y="-728"/>
    <nail x="-1968" y="-856"/>
  </transition>
  <transition>
    <source ref="id1"/>
    <target ref="id2"/>
    <label kind="guard" x="-1696" y="-944">active[7] &amp;&amp; c[7] &gt;= T[7]</label>
    <nail x="-1560" y="-904"/>
    <nail x="-1496" y="-904"/>
    <nail x="-1496" y="-928"/>
    <nail x="-1696" y="-928"/>
  </transition>
  <transition>
    <source ref="id2"/>
    <target ref="id1"/>
    <label kind="synchronisation" x="-1840" y="-944">reacting[7]?</label>
    <nail x="-1744" y="-928"/>
    <nail x="-1848" y="-928"/>
    <nail x="-1848" y="-904"/>
  </transition>
  <transition>
    <source ref="id1"/>
    <target ref="id2"/>
    <label kind="guard" x="-1696" y="-984">active[49] &amp;&amp; c[49] &gt;= T[49]</label>
    <nail x="-1560" y="-904"/>
    <nail x="-1496" y="-904"/>
    <nail x="-1496" y="-968"/>
    <nail x="-1696" y="-968"/>
  </transition>
  <transition>
    <source ref="id2"/>
    <target ref="id1"/>
    <label kind="synchronisation" x="-1840" y="-984">reacting[49]?</label>
    <nail x="-1744" y="-968"/>
    <nail x="-1848" y="-968"/>
    <nail x="-1848" y="-904"/>
  </transition>
  <transition>
    <source ref="id1"/>
    <target ref="id8"/>
    <label kind="guard" x="-1584" y="-872">(!active[7] || c[7] &lt; T[7]) &amp;&amp; (!active[49] || c[49] &lt; T[49])</label>
    <label kind="assignment" x="-1584" y="-856">update()</label>
    <nail x="-1392" y="-856"/>
  </transition>
  <transition>
    <source ref="id7"/>
    <target ref="id1"/>
    <label kind="synchronisation" x="-1688" y="-624">reacting[7]?</label>
    <nail x="-1480" y="-608"/>
    <nail x="-1992" y="-608"/>
    <nail x="-1992" y="-856"/>
  </transition>
  <transition>
    <source ref="id7"/>
    <target ref="id1"/>
    <label kind="synchronisation" x="-1688" y="-592">reacting[49]?</label>
    <nail x="-1480" y="-576"/>
    <nail x="-1992" y="-576"/>
    <nail x="-1992" y="-856"/>
  </transition>
  <transition>
    <source ref="id8"/>
    <target ref="id7"/>
    <label kind="guard" x="-1392" y="-664">cant_react()</label>
    <nail x="-1392" y="-608"/>
  </transition>
  <transition>
    <source ref="id9"/>
    <target ref="id8"/>
    <label kind="guard" x="-1588" y="-816">c[10] &gt;= T[10]</label>
    <label kind="synchronisation" x="-1584" y="-800">reacting[10]!</label>
    <label kind="assignment" x="-1592" y="-784">react(), c[10] := 0,
active[10] = false</label>
    <nail x="-1632" y="-784"/>
    <nail x="-1464" y="-784"/>
  </transition>
  <transition>
    <source ref="id9"/>
    <target ref="id0"/>
    <label kind="synchronisation" x="-1832" y="-744">reacting[7]?</label>
    <label kind="assignment" x="-1848" y="-760">active[10] = false</label>
    <nail x="-1752" y="-728"/>
    <nail x="-1840" y="-728"/>
  </transition>
  <transition>
    <source ref="id9"/>
    <target ref="id0"/>
    <label kind="synchronisation" x="-1832" y="-792">reacting[49]?</label>
    <label kind="assignment" x="-1848" y="-808">active[10] = false</label>
    <nail x="-1752" y="-776"/>
    <nail x="-1840" y="-776"/>
  </transition>
</template>


<template>
  <name>Reactant_R11</name>
  <parameter>int&amp; R, const int MAX</parameter>
  <declaration>int[-1, 1] delta;
double_t totalRate;


void update() {
	double_t R46_R77_R11_r = scenario2_3(k_R46_R77_R11, int_to_double(R77), int_to_double(R77Levels), true, int_to_double(R46), int_to_double(R46Levels), true);
	double_t R11_R11_r = scenario1(k_R11_R11, int_to_double(R11), int_to_double(R11Levels), true);
	double_t R77_R11_r = scenario1(k_R77_R11, int_to_double(R77), int_to_double(R77Levels), true);
	totalRate = add(subtract(add(zero, R46_R77_R11_r), R11_R11_r), R77_R11_r);
	R46_R77_R11.T = _ANIMO_round(inverse(R46_R77_R11_r));
	R11_R11.T = _ANIMO_round(inverse(R11_R11_r));
	R77_R11.T = _ANIMO_round(inverse(R77_R11_r));
	if (totalRate.b &lt; 0) {
		delta = -1;
		totalRate.b = -totalRate.b;
	} else {
		delta = 1;
	}
	if (totalRate.b != 0) {
		T[11] = _ANIMO_round(inverse(totalRate));
	} else {
		T[11] = INFINITE_TIME;
	}
}

void react() {
	if (0 &lt;= R + delta &amp;&amp; R + delta &lt;= MAX) {
		R = R + delta;
	}
	update();
}

bool can_react() {
	return T[11] != INFINITE_TIME &amp;&amp; T[11] != 0 &amp;&amp; ((delta &gt;= 0 &amp;&amp; R &lt; MAX) || (delta &lt; 0 &amp;&amp; R &gt; 0));
}

bool cant_react() {
	return T[11] == INFINITE_TIME || T[11] == 0 || (delta &gt;= 0 &amp;&amp; R == MAX) || (delta &lt; 0 &amp;&amp; R == 0);
}</declaration>
  <location id="id0" x="-1896" y="-728">
    <name x="-1960" y="-752">stubborn</name>
    <committed/>
  </location>
  <location id="id1" x="-1720" y="-856">
    <committed/>
  </location>
  <location id="id6" x="-1256" y="-728">
    <name x="-1248" y="-752">start</name>
    <committed/>
  </location>
  <location id="id7" x="-1456" y="-608">
    <name x="-1448" y="-632">not_reacting</name>
    <label kind="invariant" x="-1504" y="-600">c[11]'==0</label>
  </location>
  <location id="id8" x="-1392" y="-728">
    <name x="-1400" y="-752">updating</name>
    <committed/>
  </location>
  <location id="id9" x="-1664" y="-728">
    <name x="-1728" y="-744">waiting</name>
    <label kind="invariant" x="-1728" y="-720">c[11] &lt;= T[11]</label>
  </location>
  <location id="id2" x="-1720" y="-928">
    <name x="-1760" y="-960">wait_for_others</name>
  </location>
  <init ref="id6"/>
  <transition>
    <source ref="id8"/>
    <target ref="id9"/>
    <label kind="guard" x="-1640" y="-744">c[11] &lt;= T[11] &amp;&amp; can_react()</label>
    <label kind="assignment" x="-1608" y="-728">active[11] = true</label>
  </transition>
  <transition>
    <source ref="id8"/>
    <target ref="id9"/>
    <label kind="guard" x="-1608" y="-696">c[11] &gt; T[11] &amp;&amp; can_react()</label>
    <label kind="assignment" x="-1608" y="-680">c[11] := T[11],
active[11] = true</label>
    <nail x="-1528" y="-680"/>
    <nail x="-1608" y="-680"/>
  </transition>
  <transition>
    <source ref="id0"/>
    <target ref="id9"/>
    <label kind="guard" x="-1816" y="-680">c[11] &gt;= T[11]</label>
    <label kind="assignment" x="-1824" y="-664">active[11] = true</label>
    <nail x="-1840" y="-664"/>
    <nail x="-1744" y="-664"/>
  </transition>
  <transition>
    <source ref="id6"/>
    <target ref="id8"/>
    <label kind="assignment" x="-1344" y="-728">update()</label>
  </transition>
  <transition>
    <source ref="id0"/>
    <target ref="id1"/>
    <label kind="guard" x="-1976" y="-728">c[11] &lt; T[11]</label>
    <nail x="-1968" y="-728"/>
    <nail x="-1968" y="-856"/>
  </transition>
  <transition>
    <source ref="id1"/>
    <target ref="id2"/>
    <label kind="guard" x="-1696" y="-944">active[43] &amp;&amp; c[43] &gt;= T[43]</label>
    <nail x="-1560" y="-904"/>
    <nail x="-1496" y="-904"/>
    <nail x="-1496" y="-928"/>
    <nail x="-1696" y="-928"/>
  </transition>
  <transition>
    <source ref="id2"/>
    <target ref="id1"/>
    <label kind="synchronisation" x="-1840" y="-944">reacting[43]?</label>
    <nail x="-1744" y="-928"/>
    <nail x="-1848" y="-928"/>
    <nail x="-1848" y="-904"/>
  </transition>
  <transition>
    <source ref="id1"/>
    <target ref="id2"/>
    <label kind="guard" x="-1696" y="-984">active[74] &amp;&amp; c[74] &gt;= T[74]</label>
    <nail x="-1560" y="-904"/>
    <nail x="-1496" y="-904"/>
    <nail x="-1496" y="-968"/>
    <nail x="-1696" y="-968"/>
  </transition>
  <transition>
    <source ref="id2"/>
    <target ref="id1"/>
    <label kind="synchronisation" x="-1840" y="-984">reacting[74]?</label>
    <nail x="-1744" y="-968"/>
    <nail x="-1848" y="-968"/>
    <nail x="-1848" y="-904"/>
  </transition>
  <transition>
    <source ref="id1"/>
    <target ref="id8"/>
    <label kind="guard" x="-1584" y="-872">(!active[43] || c[43] &lt; T[43]) &amp;&amp; (!active[74] || c[74] &lt; T[74])</label>
    <label kind="assignment" x="-1584" y="-856">update()</label>
    <nail x="-1392" y="-856"/>
  </transition>
  <transition>
    <source ref="id7"/>
    <target ref="id1"/>
    <label kind="synchronisation" x="-1688" y="-624">reacting[43]?</label>
    <nail x="-1480" y="-608"/>
    <nail x="-1992" y="-608"/>
    <nail x="-1992" y="-856"/>
  </transition>
  <transition>
    <source ref="id7"/>
    <target ref="id1"/>
    <label kind="synchronisation" x="-1688" y="-592">reacting[74]?</label>
    <nail x="-1480" y="-576"/>
    <nail x="-1992" y="-576"/>
    <nail x="-1992" y="-856"/>
  </transition>
  <transition>
    <source ref="id8"/>
    <target ref="id7"/>
    <label kind="guard" x="-1392" y="-664">cant_react()</label>
    <nail x="-1392" y="-608"/>
  </transition>
  <transition>
    <source ref="id9"/>
    <target ref="id8"/>
    <label kind="guard" x="-1588" y="-816">c[11] &gt;= T[11]</label>
    <label kind="synchronisation" x="-1584" y="-800">reacting[11]!</label>
    <label kind="assignment" x="-1592" y="-784">react(), c[11] := 0,
active[11] = false</label>
    <nail x="-1632" y="-784"/>
    <nail x="-1464" y="-784"/>
  </transition>
  <transition>
    <source ref="id9"/>
    <target ref="id0"/>
    <label kind="synchronisation" x="-1832" y="-744">reacting[43]?</label>
    <label kind="assignment" x="-1848" y="-760">active[11] = false</label>
    <nail x="-1752" y="-728"/>
    <nail x="-1840" y="-728"/>
  </transition>
  <transition>
    <source ref="id9"/>
    <target ref="id0"/>
    <label kind="synchronisation" x="-1832" y="-792">reacting[74]?</label>
    <label kind="assignment" x="-1848" y="-808">active[11] = false</label>
    <nail x="-1752" y="-776"/>
    <nail x="-1840" y="-776"/>
  </transition>
</template>


<template>
  <name>Reactant_R12</name>
  <parameter>int&amp; R, const int MAX</parameter>
  <declaration>int[-1, 1] delta;
double_t totalRate;


void update() {
	double_t R13_R12_r = scenario1(k_R13_R12, int_to_double(R13), int_to_double(R13Levels), true);
	double_t R15_R13_R12_r = scenario2_3(k_R15_R13_R12, int_to_double(R13), int_to_double(R13Levels), true, int_to_double(R15), int_to_double(R15Levels), true);
	double_t R12_R12_r = scenario1(k_R12_R12, int_to_double(R12), int_to_double(R12Levels), true);
	totalRate = subtract(add(add(zero, R13_R12_r), R15_R13_R12_r), R12_R12_r);
	R13_R12.T = _ANIMO_round(inverse(R13_R12_r));
	R15_R13_R12.T = _ANIMO_round(inverse(R15_R13_R12_r));
	R12_R12.T = _ANIMO_round(inverse(R12_R12_r));
	if (totalRate.b &lt; 0) {
		delta = -1;
		totalRate.b = -totalRate.b;
	} else {
		delta = 1;
	}
	if (totalRate.b != 0) {
		T[12] = _ANIMO_round(inverse(totalRate));
	} else {
		T[12] = INFINITE_TIME;
	}
}

void react() {
	if (0 &lt;= R + delta &amp;&amp; R + delta &lt;= MAX) {
		R = R + delta;
	}
	update();
}

bool can_react() {
	return T[12] != INFINITE_TIME &amp;&amp; T[12] != 0 &amp;&amp; ((delta &gt;= 0 &amp;&amp; R &lt; MAX) || (delta &lt; 0 &amp;&amp; R &gt; 0));
}

bool cant_react() {
	return T[12] == INFINITE_TIME || T[12] == 0 || (delta &gt;= 0 &amp;&amp; R == MAX) || (delta &lt; 0 &amp;&amp; R == 0);
}</declaration>
  <location id="id0" x="-1896" y="-728">
    <name x="-1960" y="-752">stubborn</name>
    <committed/>
  </location>
  <location id="id1" x="-1720" y="-856">
    <committed/>
  </location>
  <location id="id6" x="-1256" y="-728">
    <name x="-1248" y="-752">start</name>
    <committed/>
  </location>
  <location id="id7" x="-1456" y="-608">
    <name x="-1448" y="-632">not_reacting</name>
    <label kind="invariant" x="-1504" y="-600">c[12]'==0</label>
  </location>
  <location id="id8" x="-1392" y="-728">
    <name x="-1400" y="-752">updating</name>
    <committed/>
  </location>
  <location id="id9" x="-1664" y="-728">
    <name x="-1728" y="-744">waiting</name>
    <label kind="invariant" x="-1728" y="-720">c[12] &lt;= T[12]</label>
  </location>
  <location id="id2" x="-1720" y="-928">
    <name x="-1760" y="-960">wait_for_others</name>
  </location>
  <init ref="id6"/>
  <transition>
    <source ref="id8"/>
    <target ref="id9"/>
    <label kind="guard" x="-1640" y="-744">c[12] &lt;= T[12] &amp;&amp; can_react()</label>
    <label kind="assignment" x="-1608" y="-728">active[12] = true</label>
  </transition>
  <transition>
    <source ref="id8"/>
    <target ref="id9"/>
    <label kind="guard" x="-1608" y="-696">c[12] &gt; T[12] &amp;&amp; can_react()</label>
    <label kind="assignment" x="-1608" y="-680">c[12] := T[12],
active[12] = true</label>
    <nail x="-1528" y="-680"/>
    <nail x="-1608" y="-680"/>
  </transition>
  <transition>
    <source ref="id0"/>
    <target ref="id9"/>
    <label kind="guard" x="-1816" y="-680">c[12] &gt;= T[12]</label>
    <label kind="assignment" x="-1824" y="-664">active[12] = true</label>
    <nail x="-1840" y="-664"/>
    <nail x="-1744" y="-664"/>
  </transition>
  <transition>
    <source ref="id6"/>
    <target ref="id8"/>
    <label kind="assignment" x="-1344" y="-728">update()</label>
  </transition>
  <transition>
    <source ref="id0"/>
    <target ref="id1"/>
    <label kind="guard" x="-1976" y="-728">c[12] &lt; T[12]</label>
    <nail x="-1968" y="-728"/>
    <nail x="-1968" y="-856"/>
  </transition>
  <transition>
    <source ref="id1"/>
    <target ref="id2"/>
    <label kind="guard" x="-1696" y="-944">active[13] &amp;&amp; c[13] &gt;= T[13]</label>
    <nail x="-1560" y="-904"/>
    <nail x="-1496" y="-904"/>
    <nail x="-1496" y="-928"/>
    <nail x="-1696" y="-928"/>
  </transition>
  <transition>
    <source ref="id2"/>
    <target ref="id1"/>
    <label kind="synchronisation" x="-1840" y="-944">reacting[13]?</label>
    <nail x="-1744" y="-928"/>
    <nail x="-1848" y="-928"/>
    <nail x="-1848" y="-904"/>
  </transition>
  <transition>
    <source ref="id1"/>
    <target ref="id2"/>
    <label kind="guard" x="-1696" y="-984">active[15] &amp;&amp; c[15] &gt;= T[15]</label>
    <nail x="-1560" y="-904"/>
    <nail x="-1496" y="-904"/>
    <nail x="-1496" y="-968"/>
    <nail x="-1696" y="-968"/>
  </transition>
  <transition>
    <source ref="id2"/>
    <target ref="id1"/>
    <label kind="synchronisation" x="-1840" y="-984">reacting[15]?</label>
    <nail x="-1744" y="-968"/>
    <nail x="-1848" y="-968"/>
    <nail x="-1848" y="-904"/>
  </transition>
  <transition>
    <source ref="id1"/>
    <target ref="id8"/>
    <label kind="guard" x="-1584" y="-872">(!active[13] || c[13] &lt; T[13]) &amp;&amp; (!active[15] || c[15] &lt; T[15])</label>
    <label kind="assignment" x="-1584" y="-856">update()</label>
    <nail x="-1392" y="-856"/>
  </transition>
  <transition>
    <source ref="id7"/>
    <target ref="id1"/>
    <label kind="synchronisation" x="-1688" y="-624">reacting[13]?</label>
    <nail x="-1480" y="-608"/>
    <nail x="-1992" y="-608"/>
    <nail x="-1992" y="-856"/>
  </transition>
  <transition>
    <source ref="id7"/>
    <target ref="id1"/>
    <label kind="synchronisation" x="-1688" y="-592">reacting[15]?</label>
    <nail x="-1480" y="-576"/>
    <nail x="-1992" y="-576"/>
    <nail x="-1992" y="-856"/>
  </transition>
  <transition>
    <source ref="id8"/>
    <target ref="id7"/>
    <label kind="guard" x="-1392" y="-664">cant_react()</label>
    <nail x="-1392" y="-608"/>
  </transition>
  <transition>
    <source ref="id9"/>
    <target ref="id8"/>
    <label kind="guard" x="-1588" y="-816">c[12] &gt;= T[12]</label>
    <label kind="synchronisation" x="-1584" y="-800">reacting[12]!</label>
    <label kind="assignment" x="-1592" y="-784">react(), c[12] := 0,
active[12] = false</label>
    <nail x="-1632" y="-784"/>
    <nail x="-1464" y="-784"/>
  </transition>
  <transition>
    <source ref="id9"/>
    <target ref="id0"/>
    <label kind="synchronisation" x="-1832" y="-744">reacting[13]?</label>
    <label kind="assignment" x="-1848" y="-760">active[12] = false</label>
    <nail x="-1752" y="-728"/>
    <nail x="-1840" y="-728"/>
  </transition>
  <transition>
    <source ref="id9"/>
    <target ref="id0"/>
    <label kind="synchronisation" x="-1832" y="-792">reacting[15]?</label>
    <label kind="assignment" x="-1848" y="-808">active[12] = false</label>
    <nail x="-1752" y="-776"/>
    <nail x="-1840" y="-776"/>
  </transition>
</template>


<template>
  <name>Reactant_R13</name>
  <parameter>int&amp; R, const int MAX</parameter>
  <declaration>int[-1, 1] delta;
double_t totalRate;


void update() {
	double_t R14_R13_r = scenario1(k_R14_R13, int_to_double(R14), int_to_double(R14Levels), true);
	double_t R80_R13_r = scenario1(k_R80_R13, int_to_double(R80), int_to_double(R80Levels), true);
	double_t R13_R13_r = scenario1(k_R13_R13, int_to_double(R13), int_to_double(R13Levels), true);
	double_t R41_R13_r = scenario1(k_R41_R13, int_to_double(R41), int_to_double(R41Levels), true);
	totalRate = subtract(subtract(subtract(add(zero, R14_R13_r), R80_R13_r), R13_R13_r), R41_R13_r);
	R14_R13.T = _ANIMO_round(inverse(R14_R13_r));
	R80_R13.T = _ANIMO_round(inverse(R80_R13_r));
	R13_R13.T = _ANIMO_round(inverse(R13_R13_r));
	R41_R13.T = _ANIMO_round(inverse(R41_R13_r));
	if (totalRate.b &lt; 0) {
		delta = -1;
		totalRate.b = -totalRate.b;
	} else {
		delta = 1;
	}
	if (totalRate.b != 0) {
		T[13] = _ANIMO_round(inverse(totalRate));
	} else {
		T[13] = INFINITE_TIME;
	}
}

void react() {
	if (0 &lt;= R + delta &amp;&amp; R + delta &lt;= MAX) {
		R = R + delta;
	}
	update();
}

bool can_react() {
	return T[13] != INFINITE_TIME &amp;&amp; T[13] != 0 &amp;&amp; ((delta &gt;= 0 &amp;&amp; R &lt; MAX) || (delta &lt; 0 &amp;&amp; R &gt; 0));
}

bool cant_react() {
	return T[13] == INFINITE_TIME || T[13] == 0 || (delta &gt;= 0 &amp;&amp; R == MAX) || (delta &lt; 0 &amp;&amp; R == 0);
}</declaration>
  <location id="id0" x="-1896" y="-728">
    <name x="-1960" y="-752">stubborn</name>
    <committed/>
  </location>
  <location id="id1" x="-1720" y="-856">
    <committed/>
  </location>
  <location id="id6" x="-1256" y="-728">
    <name x="-1248" y="-752">start</name>
    <committed/>
  </location>
  <location id="id7" x="-1456" y="-608">
    <name x="-1448" y="-632">not_reacting</name>
    <label kind="invariant" x="-1504" y="-600">c[13]'==0</label>
  </location>
  <location id="id8" x="-1392" y="-728">
    <name x="-1400" y="-752">updating</name>
    <committed/>
  </location>
  <location id="id9" x="-1664" y="-728">
    <name x="-1728" y="-744">waiting</name>
    <label kind="invariant" x="-1728" y="-720">c[13] &lt;= T[13]</label>
  </location>
  <location id="id2" x="-1720" y="-928">
    <name x="-1760" y="-960">wait_for_others</name>
  </location>
  <init ref="id6"/>
  <transition>
    <source ref="id8"/>
    <target ref="id9"/>
    <label kind="guard" x="-1640" y="-744">c[13] &lt;= T[13] &amp;&amp; can_react()</label>
    <label kind="assignment" x="-1608" y="-728">active[13] = true</label>
  </transition>
  <transition>
    <source ref="id8"/>
    <target ref="id9"/>
    <label kind="guard" x="-1608" y="-696">c[13] &gt; T[13] &amp;&amp; can_react()</label>
    <label kind="assignment" x="-1608" y="-680">c[13] := T[13],
active[13] = true</label>
    <nail x="-1528" y="-680"/>
    <nail x="-1608" y="-680"/>
  </transition>
  <transition>
    <source ref="id0"/>
    <target ref="id9"/>
    <label kind="guard" x="-1816" y="-680">c[13] &gt;= T[13]</label>
    <label kind="assignment" x="-1824" y="-664">active[13] = true</label>
    <nail x="-1840" y="-664"/>
    <nail x="-1744" y="-664"/>
  </transition>
  <transition>
    <source ref="id6"/>
    <target ref="id8"/>
    <label kind="assignment" x="-1344" y="-728">update()</label>
  </transition>
  <transition>
    <source ref="id0"/>
    <target ref="id1"/>
    <label kind="guard" x="-1976" y="-728">c[13] &lt; T[13]</label>
    <nail x="-1968" y="-728"/>
    <nail x="-1968" y="-856"/>
  </transition>
  <transition>
    <source ref="id1"/>
    <target ref="id2"/>
    <label kind="guard" x="-1696" y="-944">active[14] &amp;&amp; c[14] &gt;= T[14]</label>
    <nail x="-1560" y="-904"/>
    <nail x="-1496" y="-904"/>
    <nail x="-1496" y="-928"/>
    <nail x="-1696" y="-928"/>
  </transition>
  <transition>
    <source ref="id2"/>
    <target ref="id1"/>
    <label kind="synchronisation" x="-1840" y="-944">reacting[14]?</label>
    <nail x="-1744" y="-928"/>
    <nail x="-1848" y="-928"/>
    <nail x="-1848" y="-904"/>
  </transition>
  <transition>
    <source ref="id1"/>
    <target ref="id2"/>
    <label kind="guard" x="-1696" y="-984">active[77] &amp;&amp; c[77] &gt;= T[77]</label>
    <nail x="-1560" y="-904"/>
    <nail x="-1496" y="-904"/>
    <nail x="-1496" y="-968"/>
    <nail x="-1696" y="-968"/>
  </transition>
  <transition>
    <source ref="id2"/>
    <target ref="id1"/>
    <label kind="synchronisation" x="-1840" y="-984">reacting[77]?</label>
    <nail x="-1744" y="-968"/>
    <nail x="-1848" y="-968"/>
    <nail x="-1848" y="-904"/>
  </transition>
  <transition>
    <source ref="id1"/>
    <target ref="id2"/>
    <label kind="guard" x="-1696" y="-1024">active[38] &amp;&amp; c[38] &gt;= T[38]</label>
    <nail x="-1560" y="-904"/>
    <nail x="-1496" y="-904"/>
    <nail x="-1496" y="-1008"/>
    <nail x="-1696" y="-1008"/>
  </transition>
  <transition>
    <source ref="id2"/>
    <target ref="id1"/>
    <label kind="synchronisation" x="-1840" y="-1024">reacting[38]?</label>
    <nail x="-1744" y="-1008"/>
    <nail x="-1848" y="-1008"/>
    <nail x="-1848" y="-904"/>
  </transition>
  <transition>
    <source ref="id1"/>
    <target ref="id8"/>
    <label kind="guard" x="-1584" y="-872">(!active[14] || c[14] &lt; T[14]) &amp;&amp; (!active[77] || c[77] &lt; T[77]) &amp;&amp; (!active[38] || c[38] &lt; T[38])</label>
    <label kind="assignment" x="-1584" y="-856">update()</label>
    <nail x="-1392" y="-856"/>
  </transition>
  <transition>
    <source ref="id7"/>
    <target ref="id1"/>
    <label kind="synchronisation" x="-1688" y="-624">reacting[14]?</label>
    <nail x="-1480" y="-608"/>
    <nail x="-1992" y="-608"/>
    <nail x="-1992" y="-856"/>
  </transition>
  <transition>
    <source ref="id7"/>
    <target ref="id1"/>
    <label kind="synchronisation" x="-1688" y="-592">reacting[77]?</label>
    <nail x="-1480" y="-576"/>
    <nail x="-1992" y="-576"/>
    <nail x="-1992" y="-856"/>
  </transition>
  <transition>
    <source ref="id7"/>
    <target ref="id1"/>
    <label kind="synchronisation" x="-1688" y="-560">reacting[38]?</label>
    <nail x="-1480" y="-544"/>
    <nail x="-1992" y="-544"/>
    <nail x="-1992" y="-856"/>
  </transition>
  <transition>
    <source ref="id8"/>
    <target ref="id7"/>
    <label kind="guard" x="-1392" y="-664">cant_react()</label>
    <nail x="-1392" y="-608"/>
  </transition>
  <transition>
    <source ref="id9"/>
    <target ref="id8"/>
    <label kind="guard" x="-1588" y="-816">c[13] &gt;= T[13]</label>
    <label kind="synchronisation" x="-1584" y="-800">reacting[13]!</label>
    <label kind="assignment" x="-1592" y="-784">react(), c[13] := 0,
active[13] = false</label>
    <nail x="-1632" y="-784"/>
    <nail x="-1464" y="-784"/>
  </transition>
  <transition>
    <source ref="id9"/>
    <target ref="id0"/>
    <label kind="synchronisation" x="-1832" y="-744">reacting[14]?</label>
    <label kind="assignment" x="-1848" y="-760">active[13] = false</label>
    <nail x="-1752" y="-728"/>
    <nail x="-1840" y="-728"/>
  </transition>
  <transition>
    <source ref="id9"/>
    <target ref="id0"/>
    <label kind="synchronisation" x="-1832" y="-792">reacting[77]?</label>
    <label kind="assignment" x="-1848" y="-808">active[13] = false</label>
    <nail x="-1752" y="-776"/>
    <nail x="-1840" y="-776"/>
  </transition>
  <transition>
    <source ref="id9"/>
    <target ref="id0"/>
    <label kind="synchronisation" x="-1832" y="-840">reacting[38]?</label>
    <label kind="assignment" x="-1848" y="-856">active[13] = false</label>
    <nail x="-1752" y="-824"/>
    <nail x="-1840" y="-824"/>
  </transition>
</template>


<template>
  <name>Reactant_R15</name>
  <parameter>int&amp; R, const int MAX</parameter>
  <declaration>int[-1, 1] delta;
double_t totalRate;


void update() {
	double_t R15_R15_r = scenario1(k_R15_R15, int_to_double(R15), int_to_double(R15Levels), true);
	double_t R44_R15_r = scenario1(k_R44_R15, int_to_double(R44), int_to_double(R44Levels), true);
	double_t R0_R15_r = scenario1(k_R0_R15, int_to_double(R0), int_to_double(R0Levels), true);
	double_t R69_R15_r = scenario1(k_R69_R15, int_to_double(R69), int_to_double(R69Levels), true);
	totalRate = add(add(add(subtract(zero, R15_R15_r), R44_R15_r), R0_R15_r), R69_R15_r);
	R15_R15.T = _ANIMO_round(inverse(R15_R15_r));
	R44_R15.T = _ANIMO_round(inverse(R44_R15_r));
	R0_R15.T = _ANIMO_round(inverse(R0_R15_r));
	R69_R15.T = _ANIMO_round(inverse(R69_R15_r));
	if (totalRate.b &lt; 0) {
		delta = -1;
		totalRate.b = -totalRate.b;
	} else {
		delta = 1;
	}
	if (totalRate.b != 0) {
		T[15] = _ANIMO_round(inverse(totalRate));
	} else {
		T[15] = INFINITE_TIME;
	}
}

void react() {
	if (0 &lt;= R + delta &amp;&amp; R + delta &lt;= MAX) {
		R = R + delta;
	}
	update();
}

bool can_react() {
	return T[15] != INFINITE_TIME &amp;&amp; T[15] != 0 &amp;&amp; ((delta &gt;= 0 &amp;&amp; R &lt; MAX) || (delta &lt; 0 &amp;&amp; R &gt; 0));
}

bool cant_react() {
	return T[15] == INFINITE_TIME || T[15] == 0 || (delta &gt;= 0 &amp;&amp; R == MAX) || (delta &lt; 0 &amp;&amp; R == 0);
}</declaration>
  <location id="id0" x="-1896" y="-728">
    <name x="-1960" y="-752">stubborn</name>
    <committed/>
  </location>
  <location id="id1" x="-1720" y="-856">
    <committed/>
  </location>
  <location id="id6" x="-1256" y="-728">
    <name x="-1248" y="-752">start</name>
    <committed/>
  </location>
  <location id="id7" x="-1456" y="-608">
    <name x="-1448" y="-632">not_reacting</name>
    <label kind="invariant" x="-1504" y="-600">c[15]'==0</label>
  </location>
  <location id="id8" x="-1392" y="-728">
    <name x="-1400" y="-752">updating</name>
    <committed/>
  </location>
  <location id="id9" x="-1664" y="-728">
    <name x="-1728" y="-744">waiting</name>
    <label kind="invariant" x="-1728" y="-720">c[15] &lt;= T[15]</label>
  </location>
  <location id="id2" x="-1720" y="-928">
    <name x="-1760" y="-960">wait_for_others</name>
  </location>
  <init ref="id6"/>
  <transition>
    <source ref="id8"/>
    <target ref="id9"/>
    <label kind="guard" x="-1640" y="-744">c[15] &lt;= T[15] &amp;&amp; can_react()</label>
    <label kind="assignment" x="-1608" y="-728">active[15] = true</label>
  </transition>
  <transition>
    <source ref="id8"/>
    <target ref="id9"/>
    <label kind="guard" x="-1608" y="-696">c[15] &gt; T[15] &amp;&amp; can_react()</label>
    <label kind="assignment" x="-1608" y="-680">c[15] := T[15],
active[15] = true</label>
    <nail x="-1528" y="-680"/>
    <nail x="-1608" y="-680"/>
  </transition>
  <transition>
    <source ref="id0"/>
    <target ref="id9"/>
    <label kind="guard" x="-1816" y="-680">c[15] &gt;= T[15]</label>
    <label kind="assignment" x="-1824" y="-664">active[15] = true</label>
    <nail x="-1840" y="-664"/>
    <nail x="-1744" y="-664"/>
  </transition>
  <transition>
    <source ref="id6"/>
    <target ref="id8"/>
    <label kind="assignment" x="-1344" y="-728">update()</label>
  </transition>
  <transition>
    <source ref="id0"/>
    <target ref="id1"/>
    <label kind="guard" x="-1976" y="-728">c[15] &lt; T[15]</label>
    <nail x="-1968" y="-728"/>
    <nail x="-1968" y="-856"/>
  </transition>
  <transition>
    <source ref="id1"/>
    <target ref="id2"/>
    <label kind="guard" x="-1696" y="-944">active[41] &amp;&amp; c[41] &gt;= T[41]</label>
    <nail x="-1560" y="-904"/>
    <nail x="-1496" y="-904"/>
    <nail x="-1496" y="-928"/>
    <nail x="-1696" y="-928"/>
  </transition>
  <transition>
    <source ref="id2"/>
    <target ref="id1"/>
    <label kind="synchronisation" x="-1840" y="-944">reacting[41]?</label>
    <nail x="-1744" y="-928"/>
    <nail x="-1848" y="-928"/>
    <nail x="-1848" y="-904"/>
  </transition>
  <transition>
    <source ref="id1"/>
    <target ref="id2"/>
    <label kind="guard" x="-1696" y="-984">active[0] &amp;&amp; c[0] &gt;= T[0]</label>
    <nail x="-1560" y="-904"/>
    <nail x="-1496" y="-904"/>
    <nail x="-1496" y="-968"/>
    <nail x="-1696" y="-968"/>
  </transition>
  <transition>
    <source ref="id2"/>
    <target ref="id1"/>
    <label kind="synchronisation" x="-1840" y="-984">reacting[0]?</label>
    <nail x="-1744" y="-968"/>
    <nail x="-1848" y="-968"/>
    <nail x="-1848" y="-904"/>
  </transition>
  <transition>
    <source ref="id1"/>
    <target ref="id2"/>
    <label kind="guard" x="-1696" y="-1024">active[66] &amp;&amp; c[66] &gt;= T[66]</label>
    <nail x="-1560" y="-904"/>
    <nail x="-1496" y="-904"/>
    <nail x="-1496" y="-1008"/>
    <nail x="-1696" y="-1008"/>
  </transition>
  <transition>
    <source ref="id2"/>
    <target ref="id1"/>
    <label kind="synchronisation" x="-1840" y="-1024">reacting[66]?</label>
    <nail x="-1744" y="-1008"/>
    <nail x="-1848" y="-1008"/>
    <nail x="-1848" y="-904"/>
  </transition>
  <transition>
    <source ref="id1"/>
    <target ref="id8"/>
    <label kind="guard" x="-1584" y="-872">(!active[41] || c[41] &lt; T[41]) &amp;&amp; (!active[0] || c[0] &lt; T[0]) &amp;&amp; (!active[66] || c[66] &lt; T[66])</label>
    <label kind="assignment" x="-1584" y="-856">update()</label>
    <nail x="-1392" y="-856"/>
  </transition>
  <transition>
    <source ref="id7"/>
    <target ref="id1"/>
    <label kind="synchronisation" x="-1688" y="-624">reacting[41]?</label>
    <nail x="-1480" y="-608"/>
    <nail x="-1992" y="-608"/>
    <nail x="-1992" y="-856"/>
  </transition>
  <transition>
    <source ref="id7"/>
    <target ref="id1"/>
    <label kind="synchronisation" x="-1688" y="-592">reacting[0]?</label>
    <nail x="-1480" y="-576"/>
    <nail x="-1992" y="-576"/>
    <nail x="-1992" y="-856"/>
  </transition>
  <transition>
    <source ref="id7"/>
    <target ref="id1"/>
    <label kind="synchronisation" x="-1688" y="-560">reacting[66]?</label>
    <nail x="-1480" y="-544"/>
    <nail x="-1992" y="-544"/>
    <nail x="-1992" y="-856"/>
  </transition>
  <transition>
    <source ref="id8"/>
    <target ref="id7"/>
    <label kind="guard" x="-1392" y="-664">cant_react()</label>
    <nail x="-1392" y="-608"/>
  </transition>
  <transition>
    <source ref="id9"/>
    <target ref="id8"/>
    <label kind="guard" x="-1588" y="-816">c[15] &gt;= T[15]</label>
    <label kind="synchronisation" x="-1584" y="-800">reacting[15]!</label>
    <label kind="assignment" x="-1592" y="-784">react(), c[15] := 0,
active[15] = false</label>
    <nail x="-1632" y="-784"/>
    <nail x="-1464" y="-784"/>
  </transition>
  <transition>
    <source ref="id9"/>
    <target ref="id0"/>
    <label kind="synchronisation" x="-1832" y="-744">reacting[41]?</label>
    <label kind="assignment" x="-1848" y="-760">active[15] = false</label>
    <nail x="-1752" y="-728"/>
    <nail x="-1840" y="-728"/>
  </transition>
  <transition>
    <source ref="id9"/>
    <target ref="id0"/>
    <label kind="synchronisation" x="-1832" y="-792">reacting[0]?</label>
    <label kind="assignment" x="-1848" y="-808">active[15] = false</label>
    <nail x="-1752" y="-776"/>
    <nail x="-1840" y="-776"/>
  </transition>
  <transition>
    <source ref="id9"/>
    <target ref="id0"/>
    <label kind="synchronisation" x="-1832" y="-840">reacting[66]?</label>
    <label kind="assignment" x="-1848" y="-856">active[15] = false</label>
    <nail x="-1752" y="-824"/>
    <nail x="-1840" y="-824"/>
  </transition>
</template>


<template>
  <name>Reactant_R16</name>
  <parameter>int&amp; R, const int MAX</parameter>
  <declaration>int[-1, 1] delta;
double_t totalRate;


void update() {
	double_t R84_R16_r = scenario1(k_R84_R16, int_to_double(R84), int_to_double(R84Levels), true);
	double_t R64_R16_r = scenario1(k_R64_R16, int_to_double(R64), int_to_double(R64Levels), true);
	double_t R16_R16_r = scenario1(k_R16_R16, int_to_double(R16), int_to_double(R16Levels), true);
	double_t R65_R16_r = scenario1(k_R65_R16, int_to_double(R65), int_to_double(R65Levels), true);
	totalRate = add(subtract(add(add(zero, R84_R16_r), R64_R16_r), R16_R16_r), R65_R16_r);
	R84_R16.T = _ANIMO_round(inverse(R84_R16_r));
	R64_R16.T = _ANIMO_round(inverse(R64_R16_r));
	R16_R16.T = _ANIMO_round(inverse(R16_R16_r));
	R65_R16.T = _ANIMO_round(inverse(R65_R16_r));
	if (totalRate.b &lt; 0) {
		delta = -1;
		totalRate.b = -totalRate.b;
	} else {
		delta = 1;
	}
	if (totalRate.b != 0) {
		T[16] = _ANIMO_round(inverse(totalRate));
	} else {
		T[16] = INFINITE_TIME;
	}
}

void react() {
	if (0 &lt;= R + delta &amp;&amp; R + delta &lt;= MAX) {
		R = R + delta;
	}
	update();
}

bool can_react() {
	return T[16] != INFINITE_TIME &amp;&amp; T[16] != 0 &amp;&amp; ((delta &gt;= 0 &amp;&amp; R &lt; MAX) || (delta &lt; 0 &amp;&amp; R &gt; 0));
}

bool cant_react() {
	return T[16] == INFINITE_TIME || T[16] == 0 || (delta &gt;= 0 &amp;&amp; R == MAX) || (delta &lt; 0 &amp;&amp; R == 0);
}</declaration>
  <location id="id0" x="-1896" y="-728">
    <name x="-1960" y="-752">stubborn</name>
    <committed/>
  </location>
  <location id="id1" x="-1720" y="-856">
    <committed/>
  </location>
  <location id="id6" x="-1256" y="-728">
    <name x="-1248" y="-752">start</name>
    <committed/>
  </location>
  <location id="id7" x="-1456" y="-608">
    <name x="-1448" y="-632">not_reacting</name>
    <label kind="invariant" x="-1504" y="-600">c[16]'==0</label>
  </location>
  <location id="id8" x="-1392" y="-728">
    <name x="-1400" y="-752">updating</name>
    <committed/>
  </location>
  <location id="id9" x="-1664" y="-728">
    <name x="-1728" y="-744">waiting</name>
    <label kind="invariant" x="-1728" y="-720">c[16] &lt;= T[16]</label>
  </location>
  <location id="id2" x="-1720" y="-928">
    <name x="-1760" y="-960">wait_for_others</name>
  </location>
  <init ref="id6"/>
  <transition>
    <source ref="id8"/>
    <target ref="id9"/>
    <label kind="guard" x="-1640" y="-744">c[16] &lt;= T[16] &amp;&amp; can_react()</label>
    <label kind="assignment" x="-1608" y="-728">active[16] = true</label>
  </transition>
  <transition>
    <source ref="id8"/>
    <target ref="id9"/>
    <label kind="guard" x="-1608" y="-696">c[16] &gt; T[16] &amp;&amp; can_react()</label>
    <label kind="assignment" x="-1608" y="-680">c[16] := T[16],
active[16] = true</label>
    <nail x="-1528" y="-680"/>
    <nail x="-1608" y="-680"/>
  </transition>
  <transition>
    <source ref="id0"/>
    <target ref="id9"/>
    <label kind="guard" x="-1816" y="-680">c[16] &gt;= T[16]</label>
    <label kind="assignment" x="-1824" y="-664">active[16] = true</label>
    <nail x="-1840" y="-664"/>
    <nail x="-1744" y="-664"/>
  </transition>
  <transition>
    <source ref="id6"/>
    <target ref="id8"/>
    <label kind="assignment" x="-1344" y="-728">update()</label>
  </transition>
  <transition>
    <source ref="id0"/>
    <target ref="id1"/>
    <label kind="guard" x="-1976" y="-728">c[16] &lt; T[16]</label>
    <nail x="-1968" y="-728"/>
    <nail x="-1968" y="-856"/>
  </transition>
  <transition>
    <source ref="id1"/>
    <target ref="id2"/>
    <label kind="guard" x="-1696" y="-944">active[81] &amp;&amp; c[81] &gt;= T[81]</label>
    <nail x="-1560" y="-904"/>
    <nail x="-1496" y="-904"/>
    <nail x="-1496" y="-928"/>
    <nail x="-1696" y="-928"/>
  </transition>
  <transition>
    <source ref="id2"/>
    <target ref="id1"/>
    <label kind="synchronisation" x="-1840" y="-944">reacting[81]?</label>
    <nail x="-1744" y="-928"/>
    <nail x="-1848" y="-928"/>
    <nail x="-1848" y="-904"/>
  </transition>
  <transition>
    <source ref="id1"/>
    <target ref="id2"/>
    <label kind="guard" x="-1696" y="-984">active[61] &amp;&amp; c[61] &gt;= T[61]</label>
    <nail x="-1560" y="-904"/>
    <nail x="-1496" y="-904"/>
    <nail x="-1496" y="-968"/>
    <nail x="-1696" y="-968"/>
  </transition>
  <transition>
    <source ref="id2"/>
    <target ref="id1"/>
    <label kind="synchronisation" x="-1840" y="-984">reacting[61]?</label>
    <nail x="-1744" y="-968"/>
    <nail x="-1848" y="-968"/>
    <nail x="-1848" y="-904"/>
  </transition>
  <transition>
    <source ref="id1"/>
    <target ref="id2"/>
    <label kind="guard" x="-1696" y="-1024">active[62] &amp;&amp; c[62] &gt;= T[62]</label>
    <nail x="-1560" y="-904"/>
    <nail x="-1496" y="-904"/>
    <nail x="-1496" y="-1008"/>
    <nail x="-1696" y="-1008"/>
  </transition>
  <transition>
    <source ref="id2"/>
    <target ref="id1"/>
    <label kind="synchronisation" x="-1840" y="-1024">reacting[62]?</label>
    <nail x="-1744" y="-1008"/>
    <nail x="-1848" y="-1008"/>
    <nail x="-1848" y="-904"/>
  </transition>
  <transition>
    <source ref="id1"/>
    <target ref="id8"/>
    <label kind="guard" x="-1584" y="-872">(!active[81] || c[81] &lt; T[81]) &amp;&amp; (!active[61] || c[61] &lt; T[61]) &amp;&amp; (!active[62] || c[62] &lt; T[62])</label>
    <label kind="assignment" x="-1584" y="-856">update()</label>
    <nail x="-1392" y="-856"/>
  </transition>
  <transition>
    <source ref="id7"/>
    <target ref="id1"/>
    <label kind="synchronisation" x="-1688" y="-624">reacting[81]?</label>
    <nail x="-1480" y="-608"/>
    <nail x="-1992" y="-608"/>
    <nail x="-1992" y="-856"/>
  </transition>
  <transition>
    <source ref="id7"/>
    <target ref="id1"/>
    <label kind="synchronisation" x="-1688" y="-592">reacting[61]?</label>
    <nail x="-1480" y="-576"/>
    <nail x="-1992" y="-576"/>
    <nail x="-1992" y="-856"/>
  </transition>
  <transition>
    <source ref="id7"/>
    <target ref="id1"/>
    <label kind="synchronisation" x="-1688" y="-560">reacting[62]?</label>
    <nail x="-1480" y="-544"/>
    <nail x="-1992" y="-544"/>
    <nail x="-1992" y="-856"/>
  </transition>
  <transition>
    <source ref="id8"/>
    <target ref="id7"/>
    <label kind="guard" x="-1392" y="-664">cant_react()</label>
    <nail x="-1392" y="-608"/>
  </transition>
  <transition>
    <source ref="id9"/>
    <target ref="id8"/>
    <label kind="guard" x="-1588" y="-816">c[16] &gt;= T[16]</label>
    <label kind="synchronisation" x="-1584" y="-800">reacting[16]!</label>
    <label kind="assignment" x="-1592" y="-784">react(), c[16] := 0,
active[16] = false</label>
    <nail x="-1632" y="-784"/>
    <nail x="-1464" y="-784"/>
  </transition>
  <transition>
    <source ref="id9"/>
    <target ref="id0"/>
    <label kind="synchronisation" x="-1832" y="-744">reacting[81]?</label>
    <label kind="assignment" x="-1848" y="-760">active[16] = false</label>
    <nail x="-1752" y="-728"/>
    <nail x="-1840" y="-728"/>
  </transition>
  <transition>
    <source ref="id9"/>
    <target ref="id0"/>
    <label kind="synchronisation" x="-1832" y="-792">reacting[61]?</label>
    <label kind="assignment" x="-1848" y="-808">active[16] = false</label>
    <nail x="-1752" y="-776"/>
    <nail x="-1840" y="-776"/>
  </transition>
  <transition>
    <source ref="id9"/>
    <target ref="id0"/>
    <label kind="synchronisation" x="-1832" y="-840">reacting[62]?</label>
    <label kind="assignment" x="-1848" y="-856">active[16] = false</label>
    <nail x="-1752" y="-824"/>
    <nail x="-1840" y="-824"/>
  </transition>
</template>


<template>
  <name>Reactant_R17</name>
  <parameter>int&amp; R, const int MAX</parameter>
  <declaration>int[-1, 1] delta;
double_t totalRate;


void update() {
	double_t R56_R17_r = scenario1(k_R56_R17, int_to_double(R56), int_to_double(R56Levels), true);
	double_t R75_R17_r = scenario1(k_R75_R17, int_to_double(R75), int_to_double(R75Levels), true);
	double_t R17_R17_r = scenario1(k_R17_R17, int_to_double(R17), int_to_double(R17Levels), true);
	double_t R77_R17_r = scenario1(k_R77_R17, int_to_double(R77), int_to_double(R77Levels), true);
	double_t R69_R17_r = scenario1(k_R69_R17, int_to_double(R69), int_to_double(R69Levels), true);
	totalRate = subtract(add(subtract(add(add(zero, R56_R17_r), R75_R17_r), R17_R17_r), R77_R17_r), R69_R17_r);
	R56_R17.T = _ANIMO_round(inverse(R56_R17_r));
	R75_R17.T = _ANIMO_round(inverse(R75_R17_r));
	R17_R17.T = _ANIMO_round(inverse(R17_R17_r));
	R77_R17.T = _ANIMO_round(inverse(R77_R17_r));
	R69_R17.T = _ANIMO_round(inverse(R69_R17_r));
	if (totalRate.b &lt; 0) {
		delta = -1;
		totalRate.b = -totalRate.b;
	} else {
		delta = 1;
	}
	if (totalRate.b != 0) {
		T[17] = _ANIMO_round(inverse(totalRate));
	} else {
		T[17] = INFINITE_TIME;
	}
}

void react() {
	if (0 &lt;= R + delta &amp;&amp; R + delta &lt;= MAX) {
		R = R + delta;
	}
	update();
}

bool can_react() {
	return T[17] != INFINITE_TIME &amp;&amp; T[17] != 0 &amp;&amp; ((delta &gt;= 0 &amp;&amp; R &lt; MAX) || (delta &lt; 0 &amp;&amp; R &gt; 0));
}

bool cant_react() {
	return T[17] == INFINITE_TIME || T[17] == 0 || (delta &gt;= 0 &amp;&amp; R == MAX) || (delta &lt; 0 &amp;&amp; R == 0);
}</declaration>
  <location id="id0" x="-1896" y="-728">
    <name x="-1960" y="-752">stubborn</name>
    <committed/>
  </location>
  <location id="id1" x="-1720" y="-856">
    <committed/>
  </location>
  <location id="id6" x="-1256" y="-728">
    <name x="-1248" y="-752">start</name>
    <committed/>
  </location>
  <location id="id7" x="-1456" y="-608">
    <name x="-1448" y="-632">not_reacting</name>
    <label kind="invariant" x="-1504" y="-600">c[17]'==0</label>
  </location>
  <location id="id8" x="-1392" y="-728">
    <name x="-1400" y="-752">updating</name>
    <committed/>
  </location>
  <location id="id9" x="-1664" y="-728">
    <name x="-1728" y="-744">waiting</name>
    <label kind="invariant" x="-1728" y="-720">c[17] &lt;= T[17]</label>
  </location>
  <location id="id2" x="-1720" y="-928">
    <name x="-1760" y="-960">wait_for_others</name>
  </location>
  <init ref="id6"/>
  <transition>
    <source ref="id8"/>
    <target ref="id9"/>
    <label kind="guard" x="-1640" y="-744">c[17] &lt;= T[17] &amp;&amp; can_react()</label>
    <label kind="assignment" x="-1608" y="-728">active[17] = true</label>
  </transition>
  <transition>
    <source ref="id8"/>
    <target ref="id9"/>
    <label kind="guard" x="-1608" y="-696">c[17] &gt; T[17] &amp;&amp; can_react()</label>
    <label kind="assignment" x="-1608" y="-680">c[17] := T[17],
active[17] = true</label>
    <nail x="-1528" y="-680"/>
    <nail x="-1608" y="-680"/>
  </transition>
  <transition>
    <source ref="id0"/>
    <target ref="id9"/>
    <label kind="guard" x="-1816" y="-680">c[17] &gt;= T[17]</label>
    <label kind="assignment" x="-1824" y="-664">active[17] = true</label>
    <nail x="-1840" y="-664"/>
    <nail x="-1744" y="-664"/>
  </transition>
  <transition>
    <source ref="id6"/>
    <target ref="id8"/>
    <label kind="assignment" x="-1344" y="-728">update()</label>
  </transition>
  <transition>
    <source ref="id0"/>
    <target ref="id1"/>
    <label kind="guard" x="-1976" y="-728">c[17] &lt; T[17]</label>
    <nail x="-1968" y="-728"/>
    <nail x="-1968" y="-856"/>
  </transition>
  <transition>
    <source ref="id1"/>
    <target ref="id2"/>
    <label kind="guard" x="-1696" y="-944">active[53] &amp;&amp; c[53] &gt;= T[53]</label>
    <nail x="-1560" y="-904"/>
    <nail x="-1496" y="-904"/>
    <nail x="-1496" y="-928"/>
    <nail x="-1696" y="-928"/>
  </transition>
  <transition>
    <source ref="id2"/>
    <target ref="id1"/>
    <label kind="synchronisation" x="-1840" y="-944">reacting[53]?</label>
    <nail x="-1744" y="-928"/>
    <nail x="-1848" y="-928"/>
    <nail x="-1848" y="-904"/>
  </transition>
  <transition>
    <source ref="id1"/>
    <target ref="id2"/>
    <label kind="guard" x="-1696" y="-984">active[72] &amp;&amp; c[72] &gt;= T[72]</label>
    <nail x="-1560" y="-904"/>
    <nail x="-1496" y="-904"/>
    <nail x="-1496" y="-968"/>
    <nail x="-1696" y="-968"/>
  </transition>
  <transition>
    <source ref="id2"/>
    <target ref="id1"/>
    <label kind="synchronisation" x="-1840" y="-984">reacting[72]?</label>
    <nail x="-1744" y="-968"/>
    <nail x="-1848" y="-968"/>
    <nail x="-1848" y="-904"/>
  </transition>
  <transition>
    <source ref="id1"/>
    <target ref="id2"/>
    <label kind="guard" x="-1696" y="-1024">active[74] &amp;&amp; c[74] &gt;= T[74]</label>
    <nail x="-1560" y="-904"/>
    <nail x="-1496" y="-904"/>
    <nail x="-1496" y="-1008"/>
    <nail x="-1696" y="-1008"/>
  </transition>
  <transition>
    <source ref="id2"/>
    <target ref="id1"/>
    <label kind="synchronisation" x="-1840" y="-1024">reacting[74]?</label>
    <nail x="-1744" y="-1008"/>
    <nail x="-1848" y="-1008"/>
    <nail x="-1848" y="-904"/>
  </transition>
  <transition>
    <source ref="id1"/>
    <target ref="id2"/>
    <label kind="guard" x="-1696" y="-1064">active[66] &amp;&amp; c[66] &gt;= T[66]</label>
    <nail x="-1560" y="-904"/>
    <nail x="-1496" y="-904"/>
    <nail x="-1496" y="-1048"/>
    <nail x="-1696" y="-1048"/>
  </transition>
  <transition>
    <source ref="id2"/>
    <target ref="id1"/>
    <label kind="synchronisation" x="-1840" y="-1064">reacting[66]?</label>
    <nail x="-1744" y="-1048"/>
    <nail x="-1848" y="-1048"/>
    <nail x="-1848" y="-904"/>
  </transition>
  <transition>
    <source ref="id1"/>
    <target ref="id8"/>
    <label kind="guard" x="-1584" y="-872">(!active[53] || c[53] &lt; T[53]) &amp;&amp; (!active[72] || c[72] &lt; T[72]) &amp;&amp; (!active[74] || c[74] &lt; T[74]) &amp;&amp; (!active[66] || c[66] &lt; T[66])</label>
    <label kind="assignment" x="-1584" y="-856">update()</label>
    <nail x="-1392" y="-856"/>
  </transition>
  <transition>
    <source ref="id7"/>
    <target ref="id1"/>
    <label kind="synchronisation" x="-1688" y="-624">reacting[53]?</label>
    <nail x="-1480" y="-608"/>
    <nail x="-1992" y="-608"/>
    <nail x="-1992" y="-856"/>
  </transition>
  <transition>
    <source ref="id7"/>
    <target ref="id1"/>
    <label kind="synchronisation" x="-1688" y="-592">reacting[72]?</label>
    <nail x="-1480" y="-576"/>
    <nail x="-1992" y="-576"/>
    <nail x="-1992" y="-856"/>
  </transition>
  <transition>
    <source ref="id7"/>
    <target ref="id1"/>
    <label kind="synchronisation" x="-1688" y="-560">reacting[74]?</label>
    <nail x="-1480" y="-544"/>
    <nail x="-1992" y="-544"/>
    <nail x="-1992" y="-856"/>
  </transition>
  <transition>
    <source ref="id7"/>
    <target ref="id1"/>
    <label kind="synchronisation" x="-1688" y="-528">reacting[66]?</label>
    <nail x="-1480" y="-512"/>
    <nail x="-1992" y="-512"/>
    <nail x="-1992" y="-856"/>
  </transition>
  <transition>
    <source ref="id8"/>
    <target ref="id7"/>
    <label kind="guard" x="-1392" y="-664">cant_react()</label>
    <nail x="-1392" y="-608"/>
  </transition>
  <transition>
    <source ref="id9"/>
    <target ref="id8"/>
    <label kind="guard" x="-1588" y="-816">c[17] &gt;= T[17]</label>
    <label kind="synchronisation" x="-1584" y="-800">reacting[17]!</label>
    <label kind="assignment" x="-1592" y="-784">react(), c[17] := 0,
active[17] = false</label>
    <nail x="-1632" y="-784"/>
    <nail x="-1464" y="-784"/>
  </transition>
  <transition>
    <source ref="id9"/>
    <target ref="id0"/>
    <label kind="synchronisation" x="-1832" y="-744">reacting[53]?</label>
    <label kind="assignment" x="-1848" y="-760">active[17] = false</label>
    <nail x="-1752" y="-728"/>
    <nail x="-1840" y="-728"/>
  </transition>
  <transition>
    <source ref="id9"/>
    <target ref="id0"/>
    <label kind="synchronisation" x="-1832" y="-792">reacting[72]?</label>
    <label kind="assignment" x="-1848" y="-808">active[17] = false</label>
    <nail x="-1752" y="-776"/>
    <nail x="-1840" y="-776"/>
  </transition>
  <transition>
    <source ref="id9"/>
    <target ref="id0"/>
    <label kind="synchronisation" x="-1832" y="-840">reacting[74]?</label>
    <label kind="assignment" x="-1848" y="-856">active[17] = false</label>
    <nail x="-1752" y="-824"/>
    <nail x="-1840" y="-824"/>
  </transition>
  <transition>
    <source ref="id9"/>
    <target ref="id0"/>
    <label kind="synchronisation" x="-1832" y="-888">reacting[66]?</label>
    <label kind="assignment" x="-1848" y="-904">active[17] = false</label>
    <nail x="-1752" y="-872"/>
    <nail x="-1840" y="-872"/>
  </transition>
</template>


<template>
  <name>Reactant_R18</name>
  <parameter>int&amp; R, const int MAX</parameter>
  <declaration>int[-1, 1] delta;
double_t totalRate;


void update() {
	double_t R18_R18_r = scenario1(k_R18_R18, int_to_double(R18), int_to_double(R18Levels), true);
	double_t R21_R18_r = scenario1(k_R21_R18, int_to_double(R21), int_to_double(R21Levels), true);
	double_t R26_R18_r = scenario1(k_R26_R18, int_to_double(R26), int_to_double(R26Levels), true);
	totalRate = subtract(add(subtract(zero, R18_R18_r), R21_R18_r), R26_R18_r);
	R18_R18.T = _ANIMO_round(inverse(R18_R18_r));
	R21_R18.T = _ANIMO_round(inverse(R21_R18_r));
	R26_R18.T = _ANIMO_round(inverse(R26_R18_r));
	if (totalRate.b &lt; 0) {
		delta = -1;
		totalRate.b = -totalRate.b;
	} else {
		delta = 1;
	}
	if (totalRate.b != 0) {
		T[18] = _ANIMO_round(inverse(totalRate));
	} else {
		T[18] = INFINITE_TIME;
	}
}

void react() {
	if (0 &lt;= R + delta &amp;&amp; R + delta &lt;= MAX) {
		R = R + delta;
	}
	update();
}

bool can_react() {
	return T[18] != INFINITE_TIME &amp;&amp; T[18] != 0 &amp;&amp; ((delta &gt;= 0 &amp;&amp; R &lt; MAX) || (delta &lt; 0 &amp;&amp; R &gt; 0));
}

bool cant_react() {
	return T[18] == INFINITE_TIME || T[18] == 0 || (delta &gt;= 0 &amp;&amp; R == MAX) || (delta &lt; 0 &amp;&amp; R == 0);
}</declaration>
  <location id="id0" x="-1896" y="-728">
    <name x="-1960" y="-752">stubborn</name>
    <committed/>
  </location>
  <location id="id1" x="-1720" y="-856">
    <committed/>
  </location>
  <location id="id6" x="-1256" y="-728">
    <name x="-1248" y="-752">start</name>
    <committed/>
  </location>
  <location id="id7" x="-1456" y="-608">
    <name x="-1448" y="-632">not_reacting</name>
    <label kind="invariant" x="-1504" y="-600">c[18]'==0</label>
  </location>
  <location id="id8" x="-1392" y="-728">
    <name x="-1400" y="-752">updating</name>
    <committed/>
  </location>
  <location id="id9" x="-1664" y="-728">
    <name x="-1728" y="-744">waiting</name>
    <label kind="invariant" x="-1728" y="-720">c[18] &lt;= T[18]</label>
  </location>
  <location id="id2" x="-1720" y="-928">
    <name x="-1760" y="-960">wait_for_others</name>
  </location>
  <init ref="id6"/>
  <transition>
    <source ref="id8"/>
    <target ref="id9"/>
    <label kind="guard" x="-1640" y="-744">c[18] &lt;= T[18] &amp;&amp; can_react()</label>
    <label kind="assignment" x="-1608" y="-728">active[18] = true</label>
  </transition>
  <transition>
    <source ref="id8"/>
    <target ref="id9"/>
    <label kind="guard" x="-1608" y="-696">c[18] &gt; T[18] &amp;&amp; can_react()</label>
    <label kind="assignment" x="-1608" y="-680">c[18] := T[18],
active[18] = true</label>
    <nail x="-1528" y="-680"/>
    <nail x="-1608" y="-680"/>
  </transition>
  <transition>
    <source ref="id0"/>
    <target ref="id9"/>
    <label kind="guard" x="-1816" y="-680">c[18] &gt;= T[18]</label>
    <label kind="assignment" x="-1824" y="-664">active[18] = true</label>
    <nail x="-1840" y="-664"/>
    <nail x="-1744" y="-664"/>
  </transition>
  <transition>
    <source ref="id6"/>
    <target ref="id8"/>
    <label kind="assignment" x="-1344" y="-728">update()</label>
  </transition>
  <transition>
    <source ref="id0"/>
    <target ref="id1"/>
    <label kind="guard" x="-1976" y="-728">c[18] &lt; T[18]</label>
    <nail x="-1968" y="-728"/>
    <nail x="-1968" y="-856"/>
  </transition>
  <transition>
    <source ref="id1"/>
    <target ref="id2"/>
    <label kind="guard" x="-1696" y="-944">active[20] &amp;&amp; c[20] &gt;= T[20]</label>
    <nail x="-1560" y="-904"/>
    <nail x="-1496" y="-904"/>
    <nail x="-1496" y="-928"/>
    <nail x="-1696" y="-928"/>
  </transition>
  <transition>
    <source ref="id2"/>
    <target ref="id1"/>
    <label kind="synchronisation" x="-1840" y="-944">reacting[20]?</label>
    <nail x="-1744" y="-928"/>
    <nail x="-1848" y="-928"/>
    <nail x="-1848" y="-904"/>
  </transition>
  <transition>
    <source ref="id1"/>
    <target ref="id2"/>
    <label kind="guard" x="-1696" y="-984">active[25] &amp;&amp; c[25] &gt;= T[25]</label>
    <nail x="-1560" y="-904"/>
    <nail x="-1496" y="-904"/>
    <nail x="-1496" y="-968"/>
    <nail x="-1696" y="-968"/>
  </transition>
  <transition>
    <source ref="id2"/>
    <target ref="id1"/>
    <label kind="synchronisation" x="-1840" y="-984">reacting[25]?</label>
    <nail x="-1744" y="-968"/>
    <nail x="-1848" y="-968"/>
    <nail x="-1848" y="-904"/>
  </transition>
  <transition>
    <source ref="id1"/>
    <target ref="id8"/>
    <label kind="guard" x="-1584" y="-872">(!active[20] || c[20] &lt; T[20]) &amp;&amp; (!active[25] || c[25] &lt; T[25])</label>
    <label kind="assignment" x="-1584" y="-856">update()</label>
    <nail x="-1392" y="-856"/>
  </transition>
  <transition>
    <source ref="id7"/>
    <target ref="id1"/>
    <label kind="synchronisation" x="-1688" y="-624">reacting[20]?</label>
    <nail x="-1480" y="-608"/>
    <nail x="-1992" y="-608"/>
    <nail x="-1992" y="-856"/>
  </transition>
  <transition>
    <source ref="id7"/>
    <target ref="id1"/>
    <label kind="synchronisation" x="-1688" y="-592">reacting[25]?</label>
    <nail x="-1480" y="-576"/>
    <nail x="-1992" y="-576"/>
    <nail x="-1992" y="-856"/>
  </transition>
  <transition>
    <source ref="id8"/>
    <target ref="id7"/>
    <label kind="guard" x="-1392" y="-664">cant_react()</label>
    <nail x="-1392" y="-608"/>
  </transition>
  <transition>
    <source ref="id9"/>
    <target ref="id8"/>
    <label kind="guard" x="-1588" y="-816">c[18] &gt;= T[18]</label>
    <label kind="synchronisation" x="-1584" y="-800">reacting[18]!</label>
    <label kind="assignment" x="-1592" y="-784">react(), c[18] := 0,
active[18] = false</label>
    <nail x="-1632" y="-784"/>
    <nail x="-1464" y="-784"/>
  </transition>
  <transition>
    <source ref="id9"/>
    <target ref="id0"/>
    <label kind="synchronisation" x="-1832" y="-744">reacting[20]?</label>
    <label kind="assignment" x="-1848" y="-760">active[18] = false</label>
    <nail x="-1752" y="-728"/>
    <nail x="-1840" y="-728"/>
  </transition>
  <transition>
    <source ref="id9"/>
    <target ref="id0"/>
    <label kind="synchronisation" x="-1832" y="-792">reacting[25]?</label>
    <label kind="assignment" x="-1848" y="-808">active[18] = false</label>
    <nail x="-1752" y="-776"/>
    <nail x="-1840" y="-776"/>
  </transition>
</template>


<template>
  <name>Reactant_R19</name>
  <parameter>int&amp; R, const int MAX</parameter>
  <declaration>int[-1, 1] delta;
double_t totalRate;


void update() {
	double_t R19_R19_r = scenario1(k_R19_R19, int_to_double(R19), int_to_double(R19Levels), true);
	double_t R20_R19_r = scenario1(k_R20_R19, int_to_double(R20), int_to_double(R20Levels), true);
	double_t R27_R19_r = scenario1(k_R27_R19, int_to_double(R27), int_to_double(R27Levels), true);
	totalRate = subtract(add(subtract(zero, R19_R19_r), R20_R19_r), R27_R19_r);
	R19_R19.T = _ANIMO_round(inverse(R19_R19_r));
	R20_R19.T = _ANIMO_round(inverse(R20_R19_r));
	R27_R19.T = _ANIMO_round(inverse(R27_R19_r));
	if (totalRate.b &lt; 0) {
		delta = -1;
		totalRate.b = -totalRate.b;
	} else {
		delta = 1;
	}
	if (totalRate.b != 0) {
		T[19] = _ANIMO_round(inverse(totalRate));
	} else {
		T[19] = INFINITE_TIME;
	}
}

void react() {
	if (0 &lt;= R + delta &amp;&amp; R + delta &lt;= MAX) {
		R = R + delta;
	}
	update();
}

bool can_react() {
	return T[19] != INFINITE_TIME &amp;&amp; T[19] != 0 &amp;&amp; ((delta &gt;= 0 &amp;&amp; R &lt; MAX) || (delta &lt; 0 &amp;&amp; R &gt; 0));
}

bool cant_react() {
	return T[19] == INFINITE_TIME || T[19] == 0 || (delta &gt;= 0 &amp;&amp; R == MAX) || (delta &lt; 0 &amp;&amp; R == 0);
}</declaration>
  <location id="id0" x="-1896" y="-728">
    <name x="-1960" y="-752">stubborn</name>
    <committed/>
  </location>
  <location id="id1" x="-1720" y="-856">
    <committed/>
  </location>
  <location id="id6" x="-1256" y="-728">
    <name x="-1248" y="-752">start</name>
    <committed/>
  </location>
  <location id="id7" x="-1456" y="-608">
    <name x="-1448" y="-632">not_reacting</name>
    <label kind="invariant" x="-1504" y="-600">c[19]'==0</label>
  </location>
  <location id="id8" x="-1392" y="-728">
    <name x="-1400" y="-752">updating</name>
    <committed/>
  </location>
  <location id="id9" x="-1664" y="-728">
    <name x="-1728" y="-744">waiting</name>
    <label kind="invariant" x="-1728" y="-720">c[19] &lt;= T[19]</label>
  </location>
  <location id="id2" x="-1720" y="-928">
    <name x="-1760" y="-960">wait_for_others</name>
  </location>
  <init ref="id6"/>
  <transition>
    <source ref="id8"/>
    <target ref="id9"/>
    <label kind="guard" x="-1640" y="-744">c[19] &lt;= T[19] &amp;&amp; can_react()</label>
    <label kind="assignment" x="-1608" y="-728">active[19] = true</label>
  </transition>
  <transition>
    <source ref="id8"/>
    <target ref="id9"/>
    <label kind="guard" x="-1608" y="-696">c[19] &gt; T[19] &amp;&amp; can_react()</label>
    <label kind="assignment" x="-1608" y="-680">c[19] := T[19],
active[19] = true</label>
    <nail x="-1528" y="-680"/>
    <nail x="-1608" y="-680"/>
  </transition>
  <transition>
    <source ref="id0"/>
    <target ref="id9"/>
    <label kind="guard" x="-1816" y="-680">c[19] &gt;= T[19]</label>
    <label kind="assignment" x="-1824" y="-664">active[19] = true</label>
    <nail x="-1840" y="-664"/>
    <nail x="-1744" y="-664"/>
  </transition>
  <transition>
    <source ref="id6"/>
    <target ref="id8"/>
    <label kind="assignment" x="-1344" y="-728">update()</label>
  </transition>
  <transition>
    <source ref="id0"/>
    <target ref="id1"/>
    <label kind="guard" x="-1976" y="-728">c[19] &lt; T[19]</label>
    <nail x="-1968" y="-728"/>
    <nail x="-1968" y="-856"/>
  </transition>
  <transition>
    <source ref="id1"/>
    <target ref="id2"/>
    <label kind="guard" x="-1696" y="-944">active[21] &amp;&amp; c[21] &gt;= T[21]</label>
    <nail x="-1560" y="-904"/>
    <nail x="-1496" y="-904"/>
    <nail x="-1496" y="-928"/>
    <nail x="-1696" y="-928"/>
  </transition>
  <transition>
    <source ref="id2"/>
    <target ref="id1"/>
    <label kind="synchronisation" x="-1840" y="-944">reacting[21]?</label>
    <nail x="-1744" y="-928"/>
    <nail x="-1848" y="-928"/>
    <nail x="-1848" y="-904"/>
  </transition>
  <transition>
    <source ref="id1"/>
    <target ref="id2"/>
    <label kind="guard" x="-1696" y="-984">active[26] &amp;&amp; c[26] &gt;= T[26]</label>
    <nail x="-1560" y="-904"/>
    <nail x="-1496" y="-904"/>
    <nail x="-1496" y="-968"/>
    <nail x="-1696" y="-968"/>
  </transition>
  <transition>
    <source ref="id2"/>
    <target ref="id1"/>
    <label kind="synchronisation" x="-1840" y="-984">reacting[26]?</label>
    <nail x="-1744" y="-968"/>
    <nail x="-1848" y="-968"/>
    <nail x="-1848" y="-904"/>
  </transition>
  <transition>
    <source ref="id1"/>
    <target ref="id8"/>
    <label kind="guard" x="-1584" y="-872">(!active[21] || c[21] &lt; T[21]) &amp;&amp; (!active[26] || c[26] &lt; T[26])</label>
    <label kind="assignment" x="-1584" y="-856">update()</label>
    <nail x="-1392" y="-856"/>
  </transition>
  <transition>
    <source ref="id7"/>
    <target ref="id1"/>
    <label kind="synchronisation" x="-1688" y="-624">reacting[21]?</label>
    <nail x="-1480" y="-608"/>
    <nail x="-1992" y="-608"/>
    <nail x="-1992" y="-856"/>
  </transition>
  <transition>
    <source ref="id7"/>
    <target ref="id1"/>
    <label kind="synchronisation" x="-1688" y="-592">reacting[26]?</label>
    <nail x="-1480" y="-576"/>
    <nail x="-1992" y="-576"/>
    <nail x="-1992" y="-856"/>
  </transition>
  <transition>
    <source ref="id8"/>
    <target ref="id7"/>
    <label kind="guard" x="-1392" y="-664">cant_react()</label>
    <nail x="-1392" y="-608"/>
  </transition>
  <transition>
    <source ref="id9"/>
    <target ref="id8"/>
    <label kind="guard" x="-1588" y="-816">c[19] &gt;= T[19]</label>
    <label kind="synchronisation" x="-1584" y="-800">reacting[19]!</label>
    <label kind="assignment" x="-1592" y="-784">react(), c[19] := 0,
active[19] = false</label>
    <nail x="-1632" y="-784"/>
    <nail x="-1464" y="-784"/>
  </transition>
  <transition>
    <source ref="id9"/>
    <target ref="id0"/>
    <label kind="synchronisation" x="-1832" y="-744">reacting[21]?</label>
    <label kind="assignment" x="-1848" y="-760">active[19] = false</label>
    <nail x="-1752" y="-728"/>
    <nail x="-1840" y="-728"/>
  </transition>
  <transition>
    <source ref="id9"/>
    <target ref="id0"/>
    <label kind="synchronisation" x="-1832" y="-792">reacting[26]?</label>
    <label kind="assignment" x="-1848" y="-808">active[19] = false</label>
    <nail x="-1752" y="-776"/>
    <nail x="-1840" y="-776"/>
  </transition>
</template>


<template>
  <name>Reactant_R23</name>
  <parameter>int&amp; R, const int MAX</parameter>
  <declaration>int[-1, 1] delta;
double_t totalRate;


void update() {
	double_t R24_R23_r = scenario1(k_R24_R23, int_to_double(R24), int_to_double(R24Levels), true);
	double_t R23_R23_r = scenario1(k_R23_R23, int_to_double(R23), int_to_double(R23Levels), true);
	double_t R25_R24_R23_r = scenario2_3(k_R25_R24_R23, int_to_double(R24), int_to_double(R24Levels), true, int_to_double(R25), int_to_double(R25Levels), true);
	totalRate = add(subtract(add(zero, R24_R23_r), R23_R23_r), R25_R24_R23_r);
	R24_R23.T = _ANIMO_round(inverse(R24_R23_r));
	R23_R23.T = _ANIMO_round(inverse(R23_R23_r));
	R25_R24_R23.T = _ANIMO_round(inverse(R25_R24_R23_r));
	if (totalRate.b &lt; 0) {
		delta = -1;
		totalRate.b = -totalRate.b;
	} else {
		delta = 1;
	}
	if (totalRate.b != 0) {
		T[22] = _ANIMO_round(inverse(totalRate));
	} else {
		T[22] = INFINITE_TIME;
	}
}

void react() {
	if (0 &lt;= R + delta &amp;&amp; R + delta &lt;= MAX) {
		R = R + delta;
	}
	update();
}

bool can_react() {
	return T[22] != INFINITE_TIME &amp;&amp; T[22] != 0 &amp;&amp; ((delta &gt;= 0 &amp;&amp; R &lt; MAX) || (delta &lt; 0 &amp;&amp; R &gt; 0));
}

bool cant_react() {
	return T[22] == INFINITE_TIME || T[22] == 0 || (delta &gt;= 0 &amp;&amp; R == MAX) || (delta &lt; 0 &amp;&amp; R == 0);
}</declaration>
  <location id="id0" x="-1896" y="-728">
    <name x="-1960" y="-752">stubborn</name>
    <committed/>
  </location>
  <location id="id1" x="-1720" y="-856">
    <committed/>
  </location>
  <location id="id6" x="-1256" y="-728">
    <name x="-1248" y="-752">start</name>
    <committed/>
  </location>
  <location id="id7" x="-1456" y="-608">
    <name x="-1448" y="-632">not_reacting</name>
    <label kind="invariant" x="-1504" y="-600">c[22]'==0</label>
  </location>
  <location id="id8" x="-1392" y="-728">
    <name x="-1400" y="-752">updating</name>
    <committed/>
  </location>
  <location id="id9" x="-1664" y="-728">
    <name x="-1728" y="-744">waiting</name>
    <label kind="invariant" x="-1728" y="-720">c[22] &lt;= T[22]</label>
  </location>
  <location id="id2" x="-1720" y="-928">
    <name x="-1760" y="-960">wait_for_others</name>
  </location>
  <init ref="id6"/>
  <transition>
    <source ref="id8"/>
    <target ref="id9"/>
    <label kind="guard" x="-1640" y="-744">c[22] &lt;= T[22] &amp;&amp; can_react()</label>
    <label kind="assignment" x="-1608" y="-728">active[22] = true</label>
  </transition>
  <transition>
    <source ref="id8"/>
    <target ref="id9"/>
    <label kind="guard" x="-1608" y="-696">c[22] &gt; T[22] &amp;&amp; can_react()</label>
    <label kind="assignment" x="-1608" y="-680">c[22] := T[22],
active[22] = true</label>
    <nail x="-1528" y="-680"/>
    <nail x="-1608" y="-680"/>
  </transition>
  <transition>
    <source ref="id0"/>
    <target ref="id9"/>
    <label kind="guard" x="-1816" y="-680">c[22] &gt;= T[22]</label>
    <label kind="assignment" x="-1824" y="-664">active[22] = true</label>
    <nail x="-1840" y="-664"/>
    <nail x="-1744" y="-664"/>
  </transition>
  <transition>
    <source ref="id6"/>
    <target ref="id8"/>
    <label kind="assignment" x="-1344" y="-728">update()</label>
  </transition>
  <transition>
    <source ref="id0"/>
    <target ref="id1"/>
    <label kind="guard" x="-1976" y="-728">c[22] &lt; T[22]</label>
    <nail x="-1968" y="-728"/>
    <nail x="-1968" y="-856"/>
  </transition>
  <transition>
    <source ref="id1"/>
    <target ref="id2"/>
    <label kind="guard" x="-1696" y="-944">active[23] &amp;&amp; c[23] &gt;= T[23]</label>
    <nail x="-1560" y="-904"/>
    <nail x="-1496" y="-904"/>
    <nail x="-1496" y="-928"/>
    <nail x="-1696" y="-928"/>
  </transition>
  <transition>
    <source ref="id2"/>
    <target ref="id1"/>
    <label kind="synchronisation" x="-1840" y="-944">reacting[23]?</label>
    <nail x="-1744" y="-928"/>
    <nail x="-1848" y="-928"/>
    <nail x="-1848" y="-904"/>
  </transition>
  <transition>
    <source ref="id1"/>
    <target ref="id2"/>
    <label kind="guard" x="-1696" y="-984">active[24] &amp;&amp; c[24] &gt;= T[24]</label>
    <nail x="-1560" y="-904"/>
    <nail x="-1496" y="-904"/>
    <nail x="-1496" y="-968"/>
    <nail x="-1696" y="-968"/>
  </transition>
  <transition>
    <source ref="id2"/>
    <target ref="id1"/>
    <label kind="synchronisation" x="-1840" y="-984">reacting[24]?</label>
    <nail x="-1744" y="-968"/>
    <nail x="-1848" y="-968"/>
    <nail x="-1848" y="-904"/>
  </transition>
  <transition>
    <source ref="id1"/>
    <target ref="id8"/>
    <label kind="guard" x="-1584" y="-872">(!active[23] || c[23] &lt; T[23]) &amp;&amp; (!active[24] || c[24] &lt; T[24])</label>
    <label kind="assignment" x="-1584" y="-856">update()</label>
    <nail x="-1392" y="-856"/>
  </transition>
  <transition>
    <source ref="id7"/>
    <target ref="id1"/>
    <label kind="synchronisation" x="-1688" y="-624">reacting[23]?</label>
    <nail x="-1480" y="-608"/>
    <nail x="-1992" y="-608"/>
    <nail x="-1992" y="-856"/>
  </transition>
  <transition>
    <source ref="id7"/>
    <target ref="id1"/>
    <label kind="synchronisation" x="-1688" y="-592">reacting[24]?</label>
    <nail x="-1480" y="-576"/>
    <nail x="-1992" y="-576"/>
    <nail x="-1992" y="-856"/>
  </transition>
  <transition>
    <source ref="id8"/>
    <target ref="id7"/>
    <label kind="guard" x="-1392" y="-664">cant_react()</label>
    <nail x="-1392" y="-608"/>
  </transition>
  <transition>
    <source ref="id9"/>
    <target ref="id8"/>
    <label kind="guard" x="-1588" y="-816">c[22] &gt;= T[22]</label>
    <label kind="synchronisation" x="-1584" y="-800">reacting[22]!</label>
    <label kind="assignment" x="-1592" y="-784">react(), c[22] := 0,
active[22] = false</label>
    <nail x="-1632" y="-784"/>
    <nail x="-1464" y="-784"/>
  </transition>
  <transition>
    <source ref="id9"/>
    <target ref="id0"/>
    <label kind="synchronisation" x="-1832" y="-744">reacting[23]?</label>
    <label kind="assignment" x="-1848" y="-760">active[22] = false</label>
    <nail x="-1752" y="-728"/>
    <nail x="-1840" y="-728"/>
  </transition>
  <transition>
    <source ref="id9"/>
    <target ref="id0"/>
    <label kind="synchronisation" x="-1832" y="-792">reacting[24]?</label>
    <label kind="assignment" x="-1848" y="-808">active[22] = false</label>
    <nail x="-1752" y="-776"/>
    <nail x="-1840" y="-776"/>
  </transition>
</template>


<template>
  <name>Reactant_R24</name>
  <parameter>int&amp; R, const int MAX</parameter>
  <declaration>int[-1, 1] delta;
double_t totalRate;


void update() {
	double_t R24_R24_r = scenario1(k_R24_R24, int_to_double(R24), int_to_double(R24Levels), true);
	double_t R60_R24_r = scenario1(k_R60_R24, int_to_double(R60), int_to_double(R60Levels), true);
	double_t R91_R24_r = scenario1(k_R91_R24, int_to_double(R91), int_to_double(R91Levels), true);
	double_t R83_R24_r = scenario1(k_R83_R24, int_to_double(R83), int_to_double(R83Levels), true);
	totalRate = add(add(subtract(subtract(zero, R24_R24_r), R60_R24_r), R91_R24_r), R83_R24_r);
	R24_R24.T = _ANIMO_round(inverse(R24_R24_r));
	R60_R24.T = _ANIMO_round(inverse(R60_R24_r));
	R91_R24.T = _ANIMO_round(inverse(R91_R24_r));
	R83_R24.T = _ANIMO_round(inverse(R83_R24_r));
	if (totalRate.b &lt; 0) {
		delta = -1;
		totalRate.b = -totalRate.b;
	} else {
		delta = 1;
	}
	if (totalRate.b != 0) {
		T[23] = _ANIMO_round(inverse(totalRate));
	} else {
		T[23] = INFINITE_TIME;
	}
}

void react() {
	if (0 &lt;= R + delta &amp;&amp; R + delta &lt;= MAX) {
		R = R + delta;
	}
	update();
}

bool can_react() {
	return T[23] != INFINITE_TIME &amp;&amp; T[23] != 0 &amp;&amp; ((delta &gt;= 0 &amp;&amp; R &lt; MAX) || (delta &lt; 0 &amp;&amp; R &gt; 0));
}

bool cant_react() {
	return T[23] == INFINITE_TIME || T[23] == 0 || (delta &gt;= 0 &amp;&amp; R == MAX) || (delta &lt; 0 &amp;&amp; R == 0);
}</declaration>
  <location id="id0" x="-1896" y="-728">
    <name x="-1960" y="-752">stubborn</name>
    <committed/>
  </location>
  <location id="id1" x="-1720" y="-856">
    <committed/>
  </location>
  <location id="id6" x="-1256" y="-728">
    <name x="-1248" y="-752">start</name>
    <committed/>
  </location>
  <location id="id7" x="-1456" y="-608">
    <name x="-1448" y="-632">not_reacting</name>
    <label kind="invariant" x="-1504" y="-600">c[23]'==0</label>
  </location>
  <location id="id8" x="-1392" y="-728">
    <name x="-1400" y="-752">updating</name>
    <committed/>
  </location>
  <location id="id9" x="-1664" y="-728">
    <name x="-1728" y="-744">waiting</name>
    <label kind="invariant" x="-1728" y="-720">c[23] &lt;= T[23]</label>
  </location>
  <location id="id2" x="-1720" y="-928">
    <name x="-1760" y="-960">wait_for_others</name>
  </location>
  <init ref="id6"/>
  <transition>
    <source ref="id8"/>
    <target ref="id9"/>
    <label kind="guard" x="-1640" y="-744">c[23] &lt;= T[23] &amp;&amp; can_react()</label>
    <label kind="assignment" x="-1608" y="-728">active[23] = true</label>
  </transition>
  <transition>
    <source ref="id8"/>
    <target ref="id9"/>
    <label kind="guard" x="-1608" y="-696">c[23] &gt; T[23] &amp;&amp; can_react()</label>
    <label kind="assignment" x="-1608" y="-680">c[23] := T[23],
active[23] = true</label>
    <nail x="-1528" y="-680"/>
    <nail x="-1608" y="-680"/>
  </transition>
  <transition>
    <source ref="id0"/>
    <target ref="id9"/>
    <label kind="guard" x="-1816" y="-680">c[23] &gt;= T[23]</label>
    <label kind="assignment" x="-1824" y="-664">active[23] = true</label>
    <nail x="-1840" y="-664"/>
    <nail x="-1744" y="-664"/>
  </transition>
  <transition>
    <source ref="id6"/>
    <target ref="id8"/>
    <label kind="assignment" x="-1344" y="-728">update()</label>
  </transition>
  <transition>
    <source ref="id0"/>
    <target ref="id1"/>
    <label kind="guard" x="-1976" y="-728">c[23] &lt; T[23]</label>
    <nail x="-1968" y="-728"/>
    <nail x="-1968" y="-856"/>
  </transition>
  <transition>
    <source ref="id1"/>
    <target ref="id2"/>
    <label kind="guard" x="-1696" y="-944">active[57] &amp;&amp; c[57] &gt;= T[57]</label>
    <nail x="-1560" y="-904"/>
    <nail x="-1496" y="-904"/>
    <nail x="-1496" y="-928"/>
    <nail x="-1696" y="-928"/>
  </transition>
  <transition>
    <source ref="id2"/>
    <target ref="id1"/>
    <label kind="synchronisation" x="-1840" y="-944">reacting[57]?</label>
    <nail x="-1744" y="-928"/>
    <nail x="-1848" y="-928"/>
    <nail x="-1848" y="-904"/>
  </transition>
  <transition>
    <source ref="id1"/>
    <target ref="id2"/>
    <label kind="guard" x="-1696" y="-984">active[88] &amp;&amp; c[88] &gt;= T[88]</label>
    <nail x="-1560" y="-904"/>
    <nail x="-1496" y="-904"/>
    <nail x="-1496" y="-968"/>
    <nail x="-1696" y="-968"/>
  </transition>
  <transition>
    <source ref="id2"/>
    <target ref="id1"/>
    <label kind="synchronisation" x="-1840" y="-984">reacting[88]?</label>
    <nail x="-1744" y="-968"/>
    <nail x="-1848" y="-968"/>
    <nail x="-1848" y="-904"/>
  </transition>
  <transition>
    <source ref="id1"/>
    <target ref="id2"/>
    <label kind="guard" x="-1696" y="-1024">active[80] &amp;&amp; c[80] &gt;= T[80]</label>
    <nail x="-1560" y="-904"/>
    <nail x="-1496" y="-904"/>
    <nail x="-1496" y="-1008"/>
    <nail x="-1696" y="-1008"/>
  </transition>
  <transition>
    <source ref="id2"/>
    <target ref="id1"/>
    <label kind="synchronisation" x="-1840" y="-1024">reacting[80]?</label>
    <nail x="-1744" y="-1008"/>
    <nail x="-1848" y="-1008"/>
    <nail x="-1848" y="-904"/>
  </transition>
  <transition>
    <source ref="id1"/>
    <target ref="id8"/>
    <label kind="guard" x="-1584" y="-872">(!active[57] || c[57] &lt; T[57]) &amp;&amp; (!active[88] || c[88] &lt; T[88]) &amp;&amp; (!active[80] || c[80] &lt; T[80])</label>
    <label kind="assignment" x="-1584" y="-856">update()</label>
    <nail x="-1392" y="-856"/>
  </transition>
  <transition>
    <source ref="id7"/>
    <target ref="id1"/>
    <label kind="synchronisation" x="-1688" y="-624">reacting[57]?</label>
    <nail x="-1480" y="-608"/>
    <nail x="-1992" y="-608"/>
    <nail x="-1992" y="-856"/>
  </transition>
  <transition>
    <source ref="id7"/>
    <target ref="id1"/>
    <label kind="synchronisation" x="-1688" y="-592">reacting[88]?</label>
    <nail x="-1480" y="-576"/>
    <nail x="-1992" y="-576"/>
    <nail x="-1992" y="-856"/>
  </transition>
  <transition>
    <source ref="id7"/>
    <target ref="id1"/>
    <label kind="synchronisation" x="-1688" y="-560">reacting[80]?</label>
    <nail x="-1480" y="-544"/>
    <nail x="-1992" y="-544"/>
    <nail x="-1992" y="-856"/>
  </transition>
  <transition>
    <source ref="id8"/>
    <target ref="id7"/>
    <label kind="guard" x="-1392" y="-664">cant_react()</label>
    <nail x="-1392" y="-608"/>
  </transition>
  <transition>
    <source ref="id9"/>
    <target ref="id8"/>
    <label kind="guard" x="-1588" y="-816">c[23] &gt;= T[23]</label>
    <label kind="synchronisation" x="-1584" y="-800">reacting[23]!</label>
    <label kind="assignment" x="-1592" y="-784">react(), c[23] := 0,
active[23] = false</label>
    <nail x="-1632" y="-784"/>
    <nail x="-1464" y="-784"/>
  </transition>
  <transition>
    <source ref="id9"/>
    <target ref="id0"/>
    <label kind="synchronisation" x="-1832" y="-744">reacting[57]?</label>
    <label kind="assignment" x="-1848" y="-760">active[23] = false</label>
    <nail x="-1752" y="-728"/>
    <nail x="-1840" y="-728"/>
  </transition>
  <transition>
    <source ref="id9"/>
    <target ref="id0"/>
    <label kind="synchronisation" x="-1832" y="-792">reacting[88]?</label>
    <label kind="assignment" x="-1848" y="-808">active[23] = false</label>
    <nail x="-1752" y="-776"/>
    <nail x="-1840" y="-776"/>
  </transition>
  <transition>
    <source ref="id9"/>
    <target ref="id0"/>
    <label kind="synchronisation" x="-1832" y="-840">reacting[80]?</label>
    <label kind="assignment" x="-1848" y="-856">active[23] = false</label>
    <nail x="-1752" y="-824"/>
    <nail x="-1840" y="-824"/>
  </transition>
</template>


<template>
  <name>Reactant_R25</name>
  <parameter>int&amp; R, const int MAX</parameter>
  <declaration>int[-1, 1] delta;
double_t totalRate;


void update() {
	double_t R56_R25_r = scenario1(k_R56_R25, int_to_double(R56), int_to_double(R56Levels), true);
	double_t R60_R25_r = scenario1(k_R60_R25, int_to_double(R60), int_to_double(R60Levels), true);
	double_t R81_R25_r = scenario1(k_R81_R25, int_to_double(R81), int_to_double(R81Levels), true);
	double_t R83_R25_r = scenario1(k_R83_R25, int_to_double(R83), int_to_double(R83Levels), true);
	double_t R25_R25_r = scenario1(k_R25_R25, int_to_double(R25), int_to_double(R25Levels), true);
	totalRate = subtract(add(subtract(subtract(add(zero, R56_R25_r), R60_R25_r), R81_R25_r), R83_R25_r), R25_R25_r);
	R56_R25.T = _ANIMO_round(inverse(R56_R25_r));
	R60_R25.T = _ANIMO_round(inverse(R60_R25_r));
	R81_R25.T = _ANIMO_round(inverse(R81_R25_r));
	R83_R25.T = _ANIMO_round(inverse(R83_R25_r));
	R25_R25.T = _ANIMO_round(inverse(R25_R25_r));
	if (totalRate.b &lt; 0) {
		delta = -1;
		totalRate.b = -totalRate.b;
	} else {
		delta = 1;
	}
	if (totalRate.b != 0) {
		T[24] = _ANIMO_round(inverse(totalRate));
	} else {
		T[24] = INFINITE_TIME;
	}
}

void react() {
	if (0 &lt;= R + delta &amp;&amp; R + delta &lt;= MAX) {
		R = R + delta;
	}
	update();
}

bool can_react() {
	return T[24] != INFINITE_TIME &amp;&amp; T[24] != 0 &amp;&amp; ((delta &gt;= 0 &amp;&amp; R &lt; MAX) || (delta &lt; 0 &amp;&amp; R &gt; 0));
}

bool cant_react() {
	return T[24] == INFINITE_TIME || T[24] == 0 || (delta &gt;= 0 &amp;&amp; R == MAX) || (delta &lt; 0 &amp;&amp; R == 0);
}</declaration>
  <location id="id0" x="-1896" y="-728">
    <name x="-1960" y="-752">stubborn</name>
    <committed/>
  </location>
  <location id="id1" x="-1720" y="-856">
    <committed/>
  </location>
  <location id="id6" x="-1256" y="-728">
    <name x="-1248" y="-752">start</name>
    <committed/>
  </location>
  <location id="id7" x="-1456" y="-608">
    <name x="-1448" y="-632">not_reacting</name>
    <label kind="invariant" x="-1504" y="-600">c[24]'==0</label>
  </location>
  <location id="id8" x="-1392" y="-728">
    <name x="-1400" y="-752">updating</name>
    <committed/>
  </location>
  <location id="id9" x="-1664" y="-728">
    <name x="-1728" y="-744">waiting</name>
    <label kind="invariant" x="-1728" y="-720">c[24] &lt;= T[24]</label>
  </location>
  <location id="id2" x="-1720" y="-928">
    <name x="-1760" y="-960">wait_for_others</name>
  </location>
  <init ref="id6"/>
  <transition>
    <source ref="id8"/>
    <target ref="id9"/>
    <label kind="guard" x="-1640" y="-744">c[24] &lt;= T[24] &amp;&amp; can_react()</label>
    <label kind="assignment" x="-1608" y="-728">active[24] = true</label>
  </transition>
  <transition>
    <source ref="id8"/>
    <target ref="id9"/>
    <label kind="guard" x="-1608" y="-696">c[24] &gt; T[24] &amp;&amp; can_react()</label>
    <label kind="assignment" x="-1608" y="-680">c[24] := T[24],
active[24] = true</label>
    <nail x="-1528" y="-680"/>
    <nail x="-1608" y="-680"/>
  </transition>
  <transition>
    <source ref="id0"/>
    <target ref="id9"/>
    <label kind="guard" x="-1816" y="-680">c[24] &gt;= T[24]</label>
    <label kind="assignment" x="-1824" y="-664">active[24] = true</label>
    <nail x="-1840" y="-664"/>
    <nail x="-1744" y="-664"/>
  </transition>
  <transition>
    <source ref="id6"/>
    <target ref="id8"/>
    <label kind="assignment" x="-1344" y="-728">update()</label>
  </transition>
  <transition>
    <source ref="id0"/>
    <target ref="id1"/>
    <label kind="guard" x="-1976" y="-728">c[24] &lt; T[24]</label>
    <nail x="-1968" y="-728"/>
    <nail x="-1968" y="-856"/>
  </transition>
  <transition>
    <source ref="id1"/>
    <target ref="id2"/>
    <label kind="guard" x="-1696" y="-944">active[53] &amp;&amp; c[53] &gt;= T[53]</label>
    <nail x="-1560" y="-904"/>
    <nail x="-1496" y="-904"/>
    <nail x="-1496" y="-928"/>
    <nail x="-1696" y="-928"/>
  </transition>
  <transition>
    <source ref="id2"/>
    <target ref="id1"/>
    <label kind="synchronisation" x="-1840" y="-944">reacting[53]?</label>
    <nail x="-1744" y="-928"/>
    <nail x="-1848" y="-928"/>
    <nail x="-1848" y="-904"/>
  </transition>
  <transition>
    <source ref="id1"/>
    <target ref="id2"/>
    <label kind="guard" x="-1696" y="-984">active[57] &amp;&amp; c[57] &gt;= T[57]</label>
    <nail x="-1560" y="-904"/>
    <nail x="-1496" y="-904"/>
    <nail x="-1496" y="-968"/>
    <nail x="-1696" y="-968"/>
  </transition>
  <transition>
    <source ref="id2"/>
    <target ref="id1"/>
    <label kind="synchronisation" x="-1840" y="-984">reacting[57]?</label>
    <nail x="-1744" y="-968"/>
    <nail x="-1848" y="-968"/>
    <nail x="-1848" y="-904"/>
  </transition>
  <transition>
    <source ref="id1"/>
    <target ref="id2"/>
    <label kind="guard" x="-1696" y="-1024">active[78] &amp;&amp; c[78] &gt;= T[78]</label>
    <nail x="-1560" y="-904"/>
    <nail x="-1496" y="-904"/>
    <nail x="-1496" y="-1008"/>
    <nail x="-1696" y="-1008"/>
  </transition>
  <transition>
    <source ref="id2"/>
    <target ref="id1"/>
    <label kind="synchronisation" x="-1840" y="-1024">reacting[78]?</label>
    <nail x="-1744" y="-1008"/>
    <nail x="-1848" y="-1008"/>
    <nail x="-1848" y="-904"/>
  </transition>
  <transition>
    <source ref="id1"/>
    <target ref="id2"/>
    <label kind="guard" x="-1696" y="-1064">active[80] &amp;&amp; c[80] &gt;= T[80]</label>
    <nail x="-1560" y="-904"/>
    <nail x="-1496" y="-904"/>
    <nail x="-1496" y="-1048"/>
    <nail x="-1696" y="-1048"/>
  </transition>
  <transition>
    <source ref="id2"/>
    <target ref="id1"/>
    <label kind="synchronisation" x="-1840" y="-1064">reacting[80]?</label>
    <nail x="-1744" y="-1048"/>
    <nail x="-1848" y="-1048"/>
    <nail x="-1848" y="-904"/>
  </transition>
  <transition>
    <source ref="id1"/>
    <target ref="id8"/>
    <label kind="guard" x="-1584" y="-872">(!active[53] || c[53] &lt; T[53]) &amp;&amp; (!active[57] || c[57] &lt; T[57]) &amp;&amp; (!active[78] || c[78] &lt; T[78]) &amp;&amp; (!active[80] || c[80] &lt; T[80])</label>
    <label kind="assignment" x="-1584" y="-856">update()</label>
    <nail x="-1392" y="-856"/>
  </transition>
  <transition>
    <source ref="id7"/>
    <target ref="id1"/>
    <label kind="synchronisation" x="-1688" y="-624">reacting[53]?</label>
    <nail x="-1480" y="-608"/>
    <nail x="-1992" y="-608"/>
    <nail x="-1992" y="-856"/>
  </transition>
  <transition>
    <source ref="id7"/>
    <target ref="id1"/>
    <label kind="synchronisation" x="-1688" y="-592">reacting[57]?</label>
    <nail x="-1480" y="-576"/>
    <nail x="-1992" y="-576"/>
    <nail x="-1992" y="-856"/>
  </transition>
  <transition>
    <source ref="id7"/>
    <target ref="id1"/>
    <label kind="synchronisation" x="-1688" y="-560">reacting[78]?</label>
    <nail x="-1480" y="-544"/>
    <nail x="-1992" y="-544"/>
    <nail x="-1992" y="-856"/>
  </transition>
  <transition>
    <source ref="id7"/>
    <target ref="id1"/>
    <label kind="synchronisation" x="-1688" y="-528">reacting[80]?</label>
    <nail x="-1480" y="-512"/>
    <nail x="-1992" y="-512"/>
    <nail x="-1992" y="-856"/>
  </transition>
  <transition>
    <source ref="id8"/>
    <target ref="id7"/>
    <label kind="guard" x="-1392" y="-664">cant_react()</label>
    <nail x="-1392" y="-608"/>
  </transition>
  <transition>
    <source ref="id9"/>
    <target ref="id8"/>
    <label kind="guard" x="-1588" y="-816">c[24] &gt;= T[24]</label>
    <label kind="synchronisation" x="-1584" y="-800">reacting[24]!</label>
    <label kind="assignment" x="-1592" y="-784">react(), c[24] := 0,
active[24] = false</label>
    <nail x="-1632" y="-784"/>
    <nail x="-1464" y="-784"/>
  </transition>
  <transition>
    <source ref="id9"/>
    <target ref="id0"/>
    <label kind="synchronisation" x="-1832" y="-744">reacting[53]?</label>
    <label kind="assignment" x="-1848" y="-760">active[24] = false</label>
    <nail x="-1752" y="-728"/>
    <nail x="-1840" y="-728"/>
  </transition>
  <transition>
    <source ref="id9"/>
    <target ref="id0"/>
    <label kind="synchronisation" x="-1832" y="-792">reacting[57]?</label>
    <label kind="assignment" x="-1848" y="-808">active[24] = false</label>
    <nail x="-1752" y="-776"/>
    <nail x="-1840" y="-776"/>
  </transition>
  <transition>
    <source ref="id9"/>
    <target ref="id0"/>
    <label kind="synchronisation" x="-1832" y="-840">reacting[78]?</label>
    <label kind="assignment" x="-1848" y="-856">active[24] = false</label>
    <nail x="-1752" y="-824"/>
    <nail x="-1840" y="-824"/>
  </transition>
  <transition>
    <source ref="id9"/>
    <target ref="id0"/>
    <label kind="synchronisation" x="-1832" y="-888">reacting[80]?</label>
    <label kind="assignment" x="-1848" y="-904">active[24] = false</label>
    <nail x="-1752" y="-872"/>
    <nail x="-1840" y="-872"/>
  </transition>
</template>


<template>
  <name>Reactant_R26</name>
  <parameter>int&amp; R, const int MAX</parameter>
  <declaration>int[-1, 1] delta;
double_t totalRate;


void update() {
	double_t R39_R26_r = scenario1(k_R39_R26, int_to_double(R39), int_to_double(R39Levels), true);
	double_t R26_R26_r = scenario1(k_R26_R26, int_to_double(R26), int_to_double(R26Levels), true);
	double_t R75_R26_r = scenario1(k_R75_R26, int_to_double(R75), int_to_double(R75Levels), true);
	totalRate = subtract(subtract(add(zero, R39_R26_r), R26_R26_r), R75_R26_r);
	R39_R26.T = _ANIMO_round(inverse(R39_R26_r));
	R26_R26.T = _ANIMO_round(inverse(R26_R26_r));
	R75_R26.T = _ANIMO_round(inverse(R75_R26_r));
	if (totalRate.b &lt; 0) {
		delta = -1;
		totalRate.b = -totalRate.b;
	} else {
		delta = 1;
	}
	if (totalRate.b != 0) {
		T[25] = _ANIMO_round(inverse(totalRate));
	} else {
		T[25] = INFINITE_TIME;
	}
}

void react() {
	if (0 &lt;= R + delta &amp;&amp; R + delta &lt;= MAX) {
		R = R + delta;
	}
	update();
}

bool can_react() {
	return T[25] != INFINITE_TIME &amp;&amp; T[25] != 0 &amp;&amp; ((delta &gt;= 0 &amp;&amp; R &lt; MAX) || (delta &lt; 0 &amp;&amp; R &gt; 0));
}

bool cant_react() {
	return T[25] == INFINITE_TIME || T[25] == 0 || (delta &gt;= 0 &amp;&amp; R == MAX) || (delta &lt; 0 &amp;&amp; R == 0);
}</declaration>
  <location id="id0" x="-1896" y="-728">
    <name x="-1960" y="-752">stubborn</name>
    <committed/>
  </location>
  <location id="id1" x="-1720" y="-856">
    <committed/>
  </location>
  <location id="id6" x="-1256" y="-728">
    <name x="-1248" y="-752">start</name>
    <committed/>
  </location>
  <location id="id7" x="-1456" y="-608">
    <name x="-1448" y="-632">not_reacting</name>
    <label kind="invariant" x="-1504" y="-600">c[25]'==0</label>
  </location>
  <location id="id8" x="-1392" y="-728">
    <name x="-1400" y="-752">updating</name>
    <committed/>
  </location>
  <location id="id9" x="-1664" y="-728">
    <name x="-1728" y="-744">waiting</name>
    <label kind="invariant" x="-1728" y="-720">c[25] &lt;= T[25]</label>
  </location>
  <location id="id2" x="-1720" y="-928">
    <name x="-1760" y="-960">wait_for_others</name>
  </location>
  <init ref="id6"/>
  <transition>
    <source ref="id8"/>
    <target ref="id9"/>
    <label kind="guard" x="-1640" y="-744">c[25] &lt;= T[25] &amp;&amp; can_react()</label>
    <label kind="assignment" x="-1608" y="-728">active[25] = true</label>
  </transition>
  <transition>
    <source ref="id8"/>
    <target ref="id9"/>
    <label kind="guard" x="-1608" y="-696">c[25] &gt; T[25] &amp;&amp; can_react()</label>
    <label kind="assignment" x="-1608" y="-680">c[25] := T[25],
active[25] = true</label>
    <nail x="-1528" y="-680"/>
    <nail x="-1608" y="-680"/>
  </transition>
  <transition>
    <source ref="id0"/>
    <target ref="id9"/>
    <label kind="guard" x="-1816" y="-680">c[25] &gt;= T[25]</label>
    <label kind="assignment" x="-1824" y="-664">active[25] = true</label>
    <nail x="-1840" y="-664"/>
    <nail x="-1744" y="-664"/>
  </transition>
  <transition>
    <source ref="id6"/>
    <target ref="id8"/>
    <label kind="assignment" x="-1344" y="-728">update()</label>
  </transition>
  <transition>
    <source ref="id0"/>
    <target ref="id1"/>
    <label kind="guard" x="-1976" y="-728">c[25] &lt; T[25]</label>
    <nail x="-1968" y="-728"/>
    <nail x="-1968" y="-856"/>
  </transition>
  <transition>
    <source ref="id1"/>
    <target ref="id2"/>
    <label kind="guard" x="-1696" y="-944">active[37] &amp;&amp; c[37] &gt;= T[37]</label>
    <nail x="-1560" y="-904"/>
    <nail x="-1496" y="-904"/>
    <nail x="-1496" y="-928"/>
    <nail x="-1696" y="-928"/>
  </transition>
  <transition>
    <source ref="id2"/>
    <target ref="id1"/>
    <label kind="synchronisation" x="-1840" y="-944">reacting[37]?</label>
    <nail x="-1744" y="-928"/>
    <nail x="-1848" y="-928"/>
    <nail x="-1848" y="-904"/>
  </transition>
  <transition>
    <source ref="id1"/>
    <target ref="id2"/>
    <label kind="guard" x="-1696" y="-984">active[72] &amp;&amp; c[72] &gt;= T[72]</label>
    <nail x="-1560" y="-904"/>
    <nail x="-1496" y="-904"/>
    <nail x="-1496" y="-968"/>
    <nail x="-1696" y="-968"/>
  </transition>
  <transition>
    <source ref="id2"/>
    <target ref="id1"/>
    <label kind="synchronisation" x="-1840" y="-984">reacting[72]?</label>
    <nail x="-1744" y="-968"/>
    <nail x="-1848" y="-968"/>
    <nail x="-1848" y="-904"/>
  </transition>
  <transition>
    <source ref="id1"/>
    <target ref="id8"/>
    <label kind="guard" x="-1584" y="-872">(!active[37] || c[37] &lt; T[37]) &amp;&amp; (!active[72] || c[72] &lt; T[72])</label>
    <label kind="assignment" x="-1584" y="-856">update()</label>
    <nail x="-1392" y="-856"/>
  </transition>
  <transition>
    <source ref="id7"/>
    <target ref="id1"/>
    <label kind="synchronisation" x="-1688" y="-624">reacting[37]?</label>
    <nail x="-1480" y="-608"/>
    <nail x="-1992" y="-608"/>
    <nail x="-1992" y="-856"/>
  </transition>
  <transition>
    <source ref="id7"/>
    <target ref="id1"/>
    <label kind="synchronisation" x="-1688" y="-592">reacting[72]?</label>
    <nail x="-1480" y="-576"/>
    <nail x="-1992" y="-576"/>
    <nail x="-1992" y="-856"/>
  </transition>
  <transition>
    <source ref="id8"/>
    <target ref="id7"/>
    <label kind="guard" x="-1392" y="-664">cant_react()</label>
    <nail x="-1392" y="-608"/>
  </transition>
  <transition>
    <source ref="id9"/>
    <target ref="id8"/>
    <label kind="guard" x="-1588" y="-816">c[25] &gt;= T[25]</label>
    <label kind="synchronisation" x="-1584" y="-800">reacting[25]!</label>
    <label kind="assignment" x="-1592" y="-784">react(), c[25] := 0,
active[25] = false</label>
    <nail x="-1632" y="-784"/>
    <nail x="-1464" y="-784"/>
  </transition>
  <transition>
    <source ref="id9"/>
    <target ref="id0"/>
    <label kind="synchronisation" x="-1832" y="-744">reacting[37]?</label>
    <label kind="assignment" x="-1848" y="-760">active[25] = false</label>
    <nail x="-1752" y="-728"/>
    <nail x="-1840" y="-728"/>
  </transition>
  <transition>
    <source ref="id9"/>
    <target ref="id0"/>
    <label kind="synchronisation" x="-1832" y="-792">reacting[72]?</label>
    <label kind="assignment" x="-1848" y="-808">active[25] = false</label>
    <nail x="-1752" y="-776"/>
    <nail x="-1840" y="-776"/>
  </transition>
</template>


<template>
  <name>Reactant_R27</name>
  <parameter>int&amp; R, const int MAX</parameter>
  <declaration>int[-1, 1] delta;
double_t totalRate;


void update() {
	double_t R76_R27_r = scenario1(k_R76_R27, int_to_double(R76), int_to_double(R76Levels), true);
	double_t R70_R27_r = scenario1(k_R70_R27, int_to_double(R70), int_to_double(R70Levels), true);
	double_t R27_R27_r = scenario1(k_R27_R27, int_to_double(R27), int_to_double(R27Levels), true);
	totalRate = subtract(subtract(add(zero, R76_R27_r), R70_R27_r), R27_R27_r);
	R76_R27.T = _ANIMO_round(inverse(R76_R27_r));
	R70_R27.T = _ANIMO_round(inverse(R70_R27_r));
	R27_R27.T = _ANIMO_round(inverse(R27_R27_r));
	if (totalRate.b &lt; 0) {
		delta = -1;
		totalRate.b = -totalRate.b;
	} else {
		delta = 1;
	}
	if (totalRate.b != 0) {
		T[26] = _ANIMO_round(inverse(totalRate));
	} else {
		T[26] = INFINITE_TIME;
	}
}

void react() {
	if (0 &lt;= R + delta &amp;&amp; R + delta &lt;= MAX) {
		R = R + delta;
	}
	update();
}

bool can_react() {
	return T[26] != INFINITE_TIME &amp;&amp; T[26] != 0 &amp;&amp; ((delta &gt;= 0 &amp;&amp; R &lt; MAX) || (delta &lt; 0 &amp;&amp; R &gt; 0));
}

bool cant_react() {
	return T[26] == INFINITE_TIME || T[26] == 0 || (delta &gt;= 0 &amp;&amp; R == MAX) || (delta &lt; 0 &amp;&amp; R == 0);
}</declaration>
  <location id="id0" x="-1896" y="-728">
    <name x="-1960" y="-752">stubborn</name>
    <committed/>
  </location>
  <location id="id1" x="-1720" y="-856">
    <committed/>
  </location>
  <location id="id6" x="-1256" y="-728">
    <name x="-1248" y="-752">start</name>
    <committed/>
  </location>
  <location id="id7" x="-1456" y="-608">
    <name x="-1448" y="-632">not_reacting</name>
    <label kind="invariant" x="-1504" y="-600">c[26]'==0</label>
  </location>
  <location id="id8" x="-1392" y="-728">
    <name x="-1400" y="-752">updating</name>
    <committed/>
  </location>
  <location id="id9" x="-1664" y="-728">
    <name x="-1728" y="-744">waiting</name>
    <label kind="invariant" x="-1728" y="-720">c[26] &lt;= T[26]</label>
  </location>
  <location id="id2" x="-1720" y="-928">
    <name x="-1760" y="-960">wait_for_others</name>
  </location>
  <init ref="id6"/>
  <transition>
    <source ref="id8"/>
    <target ref="id9"/>
    <label kind="guard" x="-1640" y="-744">c[26] &lt;= T[26] &amp;&amp; can_react()</label>
    <label kind="assignment" x="-1608" y="-728">active[26] = true</label>
  </transition>
  <transition>
    <source ref="id8"/>
    <target ref="id9"/>
    <label kind="guard" x="-1608" y="-696">c[26] &gt; T[26] &amp;&amp; can_react()</label>
    <label kind="assignment" x="-1608" y="-680">c[26] := T[26],
active[26] = true</label>
    <nail x="-1528" y="-680"/>
    <nail x="-1608" y="-680"/>
  </transition>
  <transition>
    <source ref="id0"/>
    <target ref="id9"/>
    <label kind="guard" x="-1816" y="-680">c[26] &gt;= T[26]</label>
    <label kind="assignment" x="-1824" y="-664">active[26] = true</label>
    <nail x="-1840" y="-664"/>
    <nail x="-1744" y="-664"/>
  </transition>
  <transition>
    <source ref="id6"/>
    <target ref="id8"/>
    <label kind="assignment" x="-1344" y="-728">update()</label>
  </transition>
  <transition>
    <source ref="id0"/>
    <target ref="id1"/>
    <label kind="guard" x="-1976" y="-728">c[26] &lt; T[26]</label>
    <nail x="-1968" y="-728"/>
    <nail x="-1968" y="-856"/>
  </transition>
  <transition>
    <source ref="id1"/>
    <target ref="id2"/>
    <label kind="guard" x="-1696" y="-944">active[73] &amp;&amp; c[73] &gt;= T[73]</label>
    <nail x="-1560" y="-904"/>
    <nail x="-1496" y="-904"/>
    <nail x="-1496" y="-928"/>
    <nail x="-1696" y="-928"/>
  </transition>
  <transition>
    <source ref="id2"/>
    <target ref="id1"/>
    <label kind="synchronisation" x="-1840" y="-944">reacting[73]?</label>
    <nail x="-1744" y="-928"/>
    <nail x="-1848" y="-928"/>
    <nail x="-1848" y="-904"/>
  </transition>
  <transition>
    <source ref="id1"/>
    <target ref="id2"/>
    <label kind="guard" x="-1696" y="-984">active[67] &amp;&amp; c[67] &gt;= T[67]</label>
    <nail x="-1560" y="-904"/>
    <nail x="-1496" y="-904"/>
    <nail x="-1496" y="-968"/>
    <nail x="-1696" y="-968"/>
  </transition>
  <transition>
    <source ref="id2"/>
    <target ref="id1"/>
    <label kind="synchronisation" x="-1840" y="-984">reacting[67]?</label>
    <nail x="-1744" y="-968"/>
    <nail x="-1848" y="-968"/>
    <nail x="-1848" y="-904"/>
  </transition>
  <transition>
    <source ref="id1"/>
    <target ref="id8"/>
    <label kind="guard" x="-1584" y="-872">(!active[73] || c[73] &lt; T[73]) &amp;&amp; (!active[67] || c[67] &lt; T[67])</label>
    <label kind="assignment" x="-1584" y="-856">update()</label>
    <nail x="-1392" y="-856"/>
  </transition>
  <transition>
    <source ref="id7"/>
    <target ref="id1"/>
    <label kind="synchronisation" x="-1688" y="-624">reacting[73]?</label>
    <nail x="-1480" y="-608"/>
    <nail x="-1992" y="-608"/>
    <nail x="-1992" y="-856"/>
  </transition>
  <transition>
    <source ref="id7"/>
    <target ref="id1"/>
    <label kind="synchronisation" x="-1688" y="-592">reacting[67]?</label>
    <nail x="-1480" y="-576"/>
    <nail x="-1992" y="-576"/>
    <nail x="-1992" y="-856"/>
  </transition>
  <transition>
    <source ref="id8"/>
    <target ref="id7"/>
    <label kind="guard" x="-1392" y="-664">cant_react()</label>
    <nail x="-1392" y="-608"/>
  </transition>
  <transition>
    <source ref="id9"/>
    <target ref="id8"/>
    <label kind="guard" x="-1588" y="-816">c[26] &gt;= T[26]</label>
    <label kind="synchronisation" x="-1584" y="-800">reacting[26]!</label>
    <label kind="assignment" x="-1592" y="-784">react(), c[26] := 0,
active[26] = false</label>
    <nail x="-1632" y="-784"/>
    <nail x="-1464" y="-784"/>
  </transition>
  <transition>
    <source ref="id9"/>
    <target ref="id0"/>
    <label kind="synchronisation" x="-1832" y="-744">reacting[73]?</label>
    <label kind="assignment" x="-1848" y="-760">active[26] = false</label>
    <nail x="-1752" y="-728"/>
    <nail x="-1840" y="-728"/>
  </transition>
  <transition>
    <source ref="id9"/>
    <target ref="id0"/>
    <label kind="synchronisation" x="-1832" y="-792">reacting[67]?</label>
    <label kind="assignment" x="-1848" y="-808">active[26] = false</label>
    <nail x="-1752" y="-776"/>
    <nail x="-1840" y="-776"/>
  </transition>
</template>


<template>
  <name>Reactant_R28</name>
  <parameter>int&amp; R, const int MAX</parameter>
  <declaration>int[-1, 1] delta;
double_t totalRate;


void update() {
	double_t R29_R28_r = scenario1(k_R29_R28, int_to_double(R29), int_to_double(R29Levels), true);
	double_t R30_R29_R28_r = scenario2_3(k_R30_R29_R28, int_to_double(R29), int_to_double(R29Levels), true, int_to_double(R30), int_to_double(R30Levels), true);
	double_t R28_R28_r = scenario1(k_R28_R28, int_to_double(R28), int_to_double(R28Levels), true);
	totalRate = subtract(add(add(zero, R29_R28_r), R30_R29_R28_r), R28_R28_r);
	R29_R28.T = _ANIMO_round(inverse(R29_R28_r));
	R30_R29_R28.T = _ANIMO_round(inverse(R30_R29_R28_r));
	R28_R28.T = _ANIMO_round(inverse(R28_R28_r));
	if (totalRate.b &lt; 0) {
		delta = -1;
		totalRate.b = -totalRate.b;
	} else {
		delta = 1;
	}
	if (totalRate.b != 0) {
		T[27] = _ANIMO_round(inverse(totalRate));
	} else {
		T[27] = INFINITE_TIME;
	}
}

void react() {
	if (0 &lt;= R + delta &amp;&amp; R + delta &lt;= MAX) {
		R = R + delta;
	}
	update();
}

bool can_react() {
	return T[27] != INFINITE_TIME &amp;&amp; T[27] != 0 &amp;&amp; ((delta &gt;= 0 &amp;&amp; R &lt; MAX) || (delta &lt; 0 &amp;&amp; R &gt; 0));
}

bool cant_react() {
	return T[27] == INFINITE_TIME || T[27] == 0 || (delta &gt;= 0 &amp;&amp; R == MAX) || (delta &lt; 0 &amp;&amp; R == 0);
}</declaration>
  <location id="id0" x="-1896" y="-728">
    <name x="-1960" y="-752">stubborn</name>
    <committed/>
  </location>
  <location id="id1" x="-1720" y="-856">
    <committed/>
  </location>
  <location id="id6" x="-1256" y="-728">
    <name x="-1248" y="-752">start</name>
    <committed/>
  </location>
  <location id="id7" x="-1456" y="-608">
    <name x="-1448" y="-632">not_reacting</name>
    <label kind="invariant" x="-1504" y="-600">c[27]'==0</label>
  </location>
  <location id="id8" x="-1392" y="-728">
    <name x="-1400" y="-752">updating</name>
    <committed/>
  </location>
  <location id="id9" x="-1664" y="-728">
    <name x="-1728" y="-744">waiting</name>
    <label kind="invariant" x="-1728" y="-720">c[27] &lt;= T[27]</label>
  </location>
  <location id="id2" x="-1720" y="-928">
    <name x="-1760" y="-960">wait_for_others</name>
  </location>
  <init ref="id6"/>
  <transition>
    <source ref="id8"/>
    <target ref="id9"/>
    <label kind="guard" x="-1640" y="-744">c[27] &lt;= T[27] &amp;&amp; can_react()</label>
    <label kind="assignment" x="-1608" y="-728">active[27] = true</label>
  </transition>
  <transition>
    <source ref="id8"/>
    <target ref="id9"/>
    <label kind="guard" x="-1608" y="-696">c[27] &gt; T[27] &amp;&amp; can_react()</label>
    <label kind="assignment" x="-1608" y="-680">c[27] := T[27],
active[27] = true</label>
    <nail x="-1528" y="-680"/>
    <nail x="-1608" y="-680"/>
  </transition>
  <transition>
    <source ref="id0"/>
    <target ref="id9"/>
    <label kind="guard" x="-1816" y="-680">c[27] &gt;= T[27]</label>
    <label kind="assignment" x="-1824" y="-664">active[27] = true</label>
    <nail x="-1840" y="-664"/>
    <nail x="-1744" y="-664"/>
  </transition>
  <transition>
    <source ref="id6"/>
    <target ref="id8"/>
    <label kind="assignment" x="-1344" y="-728">update()</label>
  </transition>
  <transition>
    <source ref="id0"/>
    <target ref="id1"/>
    <label kind="guard" x="-1976" y="-728">c[27] &lt; T[27]</label>
    <nail x="-1968" y="-728"/>
    <nail x="-1968" y="-856"/>
  </transition>
  <transition>
    <source ref="id1"/>
    <target ref="id2"/>
    <label kind="guard" x="-1696" y="-944">active[28] &amp;&amp; c[28] &gt;= T[28]</label>
    <nail x="-1560" y="-904"/>
    <nail x="-1496" y="-904"/>
    <nail x="-1496" y="-928"/>
    <nail x="-1696" y="-928"/>
  </transition>
  <transition>
    <source ref="id2"/>
    <target ref="id1"/>
    <label kind="synchronisation" x="-1840" y="-944">reacting[28]?</label>
    <nail x="-1744" y="-928"/>
    <nail x="-1848" y="-928"/>
    <nail x="-1848" y="-904"/>
  </transition>
  <transition>
    <source ref="id1"/>
    <target ref="id2"/>
    <label kind="guard" x="-1696" y="-984">active[29] &amp;&amp; c[29] &gt;= T[29]</label>
    <nail x="-1560" y="-904"/>
    <nail x="-1496" y="-904"/>
    <nail x="-1496" y="-968"/>
    <nail x="-1696" y="-968"/>
  </transition>
  <transition>
    <source ref="id2"/>
    <target ref="id1"/>
    <label kind="synchronisation" x="-1840" y="-984">reacting[29]?</label>
    <nail x="-1744" y="-968"/>
    <nail x="-1848" y="-968"/>
    <nail x="-1848" y="-904"/>
  </transition>
  <transition>
    <source ref="id1"/>
    <target ref="id8"/>
    <label kind="guard" x="-1584" y="-872">(!active[28] || c[28] &lt; T[28]) &amp;&amp; (!active[29] || c[29] &lt; T[29])</label>
    <label kind="assignment" x="-1584" y="-856">update()</label>
    <nail x="-1392" y="-856"/>
  </transition>
  <transition>
    <source ref="id7"/>
    <target ref="id1"/>
    <label kind="synchronisation" x="-1688" y="-624">reacting[28]?</label>
    <nail x="-1480" y="-608"/>
    <nail x="-1992" y="-608"/>
    <nail x="-1992" y="-856"/>
  </transition>
  <transition>
    <source ref="id7"/>
    <target ref="id1"/>
    <label kind="synchronisation" x="-1688" y="-592">reacting[29]?</label>
    <nail x="-1480" y="-576"/>
    <nail x="-1992" y="-576"/>
    <nail x="-1992" y="-856"/>
  </transition>
  <transition>
    <source ref="id8"/>
    <target ref="id7"/>
    <label kind="guard" x="-1392" y="-664">cant_react()</label>
    <nail x="-1392" y="-608"/>
  </transition>
  <transition>
    <source ref="id9"/>
    <target ref="id8"/>
    <label kind="guard" x="-1588" y="-816">c[27] &gt;= T[27]</label>
    <label kind="synchronisation" x="-1584" y="-800">reacting[27]!</label>
    <label kind="assignment" x="-1592" y="-784">react(), c[27] := 0,
active[27] = false</label>
    <nail x="-1632" y="-784"/>
    <nail x="-1464" y="-784"/>
  </transition>
  <transition>
    <source ref="id9"/>
    <target ref="id0"/>
    <label kind="synchronisation" x="-1832" y="-744">reacting[28]?</label>
    <label kind="assignment" x="-1848" y="-760">active[27] = false</label>
    <nail x="-1752" y="-728"/>
    <nail x="-1840" y="-728"/>
  </transition>
  <transition>
    <source ref="id9"/>
    <target ref="id0"/>
    <label kind="synchronisation" x="-1832" y="-792">reacting[29]?</label>
    <label kind="assignment" x="-1848" y="-808">active[27] = false</label>
    <nail x="-1752" y="-776"/>
    <nail x="-1840" y="-776"/>
  </transition>
</template>


<template>
  <name>Reactant_R29</name>
  <parameter>int&amp; R, const int MAX</parameter>
  <declaration>int[-1, 1] delta;
double_t totalRate;


void update() {
	double_t R29_R29_r = scenario1(k_R29_R29, int_to_double(R29), int_to_double(R29Levels), true);
	double_t R41_R29_r = scenario1(k_R41_R29, int_to_double(R41), int_to_double(R41Levels), true);
	double_t R27_R29_r = scenario1(k_R27_R29, int_to_double(R27), int_to_double(R27Levels), true);
	totalRate = add(add(subtract(zero, R29_R29_r), R41_R29_r), R27_R29_r);
	R29_R29.T = _ANIMO_round(inverse(R29_R29_r));
	R41_R29.T = _ANIMO_round(inverse(R41_R29_r));
	R27_R29.T = _ANIMO_round(inverse(R27_R29_r));
	if (totalRate.b &lt; 0) {
		delta = -1;
		totalRate.b = -totalRate.b;
	} else {
		delta = 1;
	}
	if (totalRate.b != 0) {
		T[28] = _ANIMO_round(inverse(totalRate));
	} else {
		T[28] = INFINITE_TIME;
	}
}

void react() {
	if (0 &lt;= R + delta &amp;&amp; R + delta &lt;= MAX) {
		R = R + delta;
	}
	update();
}

bool can_react() {
	return T[28] != INFINITE_TIME &amp;&amp; T[28] != 0 &amp;&amp; ((delta &gt;= 0 &amp;&amp; R &lt; MAX) || (delta &lt; 0 &amp;&amp; R &gt; 0));
}

bool cant_react() {
	return T[28] == INFINITE_TIME || T[28] == 0 || (delta &gt;= 0 &amp;&amp; R == MAX) || (delta &lt; 0 &amp;&amp; R == 0);
}</declaration>
  <location id="id0" x="-1896" y="-728">
    <name x="-1960" y="-752">stubborn</name>
    <committed/>
  </location>
  <location id="id1" x="-1720" y="-856">
    <committed/>
  </location>
  <location id="id6" x="-1256" y="-728">
    <name x="-1248" y="-752">start</name>
    <committed/>
  </location>
  <location id="id7" x="-1456" y="-608">
    <name x="-1448" y="-632">not_reacting</name>
    <label kind="invariant" x="-1504" y="-600">c[28]'==0</label>
  </location>
  <location id="id8" x="-1392" y="-728">
    <name x="-1400" y="-752">updating</name>
    <committed/>
  </location>
  <location id="id9" x="-1664" y="-728">
    <name x="-1728" y="-744">waiting</name>
    <label kind="invariant" x="-1728" y="-720">c[28] &lt;= T[28]</label>
  </location>
  <location id="id2" x="-1720" y="-928">
    <name x="-1760" y="-960">wait_for_others</name>
  </location>
  <init ref="id6"/>
  <transition>
    <source ref="id8"/>
    <target ref="id9"/>
    <label kind="guard" x="-1640" y="-744">c[28] &lt;= T[28] &amp;&amp; can_react()</label>
    <label kind="assignment" x="-1608" y="-728">active[28] = true</label>
  </transition>
  <transition>
    <source ref="id8"/>
    <target ref="id9"/>
    <label kind="guard" x="-1608" y="-696">c[28] &gt; T[28] &amp;&amp; can_react()</label>
    <label kind="assignment" x="-1608" y="-680">c[28] := T[28],
active[28] = true</label>
    <nail x="-1528" y="-680"/>
    <nail x="-1608" y="-680"/>
  </transition>
  <transition>
    <source ref="id0"/>
    <target ref="id9"/>
    <label kind="guard" x="-1816" y="-680">c[28] &gt;= T[28]</label>
    <label kind="assignment" x="-1824" y="-664">active[28] = true</label>
    <nail x="-1840" y="-664"/>
    <nail x="-1744" y="-664"/>
  </transition>
  <transition>
    <source ref="id6"/>
    <target ref="id8"/>
    <label kind="assignment" x="-1344" y="-728">update()</label>
  </transition>
  <transition>
    <source ref="id0"/>
    <target ref="id1"/>
    <label kind="guard" x="-1976" y="-728">c[28] &lt; T[28]</label>
    <nail x="-1968" y="-728"/>
    <nail x="-1968" y="-856"/>
  </transition>
  <transition>
    <source ref="id1"/>
    <target ref="id2"/>
    <label kind="guard" x="-1696" y="-944">active[38] &amp;&amp; c[38] &gt;= T[38]</label>
    <nail x="-1560" y="-904"/>
    <nail x="-1496" y="-904"/>
    <nail x="-1496" y="-928"/>
    <nail x="-1696" y="-928"/>
  </transition>
  <transition>
    <source ref="id2"/>
    <target ref="id1"/>
    <label kind="synchronisation" x="-1840" y="-944">reacting[38]?</label>
    <nail x="-1744" y="-928"/>
    <nail x="-1848" y="-928"/>
    <nail x="-1848" y="-904"/>
  </transition>
  <transition>
    <source ref="id1"/>
    <target ref="id2"/>
    <label kind="guard" x="-1696" y="-984">active[26] &amp;&amp; c[26] &gt;= T[26]</label>
    <nail x="-1560" y="-904"/>
    <nail x="-1496" y="-904"/>
    <nail x="-1496" y="-968"/>
    <nail x="-1696" y="-968"/>
  </transition>
  <transition>
    <source ref="id2"/>
    <target ref="id1"/>
    <label kind="synchronisation" x="-1840" y="-984">reacting[26]?</label>
    <nail x="-1744" y="-968"/>
    <nail x="-1848" y="-968"/>
    <nail x="-1848" y="-904"/>
  </transition>
  <transition>
    <source ref="id1"/>
    <target ref="id8"/>
    <label kind="guard" x="-1584" y="-872">(!active[38] || c[38] &lt; T[38]) &amp;&amp; (!active[26] || c[26] &lt; T[26])</label>
    <label kind="assignment" x="-1584" y="-856">update()</label>
    <nail x="-1392" y="-856"/>
  </transition>
  <transition>
    <source ref="id7"/>
    <target ref="id1"/>
    <label kind="synchronisation" x="-1688" y="-624">reacting[38]?</label>
    <nail x="-1480" y="-608"/>
    <nail x="-1992" y="-608"/>
    <nail x="-1992" y="-856"/>
  </transition>
  <transition>
    <source ref="id7"/>
    <target ref="id1"/>
    <label kind="synchronisation" x="-1688" y="-592">reacting[26]?</label>
    <nail x="-1480" y="-576"/>
    <nail x="-1992" y="-576"/>
    <nail x="-1992" y="-856"/>
  </transition>
  <transition>
    <source ref="id8"/>
    <target ref="id7"/>
    <label kind="guard" x="-1392" y="-664">cant_react()</label>
    <nail x="-1392" y="-608"/>
  </transition>
  <transition>
    <source ref="id9"/>
    <target ref="id8"/>
    <label kind="guard" x="-1588" y="-816">c[28] &gt;= T[28]</label>
    <label kind="synchronisation" x="-1584" y="-800">reacting[28]!</label>
    <label kind="assignment" x="-1592" y="-784">react(), c[28] := 0,
active[28] = false</label>
    <nail x="-1632" y="-784"/>
    <nail x="-1464" y="-784"/>
  </transition>
  <transition>
    <source ref="id9"/>
    <target ref="id0"/>
    <label kind="synchronisation" x="-1832" y="-744">reacting[38]?</label>
    <label kind="assignment" x="-1848" y="-760">active[28] = false</label>
    <nail x="-1752" y="-728"/>
    <nail x="-1840" y="-728"/>
  </transition>
  <transition>
    <source ref="id9"/>
    <target ref="id0"/>
    <label kind="synchronisation" x="-1832" y="-792">reacting[26]?</label>
    <label kind="assignment" x="-1848" y="-808">active[28] = false</label>
    <nail x="-1752" y="-776"/>
    <nail x="-1840" y="-776"/>
  </transition>
</template>


<template>
  <name>Reactant_R30</name>
  <parameter>int&amp; R, const int MAX</parameter>
  <declaration>int[-1, 1] delta;
double_t totalRate;


void update() {
	double_t R81_R30_r = scenario1(k_R81_R30, int_to_double(R81), int_to_double(R81Levels), true);
	double_t R30_R30_r = scenario1(k_R30_R30, int_to_double(R30), int_to_double(R30Levels), true);
	totalRate = subtract(add(zero, R81_R30_r), R30_R30_r);
	R81_R30.T = _ANIMO_round(inverse(R81_R30_r));
	R30_R30.T = _ANIMO_round(inverse(R30_R30_r));
	if (totalRate.b &lt; 0) {
		delta = -1;
		totalRate.b = -totalRate.b;
	} else {
		delta = 1;
	}
	if (totalRate.b != 0) {
		T[29] = _ANIMO_round(inverse(totalRate));
	} else {
		T[29] = INFINITE_TIME;
	}
}

void react() {
	if (0 &lt;= R + delta &amp;&amp; R + delta &lt;= MAX) {
		R = R + delta;
	}
	update();
}

bool can_react() {
	return T[29] != INFINITE_TIME &amp;&amp; T[29] != 0 &amp;&amp; ((delta &gt;= 0 &amp;&amp; R &lt; MAX) || (delta &lt; 0 &amp;&amp; R &gt; 0));
}

bool cant_react() {
	return T[29] == INFINITE_TIME || T[29] == 0 || (delta &gt;= 0 &amp;&amp; R == MAX) || (delta &lt; 0 &amp;&amp; R == 0);
}</declaration>
  <location id="id0" x="-1896" y="-728">
    <name x="-1960" y="-752">stubborn</name>
    <committed/>
  </location>
  <location id="id1" x="-1720" y="-856">
    <committed/>
  </location>
  <location id="id6" x="-1256" y="-728">
    <name x="-1248" y="-752">start</name>
    <committed/>
  </location>
  <location id="id7" x="-1456" y="-608">
    <name x="-1448" y="-632">not_reacting</name>
    <label kind="invariant" x="-1504" y="-600">c[29]'==0</label>
  </location>
  <location id="id8" x="-1392" y="-728">
    <name x="-1400" y="-752">updating</name>
    <committed/>
  </location>
  <location id="id9" x="-1664" y="-728">
    <name x="-1728" y="-744">waiting</name>
    <label kind="invariant" x="-1728" y="-720">c[29] &lt;= T[29]</label>
  </location>
  <init ref="id6"/>
  <transition>
    <source ref="id8"/>
    <target ref="id9"/>
    <label kind="guard" x="-1640" y="-744">c[29] &lt;= T[29] &amp;&amp; can_react()</label>
    <label kind="assignment" x="-1608" y="-728">active[29] = true</label>
  </transition>
  <transition>
    <source ref="id8"/>
    <target ref="id9"/>
    <label kind="guard" x="-1608" y="-696">c[29] &gt; T[29] &amp;&amp; can_react()</label>
    <label kind="assignment" x="-1608" y="-680">c[29] := T[29],
active[29] = true</label>
    <nail x="-1528" y="-680"/>
    <nail x="-1608" y="-680"/>
  </transition>
  <transition>
    <source ref="id0"/>
    <target ref="id9"/>
    <label kind="guard" x="-1816" y="-680">c[29] &gt;= T[29]</label>
    <label kind="assignment" x="-1824" y="-664">active[29] = true</label>
    <nail x="-1840" y="-664"/>
    <nail x="-1744" y="-664"/>
  </transition>
  <transition>
    <source ref="id6"/>
    <target ref="id8"/>
    <label kind="assignment" x="-1344" y="-728">update()</label>
  </transition>
  <transition>
    <source ref="id0"/>
    <target ref="id1"/>
    <label kind="guard" x="-1976" y="-728">c[29] &lt; T[29]</label>
    <nail x="-1968" y="-728"/>
    <nail x="-1968" y="-856"/>
  </transition>
  <transition>
    <source ref="id1"/>
    <target ref="id8"/>
    <label kind="assignment" x="-1584" y="-856">update()</label>
    <nail x="-1392" y="-856"/>
  </transition>
  <transition>
    <source ref="id7"/>
    <target ref="id1"/>
    <label kind="synchronisation" x="-1688" y="-624">reacting[78]?</label>
    <nail x="-1480" y="-608"/>
    <nail x="-1992" y="-608"/>
    <nail x="-1992" y="-856"/>
  </transition>
  <transition>
    <source ref="id8"/>
    <target ref="id7"/>
    <label kind="guard" x="-1392" y="-664">cant_react()</label>
    <nail x="-1392" y="-608"/>
  </transition>
  <transition>
    <source ref="id9"/>
    <target ref="id8"/>
    <label kind="guard" x="-1588" y="-816">c[29] &gt;= T[29]</label>
    <label kind="synchronisation" x="-1584" y="-800">reacting[29]!</label>
    <label kind="assignment" x="-1592" y="-784">react(), c[29] := 0,
active[29] = false</label>
    <nail x="-1632" y="-784"/>
    <nail x="-1464" y="-784"/>
  </transition>
  <transition>
    <source ref="id9"/>
    <target ref="id0"/>
    <label kind="synchronisation" x="-1832" y="-744">reacting[78]?</label>
    <label kind="assignment" x="-1848" y="-760">active[29] = false</label>
    <nail x="-1752" y="-728"/>
    <nail x="-1840" y="-728"/>
  </transition>
</template>


<template>
  <name>Reactant_R31</name>
  <parameter>int&amp; R, const int MAX</parameter>
  <declaration>int[-1, 1] delta;
double_t totalRate;


void update() {
	double_t R77_R31_r = scenario1(k_R77_R31, int_to_double(R77), int_to_double(R77Levels), true);
	double_t R31_R31_r = scenario1(k_R31_R31, int_to_double(R31), int_to_double(R31Levels), true);
	double_t R7_R31_r = scenario1(k_R7_R31, int_to_double(R7), int_to_double(R7Levels), true);
	totalRate = add(subtract(add(zero, R77_R31_r), R31_R31_r), R7_R31_r);
	R77_R31.T = _ANIMO_round(inverse(R77_R31_r));
	R31_R31.T = _ANIMO_round(inverse(R31_R31_r));
	R7_R31.T = _ANIMO_round(inverse(R7_R31_r));
	if (totalRate.b &lt; 0) {
		delta = -1;
		totalRate.b = -totalRate.b;
	} else {
		delta = 1;
	}
	if (totalRate.b != 0) {
		T[30] = _ANIMO_round(inverse(totalRate));
	} else {
		T[30] = INFINITE_TIME;
	}
}

void react() {
	if (0 &lt;= R + delta &amp;&amp; R + delta &lt;= MAX) {
		R = R + delta;
	}
	update();
}

bool can_react() {
	return T[30] != INFINITE_TIME &amp;&amp; T[30] != 0 &amp;&amp; ((delta &gt;= 0 &amp;&amp; R &lt; MAX) || (delta &lt; 0 &amp;&amp; R &gt; 0));
}

bool cant_react() {
	return T[30] == INFINITE_TIME || T[30] == 0 || (delta &gt;= 0 &amp;&amp; R == MAX) || (delta &lt; 0 &amp;&amp; R == 0);
}</declaration>
  <location id="id0" x="-1896" y="-728">
    <name x="-1960" y="-752">stubborn</name>
    <committed/>
  </location>
  <location id="id1" x="-1720" y="-856">
    <committed/>
  </location>
  <location id="id6" x="-1256" y="-728">
    <name x="-1248" y="-752">start</name>
    <committed/>
  </location>
  <location id="id7" x="-1456" y="-608">
    <name x="-1448" y="-632">not_reacting</name>
    <label kind="invariant" x="-1504" y="-600">c[30]'==0</label>
  </location>
  <location id="id8" x="-1392" y="-728">
    <name x="-1400" y="-752">updating</name>
    <committed/>
  </location>
  <location id="id9" x="-1664" y="-728">
    <name x="-1728" y="-744">waiting</name>
    <label kind="invariant" x="-1728" y="-720">c[30] &lt;= T[30]</label>
  </location>
  <location id="id2" x="-1720" y="-928">
    <name x="-1760" y="-960">wait_for_others</name>
  </location>
  <init ref="id6"/>
  <transition>
    <source ref="id8"/>
    <target ref="id9"/>
    <label kind="guard" x="-1640" y="-744">c[30] &lt;= T[30] &amp;&amp; can_react()</label>
    <label kind="assignment" x="-1608" y="-728">active[30] = true</label>
  </transition>
  <transition>
    <source ref="id8"/>
    <target ref="id9"/>
    <label kind="guard" x="-1608" y="-696">c[30] &gt; T[30] &amp;&amp; can_react()</label>
    <label kind="assignment" x="-1608" y="-680">c[30] := T[30],
active[30] = true</label>
    <nail x="-1528" y="-680"/>
    <nail x="-1608" y="-680"/>
  </transition>
  <transition>
    <source ref="id0"/>
    <target ref="id9"/>
    <label kind="guard" x="-1816" y="-680">c[30] &gt;= T[30]</label>
    <label kind="assignment" x="-1824" y="-664">active[30] = true</label>
    <nail x="-1840" y="-664"/>
    <nail x="-1744" y="-664"/>
  </transition>
  <transition>
    <source ref="id6"/>
    <target ref="id8"/>
    <label kind="assignment" x="-1344" y="-728">update()</label>
  </transition>
  <transition>
    <source ref="id0"/>
    <target ref="id1"/>
    <label kind="guard" x="-1976" y="-728">c[30] &lt; T[30]</label>
    <nail x="-1968" y="-728"/>
    <nail x="-1968" y="-856"/>
  </transition>
  <transition>
    <source ref="id1"/>
    <target ref="id2"/>
    <label kind="guard" x="-1696" y="-944">active[74] &amp;&amp; c[74] &gt;= T[74]</label>
    <nail x="-1560" y="-904"/>
    <nail x="-1496" y="-904"/>
    <nail x="-1496" y="-928"/>
    <nail x="-1696" y="-928"/>
  </transition>
  <transition>
    <source ref="id2"/>
    <target ref="id1"/>
    <label kind="synchronisation" x="-1840" y="-944">reacting[74]?</label>
    <nail x="-1744" y="-928"/>
    <nail x="-1848" y="-928"/>
    <nail x="-1848" y="-904"/>
  </transition>
  <transition>
    <source ref="id1"/>
    <target ref="id2"/>
    <label kind="guard" x="-1696" y="-984">active[7] &amp;&amp; c[7] &gt;= T[7]</label>
    <nail x="-1560" y="-904"/>
    <nail x="-1496" y="-904"/>
    <nail x="-1496" y="-968"/>
    <nail x="-1696" y="-968"/>
  </transition>
  <transition>
    <source ref="id2"/>
    <target ref="id1"/>
    <label kind="synchronisation" x="-1840" y="-984">reacting[7]?</label>
    <nail x="-1744" y="-968"/>
    <nail x="-1848" y="-968"/>
    <nail x="-1848" y="-904"/>
  </transition>
  <transition>
    <source ref="id1"/>
    <target ref="id8"/>
    <label kind="guard" x="-1584" y="-872">(!active[74] || c[74] &lt; T[74]) &amp;&amp; (!active[7] || c[7] &lt; T[7])</label>
    <label kind="assignment" x="-1584" y="-856">update()</label>
    <nail x="-1392" y="-856"/>
  </transition>
  <transition>
    <source ref="id7"/>
    <target ref="id1"/>
    <label kind="synchronisation" x="-1688" y="-624">reacting[74]?</label>
    <nail x="-1480" y="-608"/>
    <nail x="-1992" y="-608"/>
    <nail x="-1992" y="-856"/>
  </transition>
  <transition>
    <source ref="id7"/>
    <target ref="id1"/>
    <label kind="synchronisation" x="-1688" y="-592">reacting[7]?</label>
    <nail x="-1480" y="-576"/>
    <nail x="-1992" y="-576"/>
    <nail x="-1992" y="-856"/>
  </transition>
  <transition>
    <source ref="id8"/>
    <target ref="id7"/>
    <label kind="guard" x="-1392" y="-664">cant_react()</label>
    <nail x="-1392" y="-608"/>
  </transition>
  <transition>
    <source ref="id9"/>
    <target ref="id8"/>
    <label kind="guard" x="-1588" y="-816">c[30] &gt;= T[30]</label>
    <label kind="synchronisation" x="-1584" y="-800">reacting[30]!</label>
    <label kind="assignment" x="-1592" y="-784">react(), c[30] := 0,
active[30] = false</label>
    <nail x="-1632" y="-784"/>
    <nail x="-1464" y="-784"/>
  </transition>
  <transition>
    <source ref="id9"/>
    <target ref="id0"/>
    <label kind="synchronisation" x="-1832" y="-744">reacting[74]?</label>
    <label kind="assignment" x="-1848" y="-760">active[30] = false</label>
    <nail x="-1752" y="-728"/>
    <nail x="-1840" y="-728"/>
  </transition>
  <transition>
    <source ref="id9"/>
    <target ref="id0"/>
    <label kind="synchronisation" x="-1832" y="-792">reacting[7]?</label>
    <label kind="assignment" x="-1848" y="-808">active[30] = false</label>
    <nail x="-1752" y="-776"/>
    <nail x="-1840" y="-776"/>
  </transition>
</template>


<template>
  <name>Reactant_R32</name>
  <parameter>int&amp; R, const int MAX</parameter>
  <declaration>int[-1, 1] delta;
double_t totalRate;


void update() {
	double_t R32_R32_r = scenario1(k_R32_R32, int_to_double(R32), int_to_double(R32Levels), true);
	double_t R33_R32_r = scenario1(k_R33_R32, int_to_double(R33), int_to_double(R33Levels), true);
	double_t R34_R33_R32_r = scenario2_3(k_R34_R33_R32, int_to_double(R33), int_to_double(R33Levels), true, int_to_double(R34), int_to_double(R34Levels), true);
	totalRate = add(add(subtract(zero, R32_R32_r), R33_R32_r), R34_R33_R32_r);
	R32_R32.T = _ANIMO_round(inverse(R32_R32_r));
	R33_R32.T = _ANIMO_round(inverse(R33_R32_r));
	R34_R33_R32.T = _ANIMO_round(inverse(R34_R33_R32_r));
	if (totalRate.b &lt; 0) {
		delta = -1;
		totalRate.b = -totalRate.b;
	} else {
		delta = 1;
	}
	if (totalRate.b != 0) {
		T[31] = _ANIMO_round(inverse(totalRate));
	} else {
		T[31] = INFINITE_TIME;
	}
}

void react() {
	if (0 &lt;= R + delta &amp;&amp; R + delta &lt;= MAX) {
		R = R + delta;
	}
	update();
}

bool can_react() {
	return T[31] != INFINITE_TIME &amp;&amp; T[31] != 0 &amp;&amp; ((delta &gt;= 0 &amp;&amp; R &lt; MAX) || (delta &lt; 0 &amp;&amp; R &gt; 0));
}

bool cant_react() {
	return T[31] == INFINITE_TIME || T[31] == 0 || (delta &gt;= 0 &amp;&amp; R == MAX) || (delta &lt; 0 &amp;&amp; R == 0);
}</declaration>
  <location id="id0" x="-1896" y="-728">
    <name x="-1960" y="-752">stubborn</name>
    <committed/>
  </location>
  <location id="id1" x="-1720" y="-856">
    <committed/>
  </location>
  <location id="id6" x="-1256" y="-728">
    <name x="-1248" y="-752">start</name>
    <committed/>
  </location>
  <location id="id7" x="-1456" y="-608">
    <name x="-1448" y="-632">not_reacting</name>
    <label kind="invariant" x="-1504" y="-600">c[31]'==0</label>
  </location>
  <location id="id8" x="-1392" y="-728">
    <name x="-1400" y="-752">updating</name>
    <committed/>
  </location>
  <location id="id9" x="-1664" y="-728">
    <name x="-1728" y="-744">waiting</name>
    <label kind="invariant" x="-1728" y="-720">c[31] &lt;= T[31]</label>
  </location>
  <location id="id2" x="-1720" y="-928">
    <name x="-1760" y="-960">wait_for_others</name>
  </location>
  <init ref="id6"/>
  <transition>
    <source ref="id8"/>
    <target ref="id9"/>
    <label kind="guard" x="-1640" y="-744">c[31] &lt;= T[31] &amp;&amp; can_react()</label>
    <label kind="assignment" x="-1608" y="-728">active[31] = true</label>
  </transition>
  <transition>
    <source ref="id8"/>
    <target ref="id9"/>
    <label kind="guard" x="-1608" y="-696">c[31] &gt; T[31] &amp;&amp; can_react()</label>
    <label kind="assignment" x="-1608" y="-680">c[31] := T[31],
active[31] = true</label>
    <nail x="-1528" y="-680"/>
    <nail x="-1608" y="-680"/>
  </transition>
  <transition>
    <source ref="id0"/>
    <target ref="id9"/>
    <label kind="guard" x="-1816" y="-680">c[31] &gt;= T[31]</label>
    <label kind="assignment" x="-1824" y="-664">active[31] = true</label>
    <nail x="-1840" y="-664"/>
    <nail x="-1744" y="-664"/>
  </transition>
  <transition>
    <source ref="id6"/>
    <target ref="id8"/>
    <label kind="assignment" x="-1344" y="-728">update()</label>
  </transition>
  <transition>
    <source ref="id0"/>
    <target ref="id1"/>
    <label kind="guard" x="-1976" y="-728">c[31] &lt; T[31]</label>
    <nail x="-1968" y="-728"/>
    <nail x="-1968" y="-856"/>
  </transition>
  <transition>
    <source ref="id1"/>
    <target ref="id2"/>
    <label kind="guard" x="-1696" y="-944">active[32] &amp;&amp; c[32] &gt;= T[32]</label>
    <nail x="-1560" y="-904"/>
    <nail x="-1496" y="-904"/>
    <nail x="-1496" y="-928"/>
    <nail x="-1696" y="-928"/>
  </transition>
  <transition>
    <source ref="id2"/>
    <target ref="id1"/>
    <label kind="synchronisation" x="-1840" y="-944">reacting[32]?</label>
    <nail x="-1744" y="-928"/>
    <nail x="-1848" y="-928"/>
    <nail x="-1848" y="-904"/>
  </transition>
  <transition>
    <source ref="id1"/>
    <target ref="id2"/>
    <label kind="guard" x="-1696" y="-984">active[33] &amp;&amp; c[33] &gt;= T[33]</label>
    <nail x="-1560" y="-904"/>
    <nail x="-1496" y="-904"/>
    <nail x="-1496" y="-968"/>
    <nail x="-1696" y="-968"/>
  </transition>
  <transition>
    <source ref="id2"/>
    <target ref="id1"/>
    <label kind="synchronisation" x="-1840" y="-984">reacting[33]?</label>
    <nail x="-1744" y="-968"/>
    <nail x="-1848" y="-968"/>
    <nail x="-1848" y="-904"/>
  </transition>
  <transition>
    <source ref="id1"/>
    <target ref="id8"/>
    <label kind="guard" x="-1584" y="-872">(!active[32] || c[32] &lt; T[32]) &amp;&amp; (!active[33] || c[33] &lt; T[33])</label>
    <label kind="assignment" x="-1584" y="-856">update()</label>
    <nail x="-1392" y="-856"/>
  </transition>
  <transition>
    <source ref="id7"/>
    <target ref="id1"/>
    <label kind="synchronisation" x="-1688" y="-624">reacting[32]?</label>
    <nail x="-1480" y="-608"/>
    <nail x="-1992" y="-608"/>
    <nail x="-1992" y="-856"/>
  </transition>
  <transition>
    <source ref="id7"/>
    <target ref="id1"/>
    <label kind="synchronisation" x="-1688" y="-592">reacting[33]?</label>
    <nail x="-1480" y="-576"/>
    <nail x="-1992" y="-576"/>
    <nail x="-1992" y="-856"/>
  </transition>
  <transition>
    <source ref="id8"/>
    <target ref="id7"/>
    <label kind="guard" x="-1392" y="-664">cant_react()</label>
    <nail x="-1392" y="-608"/>
  </transition>
  <transition>
    <source ref="id9"/>
    <target ref="id8"/>
    <label kind="guard" x="-1588" y="-816">c[31] &gt;= T[31]</label>
    <label kind="synchronisation" x="-1584" y="-800">reacting[31]!</label>
    <label kind="assignment" x="-1592" y="-784">react(), c[31] := 0,
active[31] = false</label>
    <nail x="-1632" y="-784"/>
    <nail x="-1464" y="-784"/>
  </transition>
  <transition>
    <source ref="id9"/>
    <target ref="id0"/>
    <label kind="synchronisation" x="-1832" y="-744">reacting[32]?</label>
    <label kind="assignment" x="-1848" y="-760">active[31] = false</label>
    <nail x="-1752" y="-728"/>
    <nail x="-1840" y="-728"/>
  </transition>
  <transition>
    <source ref="id9"/>
    <target ref="id0"/>
    <label kind="synchronisation" x="-1832" y="-792">reacting[33]?</label>
    <label kind="assignment" x="-1848" y="-808">active[31] = false</label>
    <nail x="-1752" y="-776"/>
    <nail x="-1840" y="-776"/>
  </transition>
</template>


<template>
  <name>Reactant_R33</name>
  <parameter>int&amp; R, const int MAX</parameter>
  <declaration>int[-1, 1] delta;
double_t totalRate;


void update() {
	double_t R33_R33_r = scenario1(k_R33_R33, int_to_double(R33), int_to_double(R33Levels), true);
	double_t R83_R33_r = scenario1(k_R83_R33, int_to_double(R83), int_to_double(R83Levels), true);
	double_t R31_R33_r = scenario1(k_R31_R33, int_to_double(R31), int_to_double(R31Levels), true);
	totalRate = add(subtract(subtract(zero, R33_R33_r), R83_R33_r), R31_R33_r);
	R33_R33.T = _ANIMO_round(inverse(R33_R33_r));
	R83_R33.T = _ANIMO_round(inverse(R83_R33_r));
	R31_R33.T = _ANIMO_round(inverse(R31_R33_r));
	if (totalRate.b &lt; 0) {
		delta = -1;
		totalRate.b = -totalRate.b;
	} else {
		delta = 1;
	}
	if (totalRate.b != 0) {
		T[32] = _ANIMO_round(inverse(totalRate));
	} else {
		T[32] = INFINITE_TIME;
	}
}

void react() {
	if (0 &lt;= R + delta &amp;&amp; R + delta &lt;= MAX) {
		R = R + delta;
	}
	update();
}

bool can_react() {
	return T[32] != INFINITE_TIME &amp;&amp; T[32] != 0 &amp;&amp; ((delta &gt;= 0 &amp;&amp; R &lt; MAX) || (delta &lt; 0 &amp;&amp; R &gt; 0));
}

bool cant_react() {
	return T[32] == INFINITE_TIME || T[32] == 0 || (delta &gt;= 0 &amp;&amp; R == MAX) || (delta &lt; 0 &amp;&amp; R == 0);
}</declaration>
  <location id="id0" x="-1896" y="-728">
    <name x="-1960" y="-752">stubborn</name>
    <committed/>
  </location>
  <location id="id1" x="-1720" y="-856">
    <committed/>
  </location>
  <location id="id6" x="-1256" y="-728">
    <name x="-1248" y="-752">start</name>
    <committed/>
  </location>
  <location id="id7" x="-1456" y="-608">
    <name x="-1448" y="-632">not_reacting</name>
    <label kind="invariant" x="-1504" y="-600">c[32]'==0</label>
  </location>
  <location id="id8" x="-1392" y="-728">
    <name x="-1400" y="-752">updating</name>
    <committed/>
  </location>
  <location id="id9" x="-1664" y="-728">
    <name x="-1728" y="-744">waiting</name>
    <label kind="invariant" x="-1728" y="-720">c[32] &lt;= T[32]</label>
  </location>
  <location id="id2" x="-1720" y="-928">
    <name x="-1760" y="-960">wait_for_others</name>
  </location>
  <init ref="id6"/>
  <transition>
    <source ref="id8"/>
    <target ref="id9"/>
    <label kind="guard" x="-1640" y="-744">c[32] &lt;= T[32] &amp;&amp; can_react()</label>
    <label kind="assignment" x="-1608" y="-728">active[32] = true</label>
  </transition>
  <transition>
    <source ref="id8"/>
    <target ref="id9"/>
    <label kind="guard" x="-1608" y="-696">c[32] &gt; T[32] &amp;&amp; can_react()</label>
    <label kind="assignment" x="-1608" y="-680">c[32] := T[32],
active[32] = true</label>
    <nail x="-1528" y="-680"/>
    <nail x="-1608" y="-680"/>
  </transition>
  <transition>
    <source ref="id0"/>
    <target ref="id9"/>
    <label kind="guard" x="-1816" y="-680">c[32] &gt;= T[32]</label>
    <label kind="assignment" x="-1824" y="-664">active[32] = true</label>
    <nail x="-1840" y="-664"/>
    <nail x="-1744" y="-664"/>
  </transition>
  <transition>
    <source ref="id6"/>
    <target ref="id8"/>
    <label kind="assignment" x="-1344" y="-728">update()</label>
  </transition>
  <transition>
    <source ref="id0"/>
    <target ref="id1"/>
    <label kind="guard" x="-1976" y="-728">c[32] &lt; T[32]</label>
    <nail x="-1968" y="-728"/>
    <nail x="-1968" y="-856"/>
  </transition>
  <transition>
    <source ref="id1"/>
    <target ref="id2"/>
    <label kind="guard" x="-1696" y="-944">active[80] &amp;&amp; c[80] &gt;= T[80]</label>
    <nail x="-1560" y="-904"/>
    <nail x="-1496" y="-904"/>
    <nail x="-1496" y="-928"/>
    <nail x="-1696" y="-928"/>
  </transition>
  <transition>
    <source ref="id2"/>
    <target ref="id1"/>
    <label kind="synchronisation" x="-1840" y="-944">reacting[80]?</label>
    <nail x="-1744" y="-928"/>
    <nail x="-1848" y="-928"/>
    <nail x="-1848" y="-904"/>
  </transition>
  <transition>
    <source ref="id1"/>
    <target ref="id2"/>
    <label kind="guard" x="-1696" y="-984">active[30] &amp;&amp; c[30] &gt;= T[30]</label>
    <nail x="-1560" y="-904"/>
    <nail x="-1496" y="-904"/>
    <nail x="-1496" y="-968"/>
    <nail x="-1696" y="-968"/>
  </transition>
  <transition>
    <source ref="id2"/>
    <target ref="id1"/>
    <label kind="synchronisation" x="-1840" y="-984">reacting[30]?</label>
    <nail x="-1744" y="-968"/>
    <nail x="-1848" y="-968"/>
    <nail x="-1848" y="-904"/>
  </transition>
  <transition>
    <source ref="id1"/>
    <target ref="id8"/>
    <label kind="guard" x="-1584" y="-872">(!active[80] || c[80] &lt; T[80]) &amp;&amp; (!active[30] || c[30] &lt; T[30])</label>
    <label kind="assignment" x="-1584" y="-856">update()</label>
    <nail x="-1392" y="-856"/>
  </transition>
  <transition>
    <source ref="id7"/>
    <target ref="id1"/>
    <label kind="synchronisation" x="-1688" y="-624">reacting[80]?</label>
    <nail x="-1480" y="-608"/>
    <nail x="-1992" y="-608"/>
    <nail x="-1992" y="-856"/>
  </transition>
  <transition>
    <source ref="id7"/>
    <target ref="id1"/>
    <label kind="synchronisation" x="-1688" y="-592">reacting[30]?</label>
    <nail x="-1480" y="-576"/>
    <nail x="-1992" y="-576"/>
    <nail x="-1992" y="-856"/>
  </transition>
  <transition>
    <source ref="id8"/>
    <target ref="id7"/>
    <label kind="guard" x="-1392" y="-664">cant_react()</label>
    <nail x="-1392" y="-608"/>
  </transition>
  <transition>
    <source ref="id9"/>
    <target ref="id8"/>
    <label kind="guard" x="-1588" y="-816">c[32] &gt;= T[32]</label>
    <label kind="synchronisation" x="-1584" y="-800">reacting[32]!</label>
    <label kind="assignment" x="-1592" y="-784">react(), c[32] := 0,
active[32] = false</label>
    <nail x="-1632" y="-784"/>
    <nail x="-1464" y="-784"/>
  </transition>
  <transition>
    <source ref="id9"/>
    <target ref="id0"/>
    <label kind="synchronisation" x="-1832" y="-744">reacting[80]?</label>
    <label kind="assignment" x="-1848" y="-760">active[32] = false</label>
    <nail x="-1752" y="-728"/>
    <nail x="-1840" y="-728"/>
  </transition>
  <transition>
    <source ref="id9"/>
    <target ref="id0"/>
    <label kind="synchronisation" x="-1832" y="-792">reacting[30]?</label>
    <label kind="assignment" x="-1848" y="-808">active[32] = false</label>
    <nail x="-1752" y="-776"/>
    <nail x="-1840" y="-776"/>
  </transition>
</template>


<template>
  <name>Reactant_R34</name>
  <parameter>int&amp; R, const int MAX</parameter>
  <declaration>int[-1, 1] delta;
double_t totalRate;


void update() {
	double_t R77_R34_r = scenario1(k_R77_R34, int_to_double(R77), int_to_double(R77Levels), true);
	double_t R34_R34_r = scenario1(k_R34_R34, int_to_double(R34), int_to_double(R34Levels), true);
	totalRate = subtract(add(zero, R77_R34_r), R34_R34_r);
	R77_R34.T = _ANIMO_round(inverse(R77_R34_r));
	R34_R34.T = _ANIMO_round(inverse(R34_R34_r));
	if (totalRate.b &lt; 0) {
		delta = -1;
		totalRate.b = -totalRate.b;
	} else {
		delta = 1;
	}
	if (totalRate.b != 0) {
		T[33] = _ANIMO_round(inverse(totalRate));
	} else {
		T[33] = INFINITE_TIME;
	}
}

void react() {
	if (0 &lt;= R + delta &amp;&amp; R + delta &lt;= MAX) {
		R = R + delta;
	}
	update();
}

bool can_react() {
	return T[33] != INFINITE_TIME &amp;&amp; T[33] != 0 &amp;&amp; ((delta &gt;= 0 &amp;&amp; R &lt; MAX) || (delta &lt; 0 &amp;&amp; R &gt; 0));
}

bool cant_react() {
	return T[33] == INFINITE_TIME || T[33] == 0 || (delta &gt;= 0 &amp;&amp; R == MAX) || (delta &lt; 0 &amp;&amp; R == 0);
}</declaration>
  <location id="id0" x="-1896" y="-728">
    <name x="-1960" y="-752">stubborn</name>
    <committed/>
  </location>
  <location id="id1" x="-1720" y="-856">
    <committed/>
  </location>
  <location id="id6" x="-1256" y="-728">
    <name x="-1248" y="-752">start</name>
    <committed/>
  </location>
  <location id="id7" x="-1456" y="-608">
    <name x="-1448" y="-632">not_reacting</name>
    <label kind="invariant" x="-1504" y="-600">c[33]'==0</label>
  </location>
  <location id="id8" x="-1392" y="-728">
    <name x="-1400" y="-752">updating</name>
    <committed/>
  </location>
  <location id="id9" x="-1664" y="-728">
    <name x="-1728" y="-744">waiting</name>
    <label kind="invariant" x="-1728" y="-720">c[33] &lt;= T[33]</label>
  </location>
  <init ref="id6"/>
  <transition>
    <source ref="id8"/>
    <target ref="id9"/>
    <label kind="guard" x="-1640" y="-744">c[33] &lt;= T[33] &amp;&amp; can_react()</label>
    <label kind="assignment" x="-1608" y="-728">active[33] = true</label>
  </transition>
  <transition>
    <source ref="id8"/>
    <target ref="id9"/>
    <label kind="guard" x="-1608" y="-696">c[33] &gt; T[33] &amp;&amp; can_react()</label>
    <label kind="assignment" x="-1608" y="-680">c[33] := T[33],
active[33] = true</label>
    <nail x="-1528" y="-680"/>
    <nail x="-1608" y="-680"/>
  </transition>
  <transition>
    <source ref="id0"/>
    <target ref="id9"/>
    <label kind="guard" x="-1816" y="-680">c[33] &gt;= T[33]</label>
    <label kind="assignment" x="-1824" y="-664">active[33] = true</label>
    <nail x="-1840" y="-664"/>
    <nail x="-1744" y="-664"/>
  </transition>
  <transition>
    <source ref="id6"/>
    <target ref="id8"/>
    <label kind="assignment" x="-1344" y="-728">update()</label>
  </transition>
  <transition>
    <source ref="id0"/>
    <target ref="id1"/>
    <label kind="guard" x="-1976" y="-728">c[33] &lt; T[33]</label>
    <nail x="-1968" y="-728"/>
    <nail x="-1968" y="-856"/>
  </transition>
  <transition>
    <source ref="id1"/>
    <target ref="id8"/>
    <label kind="assignment" x="-1584" y="-856">update()</label>
    <nail x="-1392" y="-856"/>
  </transition>
  <transition>
    <source ref="id7"/>
    <target ref="id1"/>
    <label kind="synchronisation" x="-1688" y="-624">reacting[74]?</label>
    <nail x="-1480" y="-608"/>
    <nail x="-1992" y="-608"/>
    <nail x="-1992" y="-856"/>
  </transition>
  <transition>
    <source ref="id8"/>
    <target ref="id7"/>
    <label kind="guard" x="-1392" y="-664">cant_react()</label>
    <nail x="-1392" y="-608"/>
  </transition>
  <transition>
    <source ref="id9"/>
    <target ref="id8"/>
    <label kind="guard" x="-1588" y="-816">c[33] &gt;= T[33]</label>
    <label kind="synchronisation" x="-1584" y="-800">reacting[33]!</label>
    <label kind="assignment" x="-1592" y="-784">react(), c[33] := 0,
active[33] = false</label>
    <nail x="-1632" y="-784"/>
    <nail x="-1464" y="-784"/>
  </transition>
  <transition>
    <source ref="id9"/>
    <target ref="id0"/>
    <label kind="synchronisation" x="-1832" y="-744">reacting[74]?</label>
    <label kind="assignment" x="-1848" y="-760">active[33] = false</label>
    <nail x="-1752" y="-728"/>
    <nail x="-1840" y="-728"/>
  </transition>
</template>


<template>
  <name>Reactant_R35</name>
  <parameter>int&amp; R, const int MAX</parameter>
  <declaration>int[-1, 1] delta;
double_t totalRate;


void update() {
	double_t R37_R36_R35_r = scenario2_3(k_R37_R36_R35, int_to_double(R36), int_to_double(R36Levels), true, int_to_double(R37), int_to_double(R37Levels), true);
	double_t R35_R35_r = scenario1(k_R35_R35, int_to_double(R35), int_to_double(R35Levels), true);
	double_t R36_R35_r = scenario1(k_R36_R35, int_to_double(R36), int_to_double(R36Levels), true);
	totalRate = add(subtract(add(zero, R37_R36_R35_r), R35_R35_r), R36_R35_r);
	R37_R36_R35.T = _ANIMO_round(inverse(R37_R36_R35_r));
	R35_R35.T = _ANIMO_round(inverse(R35_R35_r));
	R36_R35.T = _ANIMO_round(inverse(R36_R35_r));
	if (totalRate.b &lt; 0) {
		delta = -1;
		totalRate.b = -totalRate.b;
	} else {
		delta = 1;
	}
	if (totalRate.b != 0) {
		T[34] = _ANIMO_round(inverse(totalRate));
	} else {
		T[34] = INFINITE_TIME;
	}
}

void react() {
	if (0 &lt;= R + delta &amp;&amp; R + delta &lt;= MAX) {
		R = R + delta;
	}
	update();
}

bool can_react() {
	return T[34] != INFINITE_TIME &amp;&amp; T[34] != 0 &amp;&amp; ((delta &gt;= 0 &amp;&amp; R &lt; MAX) || (delta &lt; 0 &amp;&amp; R &gt; 0));
}

bool cant_react() {
	return T[34] == INFINITE_TIME || T[34] == 0 || (delta &gt;= 0 &amp;&amp; R == MAX) || (delta &lt; 0 &amp;&amp; R == 0);
}</declaration>
  <location id="id0" x="-1896" y="-728">
    <name x="-1960" y="-752">stubborn</name>
    <committed/>
  </location>
  <location id="id1" x="-1720" y="-856">
    <committed/>
  </location>
  <location id="id6" x="-1256" y="-728">
    <name x="-1248" y="-752">start</name>
    <committed/>
  </location>
  <location id="id7" x="-1456" y="-608">
    <name x="-1448" y="-632">not_reacting</name>
    <label kind="invariant" x="-1504" y="-600">c[34]'==0</label>
  </location>
  <location id="id8" x="-1392" y="-728">
    <name x="-1400" y="-752">updating</name>
    <committed/>
  </location>
  <location id="id9" x="-1664" y="-728">
    <name x="-1728" y="-744">waiting</name>
    <label kind="invariant" x="-1728" y="-720">c[34] &lt;= T[34]</label>
  </location>
  <location id="id2" x="-1720" y="-928">
    <name x="-1760" y="-960">wait_for_others</name>
  </location>
  <init ref="id6"/>
  <transition>
    <source ref="id8"/>
    <target ref="id9"/>
    <label kind="guard" x="-1640" y="-744">c[34] &lt;= T[34] &amp;&amp; can_react()</label>
    <label kind="assignment" x="-1608" y="-728">active[34] = true</label>
  </transition>
  <transition>
    <source ref="id8"/>
    <target ref="id9"/>
    <label kind="guard" x="-1608" y="-696">c[34] &gt; T[34] &amp;&amp; can_react()</label>
    <label kind="assignment" x="-1608" y="-680">c[34] := T[34],
active[34] = true</label>
    <nail x="-1528" y="-680"/>
    <nail x="-1608" y="-680"/>
  </transition>
  <transition>
    <source ref="id0"/>
    <target ref="id9"/>
    <label kind="guard" x="-1816" y="-680">c[34] &gt;= T[34]</label>
    <label kind="assignment" x="-1824" y="-664">active[34] = true</label>
    <nail x="-1840" y="-664"/>
    <nail x="-1744" y="-664"/>
  </transition>
  <transition>
    <source ref="id6"/>
    <target ref="id8"/>
    <label kind="assignment" x="-1344" y="-728">update()</label>
  </transition>
  <transition>
    <source ref="id0"/>
    <target ref="id1"/>
    <label kind="guard" x="-1976" y="-728">c[34] &lt; T[34]</label>
    <nail x="-1968" y="-728"/>
    <nail x="-1968" y="-856"/>
  </transition>
  <transition>
    <source ref="id1"/>
    <target ref="id2"/>
    <label kind="guard" x="-1696" y="-944">active[36] &amp;&amp; c[36] &gt;= T[36]</label>
    <nail x="-1560" y="-904"/>
    <nail x="-1496" y="-904"/>
    <nail x="-1496" y="-928"/>
    <nail x="-1696" y="-928"/>
  </transition>
  <transition>
    <source ref="id2"/>
    <target ref="id1"/>
    <label kind="synchronisation" x="-1840" y="-944">reacting[36]?</label>
    <nail x="-1744" y="-928"/>
    <nail x="-1848" y="-928"/>
    <nail x="-1848" y="-904"/>
  </transition>
  <transition>
    <source ref="id1"/>
    <target ref="id2"/>
    <label kind="guard" x="-1696" y="-984">active[35] &amp;&amp; c[35] &gt;= T[35]</label>
    <nail x="-1560" y="-904"/>
    <nail x="-1496" y="-904"/>
    <nail x="-1496" y="-968"/>
    <nail x="-1696" y="-968"/>
  </transition>
  <transition>
    <source ref="id2"/>
    <target ref="id1"/>
    <label kind="synchronisation" x="-1840" y="-984">reacting[35]?</label>
    <nail x="-1744" y="-968"/>
    <nail x="-1848" y="-968"/>
    <nail x="-1848" y="-904"/>
  </transition>
  <transition>
    <source ref="id1"/>
    <target ref="id8"/>
    <label kind="guard" x="-1584" y="-872">(!active[36] || c[36] &lt; T[36]) &amp;&amp; (!active[35] || c[35] &lt; T[35])</label>
    <label kind="assignment" x="-1584" y="-856">update()</label>
    <nail x="-1392" y="-856"/>
  </transition>
  <transition>
    <source ref="id7"/>
    <target ref="id1"/>
    <label kind="synchronisation" x="-1688" y="-624">reacting[36]?</label>
    <nail x="-1480" y="-608"/>
    <nail x="-1992" y="-608"/>
    <nail x="-1992" y="-856"/>
  </transition>
  <transition>
    <source ref="id7"/>
    <target ref="id1"/>
    <label kind="synchronisation" x="-1688" y="-592">reacting[35]?</label>
    <nail x="-1480" y="-576"/>
    <nail x="-1992" y="-576"/>
    <nail x="-1992" y="-856"/>
  </transition>
  <transition>
    <source ref="id8"/>
    <target ref="id7"/>
    <label kind="guard" x="-1392" y="-664">cant_react()</label>
    <nail x="-1392" y="-608"/>
  </transition>
  <transition>
    <source ref="id9"/>
    <target ref="id8"/>
    <label kind="guard" x="-1588" y="-816">c[34] &gt;= T[34]</label>
    <label kind="synchronisation" x="-1584" y="-800">reacting[34]!</label>
    <label kind="assignment" x="-1592" y="-784">react(), c[34] := 0,
active[34] = false</label>
    <nail x="-1632" y="-784"/>
    <nail x="-1464" y="-784"/>
  </transition>
  <transition>
    <source ref="id9"/>
    <target ref="id0"/>
    <label kind="synchronisation" x="-1832" y="-744">reacting[36]?</label>
    <label kind="assignment" x="-1848" y="-760">active[34] = false</label>
    <nail x="-1752" y="-728"/>
    <nail x="-1840" y="-728"/>
  </transition>
  <transition>
    <source ref="id9"/>
    <target ref="id0"/>
    <label kind="synchronisation" x="-1832" y="-792">reacting[35]?</label>
    <label kind="assignment" x="-1848" y="-808">active[34] = false</label>
    <nail x="-1752" y="-776"/>
    <nail x="-1840" y="-776"/>
  </transition>
</template>


<template>
  <name>Reactant_R36</name>
  <parameter>int&amp; R, const int MAX</parameter>
  <declaration>int[-1, 1] delta;
double_t totalRate;


void update() {
	double_t R36_R36_r = scenario1(k_R36_R36, int_to_double(R36), int_to_double(R36Levels), true);
	double_t R31_R36_r = scenario1(k_R31_R36, int_to_double(R31), int_to_double(R31Levels), true);
	totalRate = add(subtract(zero, R36_R36_r), R31_R36_r);
	R36_R36.T = _ANIMO_round(inverse(R36_R36_r));
	R31_R36.T = _ANIMO_round(inverse(R31_R36_r));
	if (totalRate.b &lt; 0) {
		delta = -1;
		totalRate.b = -totalRate.b;
	} else {
		delta = 1;
	}
	if (totalRate.b != 0) {
		T[35] = _ANIMO_round(inverse(totalRate));
	} else {
		T[35] = INFINITE_TIME;
	}
}

void react() {
	if (0 &lt;= R + delta &amp;&amp; R + delta &lt;= MAX) {
		R = R + delta;
	}
	update();
}

bool can_react() {
	return T[35] != INFINITE_TIME &amp;&amp; T[35] != 0 &amp;&amp; ((delta &gt;= 0 &amp;&amp; R &lt; MAX) || (delta &lt; 0 &amp;&amp; R &gt; 0));
}

bool cant_react() {
	return T[35] == INFINITE_TIME || T[35] == 0 || (delta &gt;= 0 &amp;&amp; R == MAX) || (delta &lt; 0 &amp;&amp; R == 0);
}</declaration>
  <location id="id0" x="-1896" y="-728">
    <name x="-1960" y="-752">stubborn</name>
    <committed/>
  </location>
  <location id="id1" x="-1720" y="-856">
    <committed/>
  </location>
  <location id="id6" x="-1256" y="-728">
    <name x="-1248" y="-752">start</name>
    <committed/>
  </location>
  <location id="id7" x="-1456" y="-608">
    <name x="-1448" y="-632">not_reacting</name>
    <label kind="invariant" x="-1504" y="-600">c[35]'==0</label>
  </location>
  <location id="id8" x="-1392" y="-728">
    <name x="-1400" y="-752">updating</name>
    <committed/>
  </location>
  <location id="id9" x="-1664" y="-728">
    <name x="-1728" y="-744">waiting</name>
    <label kind="invariant" x="-1728" y="-720">c[35] &lt;= T[35]</label>
  </location>
  <init ref="id6"/>
  <transition>
    <source ref="id8"/>
    <target ref="id9"/>
    <label kind="guard" x="-1640" y="-744">c[35] &lt;= T[35] &amp;&amp; can_react()</label>
    <label kind="assignment" x="-1608" y="-728">active[35] = true</label>
  </transition>
  <transition>
    <source ref="id8"/>
    <target ref="id9"/>
    <label kind="guard" x="-1608" y="-696">c[35] &gt; T[35] &amp;&amp; can_react()</label>
    <label kind="assignment" x="-1608" y="-680">c[35] := T[35],
active[35] = true</label>
    <nail x="-1528" y="-680"/>
    <nail x="-1608" y="-680"/>
  </transition>
  <transition>
    <source ref="id0"/>
    <target ref="id9"/>
    <label kind="guard" x="-1816" y="-680">c[35] &gt;= T[35]</label>
    <label kind="assignment" x="-1824" y="-664">active[35] = true</label>
    <nail x="-1840" y="-664"/>
    <nail x="-1744" y="-664"/>
  </transition>
  <transition>
    <source ref="id6"/>
    <target ref="id8"/>
    <label kind="assignment" x="-1344" y="-728">update()</label>
  </transition>
  <transition>
    <source ref="id0"/>
    <target ref="id1"/>
    <label kind="guard" x="-1976" y="-728">c[35] &lt; T[35]</label>
    <nail x="-1968" y="-728"/>
    <nail x="-1968" y="-856"/>
  </transition>
  <transition>
    <source ref="id1"/>
    <target ref="id8"/>
    <label kind="assignment" x="-1584" y="-856">update()</label>
    <nail x="-1392" y="-856"/>
  </transition>
  <transition>
    <source ref="id7"/>
    <target ref="id1"/>
    <label kind="synchronisation" x="-1688" y="-624">reacting[30]?</label>
    <nail x="-1480" y="-608"/>
    <nail x="-1992" y="-608"/>
    <nail x="-1992" y="-856"/>
  </transition>
  <transition>
    <source ref="id8"/>
    <target ref="id7"/>
    <label kind="guard" x="-1392" y="-664">cant_react()</label>
    <nail x="-1392" y="-608"/>
  </transition>
  <transition>
    <source ref="id9"/>
    <target ref="id8"/>
    <label kind="guard" x="-1588" y="-816">c[35] &gt;= T[35]</label>
    <label kind="synchronisation" x="-1584" y="-800">reacting[35]!</label>
    <label kind="assignment" x="-1592" y="-784">react(), c[35] := 0,
active[35] = false</label>
    <nail x="-1632" y="-784"/>
    <nail x="-1464" y="-784"/>
  </transition>
  <transition>
    <source ref="id9"/>
    <target ref="id0"/>
    <label kind="synchronisation" x="-1832" y="-744">reacting[30]?</label>
    <label kind="assignment" x="-1848" y="-760">active[35] = false</label>
    <nail x="-1752" y="-728"/>
    <nail x="-1840" y="-728"/>
  </transition>
</template>


<template>
  <name>Reactant_R37</name>
  <parameter>int&amp; R, const int MAX</parameter>
  <declaration>int[-1, 1] delta;
double_t totalRate;


void update() {
	double_t R84_R37_r = scenario1(k_R84_R37, int_to_double(R84), int_to_double(R84Levels), true);
	double_t R37_R37_r = scenario1(k_R37_R37, int_to_double(R37), int_to_double(R37Levels), true);
	totalRate = subtract(add(zero, R84_R37_r), R37_R37_r);
	R84_R37.T = _ANIMO_round(inverse(R84_R37_r));
	R37_R37.T = _ANIMO_round(inverse(R37_R37_r));
	if (totalRate.b &lt; 0) {
		delta = -1;
		totalRate.b = -totalRate.b;
	} else {
		delta = 1;
	}
	if (totalRate.b != 0) {
		T[36] = _ANIMO_round(inverse(totalRate));
	} else {
		T[36] = INFINITE_TIME;
	}
}

void react() {
	if (0 &lt;= R + delta &amp;&amp; R + delta &lt;= MAX) {
		R = R + delta;
	}
	update();
}

bool can_react() {
	return T[36] != INFINITE_TIME &amp;&amp; T[36] != 0 &amp;&amp; ((delta &gt;= 0 &amp;&amp; R &lt; MAX) || (delta &lt; 0 &amp;&amp; R &gt; 0));
}

bool cant_react() {
	return T[36] == INFINITE_TIME || T[36] == 0 || (delta &gt;= 0 &amp;&amp; R == MAX) || (delta &lt; 0 &amp;&amp; R == 0);
}</declaration>
  <location id="id0" x="-1896" y="-728">
    <name x="-1960" y="-752">stubborn</name>
    <committed/>
  </location>
  <location id="id1" x="-1720" y="-856">
    <committed/>
  </location>
  <location id="id6" x="-1256" y="-728">
    <name x="-1248" y="-752">start</name>
    <committed/>
  </location>
  <location id="id7" x="-1456" y="-608">
    <name x="-1448" y="-632">not_reacting</name>
    <label kind="invariant" x="-1504" y="-600">c[36]'==0</label>
  </location>
  <location id="id8" x="-1392" y="-728">
    <name x="-1400" y="-752">updating</name>
    <committed/>
  </location>
  <location id="id9" x="-1664" y="-728">
    <name x="-1728" y="-744">waiting</name>
    <label kind="invariant" x="-1728" y="-720">c[36] &lt;= T[36]</label>
  </location>
  <init ref="id6"/>
  <transition>
    <source ref="id8"/>
    <target ref="id9"/>
    <label kind="guard" x="-1640" y="-744">c[36] &lt;= T[36] &amp;&amp; can_react()</label>
    <label kind="assignment" x="-1608" y="-728">active[36] = true</label>
  </transition>
  <transition>
    <source ref="id8"/>
    <target ref="id9"/>
    <label kind="guard" x="-1608" y="-696">c[36] &gt; T[36] &amp;&amp; can_react()</label>
    <label kind="assignment" x="-1608" y="-680">c[36] := T[36],
active[36] = true</label>
    <nail x="-1528" y="-680"/>
    <nail x="-1608" y="-680"/>
  </transition>
  <transition>
    <source ref="id0"/>
    <target ref="id9"/>
    <label kind="guard" x="-1816" y="-680">c[36] &gt;= T[36]</label>
    <label kind="assignment" x="-1824" y="-664">active[36] = true</label>
    <nail x="-1840" y="-664"/>
    <nail x="-1744" y="-664"/>
  </transition>
  <transition>
    <source ref="id6"/>
    <target ref="id8"/>
    <label kind="assignment" x="-1344" y="-728">update()</label>
  </transition>
  <transition>
    <source ref="id0"/>
    <target ref="id1"/>
    <label kind="guard" x="-1976" y="-728">c[36] &lt; T[36]</label>
    <nail x="-1968" y="-728"/>
    <nail x="-1968" y="-856"/>
  </transition>
  <transition>
    <source ref="id1"/>
    <target ref="id8"/>
    <label kind="assignment" x="-1584" y="-856">update()</label>
    <nail x="-1392" y="-856"/>
  </transition>
  <transition>
    <source ref="id7"/>
    <target ref="id1"/>
    <label kind="synchronisation" x="-1688" y="-624">reacting[81]?</label>
    <nail x="-1480" y="-608"/>
    <nail x="-1992" y="-608"/>
    <nail x="-1992" y="-856"/>
  </transition>
  <transition>
    <source ref="id8"/>
    <target ref="id7"/>
    <label kind="guard" x="-1392" y="-664">cant_react()</label>
    <nail x="-1392" y="-608"/>
  </transition>
  <transition>
    <source ref="id9"/>
    <target ref="id8"/>
    <label kind="guard" x="-1588" y="-816">c[36] &gt;= T[36]</label>
    <label kind="synchronisation" x="-1584" y="-800">reacting[36]!</label>
    <label kind="assignment" x="-1592" y="-784">react(), c[36] := 0,
active[36] = false</label>
    <nail x="-1632" y="-784"/>
    <nail x="-1464" y="-784"/>
  </transition>
  <transition>
    <source ref="id9"/>
    <target ref="id0"/>
    <label kind="synchronisation" x="-1832" y="-744">reacting[81]?</label>
    <label kind="assignment" x="-1848" y="-760">active[36] = false</label>
    <nail x="-1752" y="-728"/>
    <nail x="-1840" y="-728"/>
  </transition>
</template>


<template>
  <name>Reactant_R39</name>
  <parameter>int&amp; R, const int MAX</parameter>
  <declaration>int[-1, 1] delta;
double_t totalRate;


void update() {
	double_t R39_R39_r = scenario1(k_R39_R39, int_to_double(R39), int_to_double(R39Levels), true);
	double_t R88_R39_r = scenario1(k_R88_R39, int_to_double(R88), int_to_double(R88Levels), true);
	totalRate = add(subtract(zero, R39_R39_r), R88_R39_r);
	R39_R39.T = _ANIMO_round(inverse(R39_R39_r));
	R88_R39.T = _ANIMO_round(inverse(R88_R39_r));
	if (totalRate.b &lt; 0) {
		delta = -1;
		totalRate.b = -totalRate.b;
	} else {
		delta = 1;
	}
	if (totalRate.b != 0) {
		T[37] = _ANIMO_round(inverse(totalRate));
	} else {
		T[37] = INFINITE_TIME;
	}
}

void react() {
	if (0 &lt;= R + delta &amp;&amp; R + delta &lt;= MAX) {
		R = R + delta;
	}
	update();
}

bool can_react() {
	return T[37] != INFINITE_TIME &amp;&amp; T[37] != 0 &amp;&amp; ((delta &gt;= 0 &amp;&amp; R &lt; MAX) || (delta &lt; 0 &amp;&amp; R &gt; 0));
}

bool cant_react() {
	return T[37] == INFINITE_TIME || T[37] == 0 || (delta &gt;= 0 &amp;&amp; R == MAX) || (delta &lt; 0 &amp;&amp; R == 0);
}</declaration>
  <location id="id0" x="-1896" y="-728">
    <name x="-1960" y="-752">stubborn</name>
    <committed/>
  </location>
  <location id="id1" x="-1720" y="-856">
    <committed/>
  </location>
  <location id="id6" x="-1256" y="-728">
    <name x="-1248" y="-752">start</name>
    <committed/>
  </location>
  <location id="id7" x="-1456" y="-608">
    <name x="-1448" y="-632">not_reacting</name>
    <label kind="invariant" x="-1504" y="-600">c[37]'==0</label>
  </location>
  <location id="id8" x="-1392" y="-728">
    <name x="-1400" y="-752">updating</name>
    <committed/>
  </location>
  <location id="id9" x="-1664" y="-728">
    <name x="-1728" y="-744">waiting</name>
    <label kind="invariant" x="-1728" y="-720">c[37] &lt;= T[37]</label>
  </location>
  <init ref="id6"/>
  <transition>
    <source ref="id8"/>
    <target ref="id9"/>
    <label kind="guard" x="-1640" y="-744">c[37] &lt;= T[37] &amp;&amp; can_react()</label>
    <label kind="assignment" x="-1608" y="-728">active[37] = true</label>
  </transition>
  <transition>
    <source ref="id8"/>
    <target ref="id9"/>
    <label kind="guard" x="-1608" y="-696">c[37] &gt; T[37] &amp;&amp; can_react()</label>
    <label kind="assignment" x="-1608" y="-680">c[37] := T[37],
active[37] = true</label>
    <nail x="-1528" y="-680"/>
    <nail x="-1608" y="-680"/>
  </transition>
  <transition>
    <source ref="id0"/>
    <target ref="id9"/>
    <label kind="guard" x="-1816" y="-680">c[37] &gt;= T[37]</label>
    <label kind="assignment" x="-1824" y="-664">active[37] = true</label>
    <nail x="-1840" y="-664"/>
    <nail x="-1744" y="-664"/>
  </transition>
  <transition>
    <source ref="id6"/>
    <target ref="id8"/>
    <label kind="assignment" x="-1344" y="-728">update()</label>
  </transition>
  <transition>
    <source ref="id0"/>
    <target ref="id1"/>
    <label kind="guard" x="-1976" y="-728">c[37] &lt; T[37]</label>
    <nail x="-1968" y="-728"/>
    <nail x="-1968" y="-856"/>
  </transition>
  <transition>
    <source ref="id1"/>
    <target ref="id8"/>
    <label kind="assignment" x="-1584" y="-856">update()</label>
    <nail x="-1392" y="-856"/>
  </transition>
  <transition>
    <source ref="id7"/>
    <target ref="id1"/>
    <label kind="synchronisation" x="-1688" y="-624">reacting[85]?</label>
    <nail x="-1480" y="-608"/>
    <nail x="-1992" y="-608"/>
    <nail x="-1992" y="-856"/>
  </transition>
  <transition>
    <source ref="id8"/>
    <target ref="id7"/>
    <label kind="guard" x="-1392" y="-664">cant_react()</label>
    <nail x="-1392" y="-608"/>
  </transition>
  <transition>
    <source ref="id9"/>
    <target ref="id8"/>
    <label kind="guard" x="-1588" y="-816">c[37] &gt;= T[37]</label>
    <label kind="synchronisation" x="-1584" y="-800">reacting[37]!</label>
    <label kind="assignment" x="-1592" y="-784">react(), c[37] := 0,
active[37] = false</label>
    <nail x="-1632" y="-784"/>
    <nail x="-1464" y="-784"/>
  </transition>
  <transition>
    <source ref="id9"/>
    <target ref="id0"/>
    <label kind="synchronisation" x="-1832" y="-744">reacting[85]?</label>
    <label kind="assignment" x="-1848" y="-760">active[37] = false</label>
    <nail x="-1752" y="-728"/>
    <nail x="-1840" y="-728"/>
  </transition>
</template>


<template>
  <name>Reactant_R41</name>
  <parameter>int&amp; R, const int MAX</parameter>
  <declaration>int[-1, 1] delta;
double_t totalRate;


void update() {
	double_t R27_R41_r = scenario1(k_R27_R41, int_to_double(R27), int_to_double(R27Levels), true);
	double_t R41_R41_r = scenario1(k_R41_R41, int_to_double(R41), int_to_double(R41Levels), true);
	double_t R43_R41_r = scenario1(k_R43_R41, int_to_double(R43), int_to_double(R43Levels), true);
	double_t R42_R27_R41_r = scenario2_3(k_R42_R27_R41, int_to_double(R27), int_to_double(R27Levels), true, int_to_double(R42), int_to_double(R42Levels), true);
	totalRate = subtract(add(subtract(subtract(zero, R27_R41_r), R41_R41_r), R43_R41_r), R42_R27_R41_r);
	R27_R41.T = _ANIMO_round(inverse(R27_R41_r));
	R41_R41.T = _ANIMO_round(inverse(R41_R41_r));
	R43_R41.T = _ANIMO_round(inverse(R43_R41_r));
	R42_R27_R41.T = _ANIMO_round(inverse(R42_R27_R41_r));
	if (totalRate.b &lt; 0) {
		delta = -1;
		totalRate.b = -totalRate.b;
	} else {
		delta = 1;
	}
	if (totalRate.b != 0) {
		T[38] = _ANIMO_round(inverse(totalRate));
	} else {
		T[38] = INFINITE_TIME;
	}
}

void react() {
	if (0 &lt;= R + delta &amp;&amp; R + delta &lt;= MAX) {
		R = R + delta;
	}
	update();
}

bool can_react() {
	return T[38] != INFINITE_TIME &amp;&amp; T[38] != 0 &amp;&amp; ((delta &gt;= 0 &amp;&amp; R &lt; MAX) || (delta &lt; 0 &amp;&amp; R &gt; 0));
}

bool cant_react() {
	return T[38] == INFINITE_TIME || T[38] == 0 || (delta &gt;= 0 &amp;&amp; R == MAX) || (delta &lt; 0 &amp;&amp; R == 0);
}</declaration>
  <location id="id0" x="-1896" y="-728">
    <name x="-1960" y="-752">stubborn</name>
    <committed/>
  </location>
  <location id="id1" x="-1720" y="-856">
    <committed/>
  </location>
  <location id="id6" x="-1256" y="-728">
    <name x="-1248" y="-752">start</name>
    <committed/>
  </location>
  <location id="id7" x="-1456" y="-608">
    <name x="-1448" y="-632">not_reacting</name>
    <label kind="invariant" x="-1504" y="-600">c[38]'==0</label>
  </location>
  <location id="id8" x="-1392" y="-728">
    <name x="-1400" y="-752">updating</name>
    <committed/>
  </location>
  <location id="id9" x="-1664" y="-728">
    <name x="-1728" y="-744">waiting</name>
    <label kind="invariant" x="-1728" y="-720">c[38] &lt;= T[38]</label>
  </location>
  <location id="id2" x="-1720" y="-928">
    <name x="-1760" y="-960">wait_for_others</name>
  </location>
  <init ref="id6"/>
  <transition>
    <source ref="id8"/>
    <target ref="id9"/>
    <label kind="guard" x="-1640" y="-744">c[38] &lt;= T[38] &amp;&amp; can_react()</label>
    <label kind="assignment" x="-1608" y="-728">active[38] = true</label>
  </transition>
  <transition>
    <source ref="id8"/>
    <target ref="id9"/>
    <label kind="guard" x="-1608" y="-696">c[38] &gt; T[38] &amp;&amp; can_react()</label>
    <label kind="assignment" x="-1608" y="-680">c[38] := T[38],
active[38] = true</label>
    <nail x="-1528" y="-680"/>
    <nail x="-1608" y="-680"/>
  </transition>
  <transition>
    <source ref="id0"/>
    <target ref="id9"/>
    <label kind="guard" x="-1816" y="-680">c[38] &gt;= T[38]</label>
    <label kind="assignment" x="-1824" y="-664">active[38] = true</label>
    <nail x="-1840" y="-664"/>
    <nail x="-1744" y="-664"/>
  </transition>
  <transition>
    <source ref="id6"/>
    <target ref="id8"/>
    <label kind="assignment" x="-1344" y="-728">update()</label>
  </transition>
  <transition>
    <source ref="id0"/>
    <target ref="id1"/>
    <label kind="guard" x="-1976" y="-728">c[38] &lt; T[38]</label>
    <nail x="-1968" y="-728"/>
    <nail x="-1968" y="-856"/>
  </transition>
  <transition>
    <source ref="id1"/>
    <target ref="id2"/>
    <label kind="guard" x="-1696" y="-944">active[26] &amp;&amp; c[26] &gt;= T[26]</label>
    <nail x="-1560" y="-904"/>
    <nail x="-1496" y="-904"/>
    <nail x="-1496" y="-928"/>
    <nail x="-1696" y="-928"/>
  </transition>
  <transition>
    <source ref="id2"/>
    <target ref="id1"/>
    <label kind="synchronisation" x="-1840" y="-944">reacting[26]?</label>
    <nail x="-1744" y="-928"/>
    <nail x="-1848" y="-928"/>
    <nail x="-1848" y="-904"/>
  </transition>
  <transition>
    <source ref="id1"/>
    <target ref="id2"/>
    <label kind="guard" x="-1696" y="-984">active[40] &amp;&amp; c[40] &gt;= T[40]</label>
    <nail x="-1560" y="-904"/>
    <nail x="-1496" y="-904"/>
    <nail x="-1496" y="-968"/>
    <nail x="-1696" y="-968"/>
  </transition>
  <transition>
    <source ref="id2"/>
    <target ref="id1"/>
    <label kind="synchronisation" x="-1840" y="-984">reacting[40]?</label>
    <nail x="-1744" y="-968"/>
    <nail x="-1848" y="-968"/>
    <nail x="-1848" y="-904"/>
  </transition>
  <transition>
    <source ref="id1"/>
    <target ref="id2"/>
    <label kind="guard" x="-1696" y="-1024">active[39] &amp;&amp; c[39] &gt;= T[39]</label>
    <nail x="-1560" y="-904"/>
    <nail x="-1496" y="-904"/>
    <nail x="-1496" y="-1008"/>
    <nail x="-1696" y="-1008"/>
  </transition>
  <transition>
    <source ref="id2"/>
    <target ref="id1"/>
    <label kind="synchronisation" x="-1840" y="-1024">reacting[39]?</label>
    <nail x="-1744" y="-1008"/>
    <nail x="-1848" y="-1008"/>
    <nail x="-1848" y="-904"/>
  </transition>
  <transition>
    <source ref="id1"/>
    <target ref="id8"/>
    <label kind="guard" x="-1584" y="-872">(!active[26] || c[26] &lt; T[26]) &amp;&amp; (!active[40] || c[40] &lt; T[40]) &amp;&amp; (!active[39] || c[39] &lt; T[39])</label>
    <label kind="assignment" x="-1584" y="-856">update()</label>
    <nail x="-1392" y="-856"/>
  </transition>
  <transition>
    <source ref="id7"/>
    <target ref="id1"/>
    <label kind="synchronisation" x="-1688" y="-624">reacting[26]?</label>
    <nail x="-1480" y="-608"/>
    <nail x="-1992" y="-608"/>
    <nail x="-1992" y="-856"/>
  </transition>
  <transition>
    <source ref="id7"/>
    <target ref="id1"/>
    <label kind="synchronisation" x="-1688" y="-592">reacting[40]?</label>
    <nail x="-1480" y="-576"/>
    <nail x="-1992" y="-576"/>
    <nail x="-1992" y="-856"/>
  </transition>
  <transition>
    <source ref="id7"/>
    <target ref="id1"/>
    <label kind="synchronisation" x="-1688" y="-560">reacting[39]?</label>
    <nail x="-1480" y="-544"/>
    <nail x="-1992" y="-544"/>
    <nail x="-1992" y="-856"/>
  </transition>
  <transition>
    <source ref="id8"/>
    <target ref="id7"/>
    <label kind="guard" x="-1392" y="-664">cant_react()</label>
    <nail x="-1392" y="-608"/>
  </transition>
  <transition>
    <source ref="id9"/>
    <target ref="id8"/>
    <label kind="guard" x="-1588" y="-816">c[38] &gt;= T[38]</label>
    <label kind="synchronisation" x="-1584" y="-800">reacting[38]!</label>
    <label kind="assignment" x="-1592" y="-784">react(), c[38] := 0,
active[38] = false</label>
    <nail x="-1632" y="-784"/>
    <nail x="-1464" y="-784"/>
  </transition>
  <transition>
    <source ref="id9"/>
    <target ref="id0"/>
    <label kind="synchronisation" x="-1832" y="-744">reacting[26]?</label>
    <label kind="assignment" x="-1848" y="-760">active[38] = false</label>
    <nail x="-1752" y="-728"/>
    <nail x="-1840" y="-728"/>
  </transition>
  <transition>
    <source ref="id9"/>
    <target ref="id0"/>
    <label kind="synchronisation" x="-1832" y="-792">reacting[40]?</label>
    <label kind="assignment" x="-1848" y="-808">active[38] = false</label>
    <nail x="-1752" y="-776"/>
    <nail x="-1840" y="-776"/>
  </transition>
  <transition>
    <source ref="id9"/>
    <target ref="id0"/>
    <label kind="synchronisation" x="-1832" y="-840">reacting[39]?</label>
    <label kind="assignment" x="-1848" y="-856">active[38] = false</label>
    <nail x="-1752" y="-824"/>
    <nail x="-1840" y="-824"/>
  </transition>
</template>


<template>
  <name>Reactant_R42</name>
  <parameter>int&amp; R, const int MAX</parameter>
  <declaration>int[-1, 1] delta;
double_t totalRate;


void update() {
	double_t R70_R42_r = scenario1(k_R70_R42, int_to_double(R70), int_to_double(R70Levels), true);
	double_t R69_R42_r = scenario1(k_R69_R42, int_to_double(R69), int_to_double(R69Levels), true);
	double_t R42_R42_r = scenario1(k_R42_R42, int_to_double(R42), int_to_double(R42Levels), true);
	totalRate = subtract(add(subtract(zero, R70_R42_r), R69_R42_r), R42_R42_r);
	R70_R42.T = _ANIMO_round(inverse(R70_R42_r));
	R69_R42.T = _ANIMO_round(inverse(R69_R42_r));
	R42_R42.T = _ANIMO_round(inverse(R42_R42_r));
	if (totalRate.b &lt; 0) {
		delta = -1;
		totalRate.b = -totalRate.b;
	} else {
		delta = 1;
	}
	if (totalRate.b != 0) {
		T[39] = _ANIMO_round(inverse(totalRate));
	} else {
		T[39] = INFINITE_TIME;
	}
}

void react() {
	if (0 &lt;= R + delta &amp;&amp; R + delta &lt;= MAX) {
		R = R + delta;
	}
	update();
}

bool can_react() {
	return T[39] != INFINITE_TIME &amp;&amp; T[39] != 0 &amp;&amp; ((delta &gt;= 0 &amp;&amp; R &lt; MAX) || (delta &lt; 0 &amp;&amp; R &gt; 0));
}

bool cant_react() {
	return T[39] == INFINITE_TIME || T[39] == 0 || (delta &gt;= 0 &amp;&amp; R == MAX) || (delta &lt; 0 &amp;&amp; R == 0);
}</declaration>
  <location id="id0" x="-1896" y="-728">
    <name x="-1960" y="-752">stubborn</name>
    <committed/>
  </location>
  <location id="id1" x="-1720" y="-856">
    <committed/>
  </location>
  <location id="id6" x="-1256" y="-728">
    <name x="-1248" y="-752">start</name>
    <committed/>
  </location>
  <location id="id7" x="-1456" y="-608">
    <name x="-1448" y="-632">not_reacting</name>
    <label kind="invariant" x="-1504" y="-600">c[39]'==0</label>
  </location>
  <location id="id8" x="-1392" y="-728">
    <name x="-1400" y="-752">updating</name>
    <committed/>
  </location>
  <location id="id9" x="-1664" y="-728">
    <name x="-1728" y="-744">waiting</name>
    <label kind="invariant" x="-1728" y="-720">c[39] &lt;= T[39]</label>
  </location>
  <location id="id2" x="-1720" y="-928">
    <name x="-1760" y="-960">wait_for_others</name>
  </location>
  <init ref="id6"/>
  <transition>
    <source ref="id8"/>
    <target ref="id9"/>
    <label kind="guard" x="-1640" y="-744">c[39] &lt;= T[39] &amp;&amp; can_react()</label>
    <label kind="assignment" x="-1608" y="-728">active[39] = true</label>
  </transition>
  <transition>
    <source ref="id8"/>
    <target ref="id9"/>
    <label kind="guard" x="-1608" y="-696">c[39] &gt; T[39] &amp;&amp; can_react()</label>
    <label kind="assignment" x="-1608" y="-680">c[39] := T[39],
active[39] = true</label>
    <nail x="-1528" y="-680"/>
    <nail x="-1608" y="-680"/>
  </transition>
  <transition>
    <source ref="id0"/>
    <target ref="id9"/>
    <label kind="guard" x="-1816" y="-680">c[39] &gt;= T[39]</label>
    <label kind="assignment" x="-1824" y="-664">active[39] = true</label>
    <nail x="-1840" y="-664"/>
    <nail x="-1744" y="-664"/>
  </transition>
  <transition>
    <source ref="id6"/>
    <target ref="id8"/>
    <label kind="assignment" x="-1344" y="-728">update()</label>
  </transition>
  <transition>
    <source ref="id0"/>
    <target ref="id1"/>
    <label kind="guard" x="-1976" y="-728">c[39] &lt; T[39]</label>
    <nail x="-1968" y="-728"/>
    <nail x="-1968" y="-856"/>
  </transition>
  <transition>
    <source ref="id1"/>
    <target ref="id2"/>
    <label kind="guard" x="-1696" y="-944">active[67] &amp;&amp; c[67] &gt;= T[67]</label>
    <nail x="-1560" y="-904"/>
    <nail x="-1496" y="-904"/>
    <nail x="-1496" y="-928"/>
    <nail x="-1696" y="-928"/>
  </transition>
  <transition>
    <source ref="id2"/>
    <target ref="id1"/>
    <label kind="synchronisation" x="-1840" y="-944">reacting[67]?</label>
    <nail x="-1744" y="-928"/>
    <nail x="-1848" y="-928"/>
    <nail x="-1848" y="-904"/>
  </transition>
  <transition>
    <source ref="id1"/>
    <target ref="id2"/>
    <label kind="guard" x="-1696" y="-984">active[66] &amp;&amp; c[66] &gt;= T[66]</label>
    <nail x="-1560" y="-904"/>
    <nail x="-1496" y="-904"/>
    <nail x="-1496" y="-968"/>
    <nail x="-1696" y="-968"/>
  </transition>
  <transition>
    <source ref="id2"/>
    <target ref="id1"/>
    <label kind="synchronisation" x="-1840" y="-984">reacting[66]?</label>
    <nail x="-1744" y="-968"/>
    <nail x="-1848" y="-968"/>
    <nail x="-1848" y="-904"/>
  </transition>
  <transition>
    <source ref="id1"/>
    <target ref="id8"/>
    <label kind="guard" x="-1584" y="-872">(!active[67] || c[67] &lt; T[67]) &amp;&amp; (!active[66] || c[66] &lt; T[66])</label>
    <label kind="assignment" x="-1584" y="-856">update()</label>
    <nail x="-1392" y="-856"/>
  </transition>
  <transition>
    <source ref="id7"/>
    <target ref="id1"/>
    <label kind="synchronisation" x="-1688" y="-624">reacting[67]?</label>
    <nail x="-1480" y="-608"/>
    <nail x="-1992" y="-608"/>
    <nail x="-1992" y="-856"/>
  </transition>
  <transition>
    <source ref="id7"/>
    <target ref="id1"/>
    <label kind="synchronisation" x="-1688" y="-592">reacting[66]?</label>
    <nail x="-1480" y="-576"/>
    <nail x="-1992" y="-576"/>
    <nail x="-1992" y="-856"/>
  </transition>
  <transition>
    <source ref="id8"/>
    <target ref="id7"/>
    <label kind="guard" x="-1392" y="-664">cant_react()</label>
    <nail x="-1392" y="-608"/>
  </transition>
  <transition>
    <source ref="id9"/>
    <target ref="id8"/>
    <label kind="guard" x="-1588" y="-816">c[39] &gt;= T[39]</label>
    <label kind="synchronisation" x="-1584" y="-800">reacting[39]!</label>
    <label kind="assignment" x="-1592" y="-784">react(), c[39] := 0,
active[39] = false</label>
    <nail x="-1632" y="-784"/>
    <nail x="-1464" y="-784"/>
  </transition>
  <transition>
    <source ref="id9"/>
    <target ref="id0"/>
    <label kind="synchronisation" x="-1832" y="-744">reacting[67]?</label>
    <label kind="assignment" x="-1848" y="-760">active[39] = false</label>
    <nail x="-1752" y="-728"/>
    <nail x="-1840" y="-728"/>
  </transition>
  <transition>
    <source ref="id9"/>
    <target ref="id0"/>
    <label kind="synchronisation" x="-1832" y="-792">reacting[66]?</label>
    <label kind="assignment" x="-1848" y="-808">active[39] = false</label>
    <nail x="-1752" y="-776"/>
    <nail x="-1840" y="-776"/>
  </transition>
</template>


<template>
  <name>Reactant_R44</name>
  <parameter>int&amp; R, const int MAX</parameter>
  <declaration>int[-1, 1] delta;
double_t totalRate;


void update() {
	double_t R44_R44_r = scenario1(k_R44_R44, int_to_double(R44), int_to_double(R44Levels), true);
	double_t R51_R44_r = scenario1(k_R51_R44, int_to_double(R51), int_to_double(R51Levels), true);
	totalRate = add(subtract(zero, R44_R44_r), R51_R44_r);
	R44_R44.T = _ANIMO_round(inverse(R44_R44_r));
	R51_R44.T = _ANIMO_round(inverse(R51_R44_r));
	if (totalRate.b &lt; 0) {
		delta = -1;
		totalRate.b = -totalRate.b;
	} else {
		delta = 1;
	}
	if (totalRate.b != 0) {
		T[41] = _ANIMO_round(inverse(totalRate));
	} else {
		T[41] = INFINITE_TIME;
	}
}

void react() {
	if (0 &lt;= R + delta &amp;&amp; R + delta &lt;= MAX) {
		R = R + delta;
	}
	update();
}

bool can_react() {
	return T[41] != INFINITE_TIME &amp;&amp; T[41] != 0 &amp;&amp; ((delta &gt;= 0 &amp;&amp; R &lt; MAX) || (delta &lt; 0 &amp;&amp; R &gt; 0));
}

bool cant_react() {
	return T[41] == INFINITE_TIME || T[41] == 0 || (delta &gt;= 0 &amp;&amp; R == MAX) || (delta &lt; 0 &amp;&amp; R == 0);
}</declaration>
  <location id="id0" x="-1896" y="-728">
    <name x="-1960" y="-752">stubborn</name>
    <committed/>
  </location>
  <location id="id1" x="-1720" y="-856">
    <committed/>
  </location>
  <location id="id6" x="-1256" y="-728">
    <name x="-1248" y="-752">start</name>
    <committed/>
  </location>
  <location id="id7" x="-1456" y="-608">
    <name x="-1448" y="-632">not_reacting</name>
    <label kind="invariant" x="-1504" y="-600">c[41]'==0</label>
  </location>
  <location id="id8" x="-1392" y="-728">
    <name x="-1400" y="-752">updating</name>
    <committed/>
  </location>
  <location id="id9" x="-1664" y="-728">
    <name x="-1728" y="-744">waiting</name>
    <label kind="invariant" x="-1728" y="-720">c[41] &lt;= T[41]</label>
  </location>
  <init ref="id6"/>
  <transition>
    <source ref="id8"/>
    <target ref="id9"/>
    <label kind="guard" x="-1640" y="-744">c[41] &lt;= T[41] &amp;&amp; can_react()</label>
    <label kind="assignment" x="-1608" y="-728">active[41] = true</label>
  </transition>
  <transition>
    <source ref="id8"/>
    <target ref="id9"/>
    <label kind="guard" x="-1608" y="-696">c[41] &gt; T[41] &amp;&amp; can_react()</label>
    <label kind="assignment" x="-1608" y="-680">c[41] := T[41],
active[41] = true</label>
    <nail x="-1528" y="-680"/>
    <nail x="-1608" y="-680"/>
  </transition>
  <transition>
    <source ref="id0"/>
    <target ref="id9"/>
    <label kind="guard" x="-1816" y="-680">c[41] &gt;= T[41]</label>
    <label kind="assignment" x="-1824" y="-664">active[41] = true</label>
    <nail x="-1840" y="-664"/>
    <nail x="-1744" y="-664"/>
  </transition>
  <transition>
    <source ref="id6"/>
    <target ref="id8"/>
    <label kind="assignment" x="-1344" y="-728">update()</label>
  </transition>
  <transition>
    <source ref="id0"/>
    <target ref="id1"/>
    <label kind="guard" x="-1976" y="-728">c[41] &lt; T[41]</label>
    <nail x="-1968" y="-728"/>
    <nail x="-1968" y="-856"/>
  </transition>
  <transition>
    <source ref="id1"/>
    <target ref="id8"/>
    <label kind="assignment" x="-1584" y="-856">update()</label>
    <nail x="-1392" y="-856"/>
  </transition>
  <transition>
    <source ref="id7"/>
    <target ref="id1"/>
    <label kind="synchronisation" x="-1688" y="-624">reacting[48]?</label>
    <nail x="-1480" y="-608"/>
    <nail x="-1992" y="-608"/>
    <nail x="-1992" y="-856"/>
  </transition>
  <transition>
    <source ref="id8"/>
    <target ref="id7"/>
    <label kind="guard" x="-1392" y="-664">cant_react()</label>
    <nail x="-1392" y="-608"/>
  </transition>
  <transition>
    <source ref="id9"/>
    <target ref="id8"/>
    <label kind="guard" x="-1588" y="-816">c[41] &gt;= T[41]</label>
    <label kind="synchronisation" x="-1584" y="-800">reacting[41]!</label>
    <label kind="assignment" x="-1592" y="-784">react(), c[41] := 0,
active[41] = false</label>
    <nail x="-1632" y="-784"/>
    <nail x="-1464" y="-784"/>
  </transition>
  <transition>
    <source ref="id9"/>
    <target ref="id0"/>
    <label kind="synchronisation" x="-1832" y="-744">reacting[48]?</label>
    <label kind="assignment" x="-1848" y="-760">active[41] = false</label>
    <nail x="-1752" y="-728"/>
    <nail x="-1840" y="-728"/>
  </transition>
</template>


<template>
  <name>Reactant_R45</name>
  <parameter>int&amp; R, const int MAX</parameter>
  <declaration>int[-1, 1] delta;
double_t totalRate;


void update() {
	double_t R41_R45_r = scenario1(k_R41_R45, int_to_double(R41), int_to_double(R41Levels), true);
	double_t R70_R45_r = scenario1(k_R70_R45, int_to_double(R70), int_to_double(R70Levels), true);
	double_t R45_R45_r = scenario1(k_R45_R45, int_to_double(R45), int_to_double(R45Levels), true);
	totalRate = subtract(add(subtract(zero, R41_R45_r), R70_R45_r), R45_R45_r);
	R41_R45.T = _ANIMO_round(inverse(R41_R45_r));
	R70_R45.T = _ANIMO_round(inverse(R70_R45_r));
	R45_R45.T = _ANIMO_round(inverse(R45_R45_r));
	if (totalRate.b &lt; 0) {
		delta = -1;
		totalRate.b = -totalRate.b;
	} else {
		delta = 1;
	}
	if (totalRate.b != 0) {
		T[42] = _ANIMO_round(inverse(totalRate));
	} else {
		T[42] = INFINITE_TIME;
	}
}

void react() {
	if (0 &lt;= R + delta &amp;&amp; R + delta &lt;= MAX) {
		R = R + delta;
	}
	update();
}

bool can_react() {
	return T[42] != INFINITE_TIME &amp;&amp; T[42] != 0 &amp;&amp; ((delta &gt;= 0 &amp;&amp; R &lt; MAX) || (delta &lt; 0 &amp;&amp; R &gt; 0));
}

bool cant_react() {
	return T[42] == INFINITE_TIME || T[42] == 0 || (delta &gt;= 0 &amp;&amp; R == MAX) || (delta &lt; 0 &amp;&amp; R == 0);
}</declaration>
  <location id="id0" x="-1896" y="-728">
    <name x="-1960" y="-752">stubborn</name>
    <committed/>
  </location>
  <location id="id1" x="-1720" y="-856">
    <committed/>
  </location>
  <location id="id6" x="-1256" y="-728">
    <name x="-1248" y="-752">start</name>
    <committed/>
  </location>
  <location id="id7" x="-1456" y="-608">
    <name x="-1448" y="-632">not_reacting</name>
    <label kind="invariant" x="-1504" y="-600">c[42]'==0</label>
  </location>
  <location id="id8" x="-1392" y="-728">
    <name x="-1400" y="-752">updating</name>
    <committed/>
  </location>
  <location id="id9" x="-1664" y="-728">
    <name x="-1728" y="-744">waiting</name>
    <label kind="invariant" x="-1728" y="-720">c[42] &lt;= T[42]</label>
  </location>
  <location id="id2" x="-1720" y="-928">
    <name x="-1760" y="-960">wait_for_others</name>
  </location>
  <init ref="id6"/>
  <transition>
    <source ref="id8"/>
    <target ref="id9"/>
    <label kind="guard" x="-1640" y="-744">c[42] &lt;= T[42] &amp;&amp; can_react()</label>
    <label kind="assignment" x="-1608" y="-728">active[42] = true</label>
  </transition>
  <transition>
    <source ref="id8"/>
    <target ref="id9"/>
    <label kind="guard" x="-1608" y="-696">c[42] &gt; T[42] &amp;&amp; can_react()</label>
    <label kind="assignment" x="-1608" y="-680">c[42] := T[42],
active[42] = true</label>
    <nail x="-1528" y="-680"/>
    <nail x="-1608" y="-680"/>
  </transition>
  <transition>
    <source ref="id0"/>
    <target ref="id9"/>
    <label kind="guard" x="-1816" y="-680">c[42] &gt;= T[42]</label>
    <label kind="assignment" x="-1824" y="-664">active[42] = true</label>
    <nail x="-1840" y="-664"/>
    <nail x="-1744" y="-664"/>
  </transition>
  <transition>
    <source ref="id6"/>
    <target ref="id8"/>
    <label kind="assignment" x="-1344" y="-728">update()</label>
  </transition>
  <transition>
    <source ref="id0"/>
    <target ref="id1"/>
    <label kind="guard" x="-1976" y="-728">c[42] &lt; T[42]</label>
    <nail x="-1968" y="-728"/>
    <nail x="-1968" y="-856"/>
  </transition>
  <transition>
    <source ref="id1"/>
    <target ref="id2"/>
    <label kind="guard" x="-1696" y="-944">active[38] &amp;&amp; c[38] &gt;= T[38]</label>
    <nail x="-1560" y="-904"/>
    <nail x="-1496" y="-904"/>
    <nail x="-1496" y="-928"/>
    <nail x="-1696" y="-928"/>
  </transition>
  <transition>
    <source ref="id2"/>
    <target ref="id1"/>
    <label kind="synchronisation" x="-1840" y="-944">reacting[38]?</label>
    <nail x="-1744" y="-928"/>
    <nail x="-1848" y="-928"/>
    <nail x="-1848" y="-904"/>
  </transition>
  <transition>
    <source ref="id1"/>
    <target ref="id2"/>
    <label kind="guard" x="-1696" y="-984">active[67] &amp;&amp; c[67] &gt;= T[67]</label>
    <nail x="-1560" y="-904"/>
    <nail x="-1496" y="-904"/>
    <nail x="-1496" y="-968"/>
    <nail x="-1696" y="-968"/>
  </transition>
  <transition>
    <source ref="id2"/>
    <target ref="id1"/>
    <label kind="synchronisation" x="-1840" y="-984">reacting[67]?</label>
    <nail x="-1744" y="-968"/>
    <nail x="-1848" y="-968"/>
    <nail x="-1848" y="-904"/>
  </transition>
  <transition>
    <source ref="id1"/>
    <target ref="id8"/>
    <label kind="guard" x="-1584" y="-872">(!active[38] || c[38] &lt; T[38]) &amp;&amp; (!active[67] || c[67] &lt; T[67])</label>
    <label kind="assignment" x="-1584" y="-856">update()</label>
    <nail x="-1392" y="-856"/>
  </transition>
  <transition>
    <source ref="id7"/>
    <target ref="id1"/>
    <label kind="synchronisation" x="-1688" y="-624">reacting[38]?</label>
    <nail x="-1480" y="-608"/>
    <nail x="-1992" y="-608"/>
    <nail x="-1992" y="-856"/>
  </transition>
  <transition>
    <source ref="id7"/>
    <target ref="id1"/>
    <label kind="synchronisation" x="-1688" y="-592">reacting[67]?</label>
    <nail x="-1480" y="-576"/>
    <nail x="-1992" y="-576"/>
    <nail x="-1992" y="-856"/>
  </transition>
  <transition>
    <source ref="id8"/>
    <target ref="id7"/>
    <label kind="guard" x="-1392" y="-664">cant_react()</label>
    <nail x="-1392" y="-608"/>
  </transition>
  <transition>
    <source ref="id9"/>
    <target ref="id8"/>
    <label kind="guard" x="-1588" y="-816">c[42] &gt;= T[42]</label>
    <label kind="synchronisation" x="-1584" y="-800">reacting[42]!</label>
    <label kind="assignment" x="-1592" y="-784">react(), c[42] := 0,
active[42] = false</label>
    <nail x="-1632" y="-784"/>
    <nail x="-1464" y="-784"/>
  </transition>
  <transition>
    <source ref="id9"/>
    <target ref="id0"/>
    <label kind="synchronisation" x="-1832" y="-744">reacting[38]?</label>
    <label kind="assignment" x="-1848" y="-760">active[42] = false</label>
    <nail x="-1752" y="-728"/>
    <nail x="-1840" y="-728"/>
  </transition>
  <transition>
    <source ref="id9"/>
    <target ref="id0"/>
    <label kind="synchronisation" x="-1832" y="-792">reacting[67]?</label>
    <label kind="assignment" x="-1848" y="-808">active[42] = false</label>
    <nail x="-1752" y="-776"/>
    <nail x="-1840" y="-776"/>
  </transition>
</template>


<template>
  <name>Reactant_R46</name>
  <parameter>int&amp; R, const int MAX</parameter>
  <declaration>int[-1, 1] delta;
double_t totalRate;


void update() {
	double_t R46_R46_r = scenario1(k_R46_R46, int_to_double(R46), int_to_double(R46Levels), true);
	double_t R64_R46_r = scenario1(k_R64_R46, int_to_double(R64), int_to_double(R64Levels), true);
	totalRate = add(subtract(zero, R46_R46_r), R64_R46_r);
	R46_R46.T = _ANIMO_round(inverse(R46_R46_r));
	R64_R46.T = _ANIMO_round(inverse(R64_R46_r));
	if (totalRate.b &lt; 0) {
		delta = -1;
		totalRate.b = -totalRate.b;
	} else {
		delta = 1;
	}
	if (totalRate.b != 0) {
		T[43] = _ANIMO_round(inverse(totalRate));
	} else {
		T[43] = INFINITE_TIME;
	}
}

void react() {
	if (0 &lt;= R + delta &amp;&amp; R + delta &lt;= MAX) {
		R = R + delta;
	}
	update();
}

bool can_react() {
	return T[43] != INFINITE_TIME &amp;&amp; T[43] != 0 &amp;&amp; ((delta &gt;= 0 &amp;&amp; R &lt; MAX) || (delta &lt; 0 &amp;&amp; R &gt; 0));
}

bool cant_react() {
	return T[43] == INFINITE_TIME || T[43] == 0 || (delta &gt;= 0 &amp;&amp; R == MAX) || (delta &lt; 0 &amp;&amp; R == 0);
}</declaration>
  <location id="id0" x="-1896" y="-728">
    <name x="-1960" y="-752">stubborn</name>
    <committed/>
  </location>
  <location id="id1" x="-1720" y="-856">
    <committed/>
  </location>
  <location id="id6" x="-1256" y="-728">
    <name x="-1248" y="-752">start</name>
    <committed/>
  </location>
  <location id="id7" x="-1456" y="-608">
    <name x="-1448" y="-632">not_reacting</name>
    <label kind="invariant" x="-1504" y="-600">c[43]'==0</label>
  </location>
  <location id="id8" x="-1392" y="-728">
    <name x="-1400" y="-752">updating</name>
    <committed/>
  </location>
  <location id="id9" x="-1664" y="-728">
    <name x="-1728" y="-744">waiting</name>
    <label kind="invariant" x="-1728" y="-720">c[43] &lt;= T[43]</label>
  </location>
  <init ref="id6"/>
  <transition>
    <source ref="id8"/>
    <target ref="id9"/>
    <label kind="guard" x="-1640" y="-744">c[43] &lt;= T[43] &amp;&amp; can_react()</label>
    <label kind="assignment" x="-1608" y="-728">active[43] = true</label>
  </transition>
  <transition>
    <source ref="id8"/>
    <target ref="id9"/>
    <label kind="guard" x="-1608" y="-696">c[43] &gt; T[43] &amp;&amp; can_react()</label>
    <label kind="assignment" x="-1608" y="-680">c[43] := T[43],
active[43] = true</label>
    <nail x="-1528" y="-680"/>
    <nail x="-1608" y="-680"/>
  </transition>
  <transition>
    <source ref="id0"/>
    <target ref="id9"/>
    <label kind="guard" x="-1816" y="-680">c[43] &gt;= T[43]</label>
    <label kind="assignment" x="-1824" y="-664">active[43] = true</label>
    <nail x="-1840" y="-664"/>
    <nail x="-1744" y="-664"/>
  </transition>
  <transition>
    <source ref="id6"/>
    <target ref="id8"/>
    <label kind="assignment" x="-1344" y="-728">update()</label>
  </transition>
  <transition>
    <source ref="id0"/>
    <target ref="id1"/>
    <label kind="guard" x="-1976" y="-728">c[43] &lt; T[43]</label>
    <nail x="-1968" y="-728"/>
    <nail x="-1968" y="-856"/>
  </transition>
  <transition>
    <source ref="id1"/>
    <target ref="id8"/>
    <label kind="assignment" x="-1584" y="-856">update()</label>
    <nail x="-1392" y="-856"/>
  </transition>
  <transition>
    <source ref="id7"/>
    <target ref="id1"/>
    <label kind="synchronisation" x="-1688" y="-624">reacting[61]?</label>
    <nail x="-1480" y="-608"/>
    <nail x="-1992" y="-608"/>
    <nail x="-1992" y="-856"/>
  </transition>
  <transition>
    <source ref="id8"/>
    <target ref="id7"/>
    <label kind="guard" x="-1392" y="-664">cant_react()</label>
    <nail x="-1392" y="-608"/>
  </transition>
  <transition>
    <source ref="id9"/>
    <target ref="id8"/>
    <label kind="guard" x="-1588" y="-816">c[43] &gt;= T[43]</label>
    <label kind="synchronisation" x="-1584" y="-800">reacting[43]!</label>
    <label kind="assignment" x="-1592" y="-784">react(), c[43] := 0,
active[43] = false</label>
    <nail x="-1632" y="-784"/>
    <nail x="-1464" y="-784"/>
  </transition>
  <transition>
    <source ref="id9"/>
    <target ref="id0"/>
    <label kind="synchronisation" x="-1832" y="-744">reacting[61]?</label>
    <label kind="assignment" x="-1848" y="-760">active[43] = false</label>
    <nail x="-1752" y="-728"/>
    <nail x="-1840" y="-728"/>
  </transition>
</template>


<template>
  <name>Reactant_R47</name>
  <parameter>int&amp; R, const int MAX</parameter>
  <declaration>int[-1, 1] delta;
double_t totalRate;


void update() {
	double_t R47_R47_r = scenario1(k_R47_R47, int_to_double(R47), int_to_double(R47Levels), true);
	double_t R69_R47_r = scenario1(k_R69_R47, int_to_double(R69), int_to_double(R69Levels), true);
	totalRate = add(subtract(zero, R47_R47_r), R69_R47_r);
	R47_R47.T = _ANIMO_round(inverse(R47_R47_r));
	R69_R47.T = _ANIMO_round(inverse(R69_R47_r));
	if (totalRate.b &lt; 0) {
		delta = -1;
		totalRate.b = -totalRate.b;
	} else {
		delta = 1;
	}
	if (totalRate.b != 0) {
		T[44] = _ANIMO_round(inverse(totalRate));
	} else {
		T[44] = INFINITE_TIME;
	}
}

void react() {
	if (0 &lt;= R + delta &amp;&amp; R + delta &lt;= MAX) {
		R = R + delta;
	}
	update();
}

bool can_react() {
	return T[44] != INFINITE_TIME &amp;&amp; T[44] != 0 &amp;&amp; ((delta &gt;= 0 &amp;&amp; R &lt; MAX) || (delta &lt; 0 &amp;&amp; R &gt; 0));
}

bool cant_react() {
	return T[44] == INFINITE_TIME || T[44] == 0 || (delta &gt;= 0 &amp;&amp; R == MAX) || (delta &lt; 0 &amp;&amp; R == 0);
}</declaration>
  <location id="id0" x="-1896" y="-728">
    <name x="-1960" y="-752">stubborn</name>
    <committed/>
  </location>
  <location id="id1" x="-1720" y="-856">
    <committed/>
  </location>
  <location id="id6" x="-1256" y="-728">
    <name x="-1248" y="-752">start</name>
    <committed/>
  </location>
  <location id="id7" x="-1456" y="-608">
    <name x="-1448" y="-632">not_reacting</name>
    <label kind="invariant" x="-1504" y="-600">c[44]'==0</label>
  </location>
  <location id="id8" x="-1392" y="-728">
    <name x="-1400" y="-752">updating</name>
    <committed/>
  </location>
  <location id="id9" x="-1664" y="-728">
    <name x="-1728" y="-744">waiting</name>
    <label kind="invariant" x="-1728" y="-720">c[44] &lt;= T[44]</label>
  </location>
  <init ref="id6"/>
  <transition>
    <source ref="id8"/>
    <target ref="id9"/>
    <label kind="guard" x="-1640" y="-744">c[44] &lt;= T[44] &amp;&amp; can_react()</label>
    <label kind="assignment" x="-1608" y="-728">active[44] = true</label>
  </transition>
  <transition>
    <source ref="id8"/>
    <target ref="id9"/>
    <label kind="guard" x="-1608" y="-696">c[44] &gt; T[44] &amp;&amp; can_react()</label>
    <label kind="assignment" x="-1608" y="-680">c[44] := T[44],
active[44] = true</label>
    <nail x="-1528" y="-680"/>
    <nail x="-1608" y="-680"/>
  </transition>
  <transition>
    <source ref="id0"/>
    <target ref="id9"/>
    <label kind="guard" x="-1816" y="-680">c[44] &gt;= T[44]</label>
    <label kind="assignment" x="-1824" y="-664">active[44] = true</label>
    <nail x="-1840" y="-664"/>
    <nail x="-1744" y="-664"/>
  </transition>
  <transition>
    <source ref="id6"/>
    <target ref="id8"/>
    <label kind="assignment" x="-1344" y="-728">update()</label>
  </transition>
  <transition>
    <source ref="id0"/>
    <target ref="id1"/>
    <label kind="guard" x="-1976" y="-728">c[44] &lt; T[44]</label>
    <nail x="-1968" y="-728"/>
    <nail x="-1968" y="-856"/>
  </transition>
  <transition>
    <source ref="id1"/>
    <target ref="id8"/>
    <label kind="assignment" x="-1584" y="-856">update()</label>
    <nail x="-1392" y="-856"/>
  </transition>
  <transition>
    <source ref="id7"/>
    <target ref="id1"/>
    <label kind="synchronisation" x="-1688" y="-624">reacting[66]?</label>
    <nail x="-1480" y="-608"/>
    <nail x="-1992" y="-608"/>
    <nail x="-1992" y="-856"/>
  </transition>
  <transition>
    <source ref="id8"/>
    <target ref="id7"/>
    <label kind="guard" x="-1392" y="-664">cant_react()</label>
    <nail x="-1392" y="-608"/>
  </transition>
  <transition>
    <source ref="id9"/>
    <target ref="id8"/>
    <label kind="guard" x="-1588" y="-816">c[44] &gt;= T[44]</label>
    <label kind="synchronisation" x="-1584" y="-800">reacting[44]!</label>
    <label kind="assignment" x="-1592" y="-784">react(), c[44] := 0,
active[44] = false</label>
    <nail x="-1632" y="-784"/>
    <nail x="-1464" y="-784"/>
  </transition>
  <transition>
    <source ref="id9"/>
    <target ref="id0"/>
    <label kind="synchronisation" x="-1832" y="-744">reacting[66]?</label>
    <label kind="assignment" x="-1848" y="-760">active[44] = false</label>
    <nail x="-1752" y="-728"/>
    <nail x="-1840" y="-728"/>
  </transition>
</template>


<template>
  <name>Reactant_R48</name>
  <parameter>int&amp; R, const int MAX</parameter>
  <declaration>int[-1, 1] delta;
double_t totalRate;


void update() {
	double_t R48_R48_r = scenario1(k_R48_R48, int_to_double(R48), int_to_double(R48Levels), true);
	double_t R49_R48_r = scenario1(k_R49_R48, int_to_double(R49), int_to_double(R49Levels), true);
	double_t R50_R49_R48_r = scenario2_3(k_R50_R49_R48, int_to_double(R49), int_to_double(R49Levels), true, int_to_double(R50), int_to_double(R50Levels), true);
	totalRate = add(add(subtract(zero, R48_R48_r), R49_R48_r), R50_R49_R48_r);
	R48_R48.T = _ANIMO_round(inverse(R48_R48_r));
	R49_R48.T = _ANIMO_round(inverse(R49_R48_r));
	R50_R49_R48.T = _ANIMO_round(inverse(R50_R49_R48_r));
	if (totalRate.b &lt; 0) {
		delta = -1;
		totalRate.b = -totalRate.b;
	} else {
		delta = 1;
	}
	if (totalRate.b != 0) {
		T[45] = _ANIMO_round(inverse(totalRate));
	} else {
		T[45] = INFINITE_TIME;
	}
}

void react() {
	if (0 &lt;= R + delta &amp;&amp; R + delta &lt;= MAX) {
		R = R + delta;
	}
	update();
}

bool can_react() {
	return T[45] != INFINITE_TIME &amp;&amp; T[45] != 0 &amp;&amp; ((delta &gt;= 0 &amp;&amp; R &lt; MAX) || (delta &lt; 0 &amp;&amp; R &gt; 0));
}

bool cant_react() {
	return T[45] == INFINITE_TIME || T[45] == 0 || (delta &gt;= 0 &amp;&amp; R == MAX) || (delta &lt; 0 &amp;&amp; R == 0);
}</declaration>
  <location id="id0" x="-1896" y="-728">
    <name x="-1960" y="-752">stubborn</name>
    <committed/>
  </location>
  <location id="id1" x="-1720" y="-856">
    <committed/>
  </location>
  <location id="id6" x="-1256" y="-728">
    <name x="-1248" y="-752">start</name>
    <committed/>
  </location>
  <location id="id7" x="-1456" y="-608">
    <name x="-1448" y="-632">not_reacting</name>
    <label kind="invariant" x="-1504" y="-600">c[45]'==0</label>
  </location>
  <location id="id8" x="-1392" y="-728">
    <name x="-1400" y="-752">updating</name>
    <committed/>
  </location>
  <location id="id9" x="-1664" y="-728">
    <name x="-1728" y="-744">waiting</name>
    <label kind="invariant" x="-1728" y="-720">c[45] &lt;= T[45]</label>
  </location>
  <location id="id2" x="-1720" y="-928">
    <name x="-1760" y="-960">wait_for_others</name>
  </location>
  <init ref="id6"/>
  <transition>
    <source ref="id8"/>
    <target ref="id9"/>
    <label kind="guard" x="-1640" y="-744">c[45] &lt;= T[45] &amp;&amp; can_react()</label>
    <label kind="assignment" x="-1608" y="-728">active[45] = true</label>
  </transition>
  <transition>
    <source ref="id8"/>
    <target ref="id9"/>
    <label kind="guard" x="-1608" y="-696">c[45] &gt; T[45] &amp;&amp; can_react()</label>
    <label kind="assignment" x="-1608" y="-680">c[45] := T[45],
active[45] = true</label>
    <nail x="-1528" y="-680"/>
    <nail x="-1608" y="-680"/>
  </transition>
  <transition>
    <source ref="id0"/>
    <target ref="id9"/>
    <label kind="guard" x="-1816" y="-680">c[45] &gt;= T[45]</label>
    <label kind="assignment" x="-1824" y="-664">active[45] = true</label>
    <nail x="-1840" y="-664"/>
    <nail x="-1744" y="-664"/>
  </transition>
  <transition>
    <source ref="id6"/>
    <target ref="id8"/>
    <label kind="assignment" x="-1344" y="-728">update()</label>
  </transition>
  <transition>
    <source ref="id0"/>
    <target ref="id1"/>
    <label kind="guard" x="-1976" y="-728">c[45] &lt; T[45]</label>
    <nail x="-1968" y="-728"/>
    <nail x="-1968" y="-856"/>
  </transition>
  <transition>
    <source ref="id1"/>
    <target ref="id2"/>
    <label kind="guard" x="-1696" y="-944">active[46] &amp;&amp; c[46] &gt;= T[46]</label>
    <nail x="-1560" y="-904"/>
    <nail x="-1496" y="-904"/>
    <nail x="-1496" y="-928"/>
    <nail x="-1696" y="-928"/>
  </transition>
  <transition>
    <source ref="id2"/>
    <target ref="id1"/>
    <label kind="synchronisation" x="-1840" y="-944">reacting[46]?</label>
    <nail x="-1744" y="-928"/>
    <nail x="-1848" y="-928"/>
    <nail x="-1848" y="-904"/>
  </transition>
  <transition>
    <source ref="id1"/>
    <target ref="id2"/>
    <label kind="guard" x="-1696" y="-984">active[47] &amp;&amp; c[47] &gt;= T[47]</label>
    <nail x="-1560" y="-904"/>
    <nail x="-1496" y="-904"/>
    <nail x="-1496" y="-968"/>
    <nail x="-1696" y="-968"/>
  </transition>
  <transition>
    <source ref="id2"/>
    <target ref="id1"/>
    <label kind="synchronisation" x="-1840" y="-984">reacting[47]?</label>
    <nail x="-1744" y="-968"/>
    <nail x="-1848" y="-968"/>
    <nail x="-1848" y="-904"/>
  </transition>
  <transition>
    <source ref="id1"/>
    <target ref="id8"/>
    <label kind="guard" x="-1584" y="-872">(!active[46] || c[46] &lt; T[46]) &amp;&amp; (!active[47] || c[47] &lt; T[47])</label>
    <label kind="assignment" x="-1584" y="-856">update()</label>
    <nail x="-1392" y="-856"/>
  </transition>
  <transition>
    <source ref="id7"/>
    <target ref="id1"/>
    <label kind="synchronisation" x="-1688" y="-624">reacting[46]?</label>
    <nail x="-1480" y="-608"/>
    <nail x="-1992" y="-608"/>
    <nail x="-1992" y="-856"/>
  </transition>
  <transition>
    <source ref="id7"/>
    <target ref="id1"/>
    <label kind="synchronisation" x="-1688" y="-592">reacting[47]?</label>
    <nail x="-1480" y="-576"/>
    <nail x="-1992" y="-576"/>
    <nail x="-1992" y="-856"/>
  </transition>
  <transition>
    <source ref="id8"/>
    <target ref="id7"/>
    <label kind="guard" x="-1392" y="-664">cant_react()</label>
    <nail x="-1392" y="-608"/>
  </transition>
  <transition>
    <source ref="id9"/>
    <target ref="id8"/>
    <label kind="guard" x="-1588" y="-816">c[45] &gt;= T[45]</label>
    <label kind="synchronisation" x="-1584" y="-800">reacting[45]!</label>
    <label kind="assignment" x="-1592" y="-784">react(), c[45] := 0,
active[45] = false</label>
    <nail x="-1632" y="-784"/>
    <nail x="-1464" y="-784"/>
  </transition>
  <transition>
    <source ref="id9"/>
    <target ref="id0"/>
    <label kind="synchronisation" x="-1832" y="-744">reacting[46]?</label>
    <label kind="assignment" x="-1848" y="-760">active[45] = false</label>
    <nail x="-1752" y="-728"/>
    <nail x="-1840" y="-728"/>
  </transition>
  <transition>
    <source ref="id9"/>
    <target ref="id0"/>
    <label kind="synchronisation" x="-1832" y="-792">reacting[47]?</label>
    <label kind="assignment" x="-1848" y="-808">active[45] = false</label>
    <nail x="-1752" y="-776"/>
    <nail x="-1840" y="-776"/>
  </transition>
</template>


<template>
  <name>Reactant_R49</name>
  <parameter>int&amp; R, const int MAX</parameter>
  <declaration>int[-1, 1] delta;
double_t totalRate;


void update() {
	double_t R47_R49_r = scenario1(k_R47_R49, int_to_double(R47), int_to_double(R47Levels), true);
	double_t R49_R49_r = scenario1(k_R49_R49, int_to_double(R49), int_to_double(R49Levels), true);
	totalRate = subtract(add(zero, R47_R49_r), R49_R49_r);
	R47_R49.T = _ANIMO_round(inverse(R47_R49_r));
	R49_R49.T = _ANIMO_round(inverse(R49_R49_r));
	if (totalRate.b &lt; 0) {
		delta = -1;
		totalRate.b = -totalRate.b;
	} else {
		delta = 1;
	}
	if (totalRate.b != 0) {
		T[46] = _ANIMO_round(inverse(totalRate));
	} else {
		T[46] = INFINITE_TIME;
	}
}

void react() {
	if (0 &lt;= R + delta &amp;&amp; R + delta &lt;= MAX) {
		R = R + delta;
	}
	update();
}

bool can_react() {
	return T[46] != INFINITE_TIME &amp;&amp; T[46] != 0 &amp;&amp; ((delta &gt;= 0 &amp;&amp; R &lt; MAX) || (delta &lt; 0 &amp;&amp; R &gt; 0));
}

bool cant_react() {
	return T[46] == INFINITE_TIME || T[46] == 0 || (delta &gt;= 0 &amp;&amp; R == MAX) || (delta &lt; 0 &amp;&amp; R == 0);
}</declaration>
  <location id="id0" x="-1896" y="-728">
    <name x="-1960" y="-752">stubborn</name>
    <committed/>
  </location>
  <location id="id1" x="-1720" y="-856">
    <committed/>
  </location>
  <location id="id6" x="-1256" y="-728">
    <name x="-1248" y="-752">start</name>
    <committed/>
  </location>
  <location id="id7" x="-1456" y="-608">
    <name x="-1448" y="-632">not_reacting</name>
    <label kind="invariant" x="-1504" y="-600">c[46]'==0</label>
  </location>
  <location id="id8" x="-1392" y="-728">
    <name x="-1400" y="-752">updating</name>
    <committed/>
  </location>
  <location id="id9" x="-1664" y="-728">
    <name x="-1728" y="-744">waiting</name>
    <label kind="invariant" x="-1728" y="-720">c[46] &lt;= T[46]</label>
  </location>
  <init ref="id6"/>
  <transition>
    <source ref="id8"/>
    <target ref="id9"/>
    <label kind="guard" x="-1640" y="-744">c[46] &lt;= T[46] &amp;&amp; can_react()</label>
    <label kind="assignment" x="-1608" y="-728">active[46] = true</label>
  </transition>
  <transition>
    <source ref="id8"/>
    <target ref="id9"/>
    <label kind="guard" x="-1608" y="-696">c[46] &gt; T[46] &amp;&amp; can_react()</label>
    <label kind="assignment" x="-1608" y="-680">c[46] := T[46],
active[46] = true</label>
    <nail x="-1528" y="-680"/>
    <nail x="-1608" y="-680"/>
  </transition>
  <transition>
    <source ref="id0"/>
    <target ref="id9"/>
    <label kind="guard" x="-1816" y="-680">c[46] &gt;= T[46]</label>
    <label kind="assignment" x="-1824" y="-664">active[46] = true</label>
    <nail x="-1840" y="-664"/>
    <nail x="-1744" y="-664"/>
  </transition>
  <transition>
    <source ref="id6"/>
    <target ref="id8"/>
    <label kind="assignment" x="-1344" y="-728">update()</label>
  </transition>
  <transition>
    <source ref="id0"/>
    <target ref="id1"/>
    <label kind="guard" x="-1976" y="-728">c[46] &lt; T[46]</label>
    <nail x="-1968" y="-728"/>
    <nail x="-1968" y="-856"/>
  </transition>
  <transition>
    <source ref="id1"/>
    <target ref="id8"/>
    <label kind="assignment" x="-1584" y="-856">update()</label>
    <nail x="-1392" y="-856"/>
  </transition>
  <transition>
    <source ref="id7"/>
    <target ref="id1"/>
    <label kind="synchronisation" x="-1688" y="-624">reacting[44]?</label>
    <nail x="-1480" y="-608"/>
    <nail x="-1992" y="-608"/>
    <nail x="-1992" y="-856"/>
  </transition>
  <transition>
    <source ref="id8"/>
    <target ref="id7"/>
    <label kind="guard" x="-1392" y="-664">cant_react()</label>
    <nail x="-1392" y="-608"/>
  </transition>
  <transition>
    <source ref="id9"/>
    <target ref="id8"/>
    <label kind="guard" x="-1588" y="-816">c[46] &gt;= T[46]</label>
    <label kind="synchronisation" x="-1584" y="-800">reacting[46]!</label>
    <label kind="assignment" x="-1592" y="-784">react(), c[46] := 0,
active[46] = false</label>
    <nail x="-1632" y="-784"/>
    <nail x="-1464" y="-784"/>
  </transition>
  <transition>
    <source ref="id9"/>
    <target ref="id0"/>
    <label kind="synchronisation" x="-1832" y="-744">reacting[44]?</label>
    <label kind="assignment" x="-1848" y="-760">active[46] = false</label>
    <nail x="-1752" y="-728"/>
    <nail x="-1840" y="-728"/>
  </transition>
</template>


<template>
  <name>Reactant_R50</name>
  <parameter>int&amp; R, const int MAX</parameter>
  <declaration>int[-1, 1] delta;
double_t totalRate;


void update() {
	double_t R87_R50_r = scenario1(k_R87_R50, int_to_double(R87), int_to_double(R87Levels), true);
	double_t R50_R50_r = scenario1(k_R50_R50, int_to_double(R50), int_to_double(R50Levels), true);
	double_t R64_R50_r = scenario1(k_R64_R50, int_to_double(R64), int_to_double(R64Levels), true);
	double_t R80_R50_r = scenario1(k_R80_R50, int_to_double(R80), int_to_double(R80Levels), true);
	totalRate = subtract(add(subtract(add(zero, R87_R50_r), R50_R50_r), R64_R50_r), R80_R50_r);
	R87_R50.T = _ANIMO_round(inverse(R87_R50_r));
	R50_R50.T = _ANIMO_round(inverse(R50_R50_r));
	R64_R50.T = _ANIMO_round(inverse(R64_R50_r));
	R80_R50.T = _ANIMO_round(inverse(R80_R50_r));
	if (totalRate.b &lt; 0) {
		delta = -1;
		totalRate.b = -totalRate.b;
	} else {
		delta = 1;
	}
	if (totalRate.b != 0) {
		T[47] = _ANIMO_round(inverse(totalRate));
	} else {
		T[47] = INFINITE_TIME;
	}
}

void react() {
	if (0 &lt;= R + delta &amp;&amp; R + delta &lt;= MAX) {
		R = R + delta;
	}
	update();
}

bool can_react() {
	return T[47] != INFINITE_TIME &amp;&amp; T[47] != 0 &amp;&amp; ((delta &gt;= 0 &amp;&amp; R &lt; MAX) || (delta &lt; 0 &amp;&amp; R &gt; 0));
}

bool cant_react() {
	return T[47] == INFINITE_TIME || T[47] == 0 || (delta &gt;= 0 &amp;&amp; R == MAX) || (delta &lt; 0 &amp;&amp; R == 0);
}</declaration>
  <location id="id0" x="-1896" y="-728">
    <name x="-1960" y="-752">stubborn</name>
    <committed/>
  </location>
  <location id="id1" x="-1720" y="-856">
    <committed/>
  </location>
  <location id="id6" x="-1256" y="-728">
    <name x="-1248" y="-752">start</name>
    <committed/>
  </location>
  <location id="id7" x="-1456" y="-608">
    <name x="-1448" y="-632">not_reacting</name>
    <label kind="invariant" x="-1504" y="-600">c[47]'==0</label>
  </location>
  <location id="id8" x="-1392" y="-728">
    <name x="-1400" y="-752">updating</name>
    <committed/>
  </location>
  <location id="id9" x="-1664" y="-728">
    <name x="-1728" y="-744">waiting</name>
    <label kind="invariant" x="-1728" y="-720">c[47] &lt;= T[47]</label>
  </location>
  <location id="id2" x="-1720" y="-928">
    <name x="-1760" y="-960">wait_for_others</name>
  </location>
  <init ref="id6"/>
  <transition>
    <source ref="id8"/>
    <target ref="id9"/>
    <label kind="guard" x="-1640" y="-744">c[47] &lt;= T[47] &amp;&amp; can_react()</label>
    <label kind="assignment" x="-1608" y="-728">active[47] = true</label>
  </transition>
  <transition>
    <source ref="id8"/>
    <target ref="id9"/>
    <label kind="guard" x="-1608" y="-696">c[47] &gt; T[47] &amp;&amp; can_react()</label>
    <label kind="assignment" x="-1608" y="-680">c[47] := T[47],
active[47] = true</label>
    <nail x="-1528" y="-680"/>
    <nail x="-1608" y="-680"/>
  </transition>
  <transition>
    <source ref="id0"/>
    <target ref="id9"/>
    <label kind="guard" x="-1816" y="-680">c[47] &gt;= T[47]</label>
    <label kind="assignment" x="-1824" y="-664">active[47] = true</label>
    <nail x="-1840" y="-664"/>
    <nail x="-1744" y="-664"/>
  </transition>
  <transition>
    <source ref="id6"/>
    <target ref="id8"/>
    <label kind="assignment" x="-1344" y="-728">update()</label>
  </transition>
  <transition>
    <source ref="id0"/>
    <target ref="id1"/>
    <label kind="guard" x="-1976" y="-728">c[47] &lt; T[47]</label>
    <nail x="-1968" y="-728"/>
    <nail x="-1968" y="-856"/>
  </transition>
  <transition>
    <source ref="id1"/>
    <target ref="id2"/>
    <label kind="guard" x="-1696" y="-944">active[84] &amp;&amp; c[84] &gt;= T[84]</label>
    <nail x="-1560" y="-904"/>
    <nail x="-1496" y="-904"/>
    <nail x="-1496" y="-928"/>
    <nail x="-1696" y="-928"/>
  </transition>
  <transition>
    <source ref="id2"/>
    <target ref="id1"/>
    <label kind="synchronisation" x="-1840" y="-944">reacting[84]?</label>
    <nail x="-1744" y="-928"/>
    <nail x="-1848" y="-928"/>
    <nail x="-1848" y="-904"/>
  </transition>
  <transition>
    <source ref="id1"/>
    <target ref="id2"/>
    <label kind="guard" x="-1696" y="-984">active[61] &amp;&amp; c[61] &gt;= T[61]</label>
    <nail x="-1560" y="-904"/>
    <nail x="-1496" y="-904"/>
    <nail x="-1496" y="-968"/>
    <nail x="-1696" y="-968"/>
  </transition>
  <transition>
    <source ref="id2"/>
    <target ref="id1"/>
    <label kind="synchronisation" x="-1840" y="-984">reacting[61]?</label>
    <nail x="-1744" y="-968"/>
    <nail x="-1848" y="-968"/>
    <nail x="-1848" y="-904"/>
  </transition>
  <transition>
    <source ref="id1"/>
    <target ref="id2"/>
    <label kind="guard" x="-1696" y="-1024">active[77] &amp;&amp; c[77] &gt;= T[77]</label>
    <nail x="-1560" y="-904"/>
    <nail x="-1496" y="-904"/>
    <nail x="-1496" y="-1008"/>
    <nail x="-1696" y="-1008"/>
  </transition>
  <transition>
    <source ref="id2"/>
    <target ref="id1"/>
    <label kind="synchronisation" x="-1840" y="-1024">reacting[77]?</label>
    <nail x="-1744" y="-1008"/>
    <nail x="-1848" y="-1008"/>
    <nail x="-1848" y="-904"/>
  </transition>
  <transition>
    <source ref="id1"/>
    <target ref="id8"/>
    <label kind="guard" x="-1584" y="-872">(!active[84] || c[84] &lt; T[84]) &amp;&amp; (!active[61] || c[61] &lt; T[61]) &amp;&amp; (!active[77] || c[77] &lt; T[77])</label>
    <label kind="assignment" x="-1584" y="-856">update()</label>
    <nail x="-1392" y="-856"/>
  </transition>
  <transition>
    <source ref="id7"/>
    <target ref="id1"/>
    <label kind="synchronisation" x="-1688" y="-624">reacting[84]?</label>
    <nail x="-1480" y="-608"/>
    <nail x="-1992" y="-608"/>
    <nail x="-1992" y="-856"/>
  </transition>
  <transition>
    <source ref="id7"/>
    <target ref="id1"/>
    <label kind="synchronisation" x="-1688" y="-592">reacting[61]?</label>
    <nail x="-1480" y="-576"/>
    <nail x="-1992" y="-576"/>
    <nail x="-1992" y="-856"/>
  </transition>
  <transition>
    <source ref="id7"/>
    <target ref="id1"/>
    <label kind="synchronisation" x="-1688" y="-560">reacting[77]?</label>
    <nail x="-1480" y="-544"/>
    <nail x="-1992" y="-544"/>
    <nail x="-1992" y="-856"/>
  </transition>
  <transition>
    <source ref="id8"/>
    <target ref="id7"/>
    <label kind="guard" x="-1392" y="-664">cant_react()</label>
    <nail x="-1392" y="-608"/>
  </transition>
  <transition>
    <source ref="id9"/>
    <target ref="id8"/>
    <label kind="guard" x="-1588" y="-816">c[47] &gt;= T[47]</label>
    <label kind="synchronisation" x="-1584" y="-800">reacting[47]!</label>
    <label kind="assignment" x="-1592" y="-784">react(), c[47] := 0,
active[47] = false</label>
    <nail x="-1632" y="-784"/>
    <nail x="-1464" y="-784"/>
  </transition>
  <transition>
    <source ref="id9"/>
    <target ref="id0"/>
    <label kind="synchronisation" x="-1832" y="-744">reacting[84]?</label>
    <label kind="assignment" x="-1848" y="-760">active[47] = false</label>
    <nail x="-1752" y="-728"/>
    <nail x="-1840" y="-728"/>
  </transition>
  <transition>
    <source ref="id9"/>
    <target ref="id0"/>
    <label kind="synchronisation" x="-1832" y="-792">reacting[61]?</label>
    <label kind="assignment" x="-1848" y="-808">active[47] = false</label>
    <nail x="-1752" y="-776"/>
    <nail x="-1840" y="-776"/>
  </transition>
  <transition>
    <source ref="id9"/>
    <target ref="id0"/>
    <label kind="synchronisation" x="-1832" y="-840">reacting[77]?</label>
    <label kind="assignment" x="-1848" y="-856">active[47] = false</label>
    <nail x="-1752" y="-824"/>
    <nail x="-1840" y="-824"/>
  </transition>
</template>


<template>
  <name>Reactant_R51</name>
  <parameter>int&amp; R, const int MAX</parameter>
  <declaration>int[-1, 1] delta;
double_t totalRate;


void update() {
	double_t R77_R51_r = scenario1(k_R77_R51, int_to_double(R77), int_to_double(R77Levels), true);
	double_t R51_R51_r = scenario1(k_R51_R51, int_to_double(R51), int_to_double(R51Levels), true);
	double_t R83_R51_r = scenario1(k_R83_R51, int_to_double(R83), int_to_double(R83Levels), true);
	double_t R64_R51_r = scenario1(k_R64_R51, int_to_double(R64), int_to_double(R64Levels), true);
	double_t R89_R51_r = scenario1(k_R89_R51, int_to_double(R89), int_to_double(R89Levels), true);
	double_t R3_R51_r = scenario1(k_R3_R51, int_to_double(R3), int_to_double(R3Levels), true);
	totalRate = add(subtract(add(add(subtract(add(zero, R77_R51_r), R51_R51_r), R83_R51_r), R64_R51_r), R89_R51_r), R3_R51_r);
	R77_R51.T = _ANIMO_round(inverse(R77_R51_r));
	R51_R51.T = _ANIMO_round(inverse(R51_R51_r));
	R83_R51.T = _ANIMO_round(inverse(R83_R51_r));
	R64_R51.T = _ANIMO_round(inverse(R64_R51_r));
	R89_R51.T = _ANIMO_round(inverse(R89_R51_r));
	R3_R51.T = _ANIMO_round(inverse(R3_R51_r));
	if (totalRate.b &lt; 0) {
		delta = -1;
		totalRate.b = -totalRate.b;
	} else {
		delta = 1;
	}
	if (totalRate.b != 0) {
		T[48] = _ANIMO_round(inverse(totalRate));
	} else {
		T[48] = INFINITE_TIME;
	}
}

void react() {
	if (0 &lt;= R + delta &amp;&amp; R + delta &lt;= MAX) {
		R = R + delta;
	}
	update();
}

bool can_react() {
	return T[48] != INFINITE_TIME &amp;&amp; T[48] != 0 &amp;&amp; ((delta &gt;= 0 &amp;&amp; R &lt; MAX) || (delta &lt; 0 &amp;&amp; R &gt; 0));
}

bool cant_react() {
	return T[48] == INFINITE_TIME || T[48] == 0 || (delta &gt;= 0 &amp;&amp; R == MAX) || (delta &lt; 0 &amp;&amp; R == 0);
}</declaration>
  <location id="id0" x="-1896" y="-728">
    <name x="-1960" y="-752">stubborn</name>
    <committed/>
  </location>
  <location id="id1" x="-1720" y="-856">
    <committed/>
  </location>
  <location id="id6" x="-1256" y="-728">
    <name x="-1248" y="-752">start</name>
    <committed/>
  </location>
  <location id="id7" x="-1456" y="-608">
    <name x="-1448" y="-632">not_reacting</name>
    <label kind="invariant" x="-1504" y="-600">c[48]'==0</label>
  </location>
  <location id="id8" x="-1392" y="-728">
    <name x="-1400" y="-752">updating</name>
    <committed/>
  </location>
  <location id="id9" x="-1664" y="-728">
    <name x="-1728" y="-744">waiting</name>
    <label kind="invariant" x="-1728" y="-720">c[48] &lt;= T[48]</label>
  </location>
  <location id="id2" x="-1720" y="-928">
    <name x="-1760" y="-960">wait_for_others</name>
  </location>
  <init ref="id6"/>
  <transition>
    <source ref="id8"/>
    <target ref="id9"/>
    <label kind="guard" x="-1640" y="-744">c[48] &lt;= T[48] &amp;&amp; can_react()</label>
    <label kind="assignment" x="-1608" y="-728">active[48] = true</label>
  </transition>
  <transition>
    <source ref="id8"/>
    <target ref="id9"/>
    <label kind="guard" x="-1608" y="-696">c[48] &gt; T[48] &amp;&amp; can_react()</label>
    <label kind="assignment" x="-1608" y="-680">c[48] := T[48],
active[48] = true</label>
    <nail x="-1528" y="-680"/>
    <nail x="-1608" y="-680"/>
  </transition>
  <transition>
    <source ref="id0"/>
    <target ref="id9"/>
    <label kind="guard" x="-1816" y="-680">c[48] &gt;= T[48]</label>
    <label kind="assignment" x="-1824" y="-664">active[48] = true</label>
    <nail x="-1840" y="-664"/>
    <nail x="-1744" y="-664"/>
  </transition>
  <transition>
    <source ref="id6"/>
    <target ref="id8"/>
    <label kind="assignment" x="-1344" y="-728">update()</label>
  </transition>
  <transition>
    <source ref="id0"/>
    <target ref="id1"/>
    <label kind="guard" x="-1976" y="-728">c[48] &lt; T[48]</label>
    <nail x="-1968" y="-728"/>
    <nail x="-1968" y="-856"/>
  </transition>
  <transition>
    <source ref="id1"/>
    <target ref="id2"/>
    <label kind="guard" x="-1696" y="-944">active[74] &amp;&amp; c[74] &gt;= T[74]</label>
    <nail x="-1560" y="-904"/>
    <nail x="-1496" y="-904"/>
    <nail x="-1496" y="-928"/>
    <nail x="-1696" y="-928"/>
  </transition>
  <transition>
    <source ref="id2"/>
    <target ref="id1"/>
    <label kind="synchronisation" x="-1840" y="-944">reacting[74]?</label>
    <nail x="-1744" y="-928"/>
    <nail x="-1848" y="-928"/>
    <nail x="-1848" y="-904"/>
  </transition>
  <transition>
    <source ref="id1"/>
    <target ref="id2"/>
    <label kind="guard" x="-1696" y="-984">active[80] &amp;&amp; c[80] &gt;= T[80]</label>
    <nail x="-1560" y="-904"/>
    <nail x="-1496" y="-904"/>
    <nail x="-1496" y="-968"/>
    <nail x="-1696" y="-968"/>
  </transition>
  <transition>
    <source ref="id2"/>
    <target ref="id1"/>
    <label kind="synchronisation" x="-1840" y="-984">reacting[80]?</label>
    <nail x="-1744" y="-968"/>
    <nail x="-1848" y="-968"/>
    <nail x="-1848" y="-904"/>
  </transition>
  <transition>
    <source ref="id1"/>
    <target ref="id2"/>
    <label kind="guard" x="-1696" y="-1024">active[61] &amp;&amp; c[61] &gt;= T[61]</label>
    <nail x="-1560" y="-904"/>
    <nail x="-1496" y="-904"/>
    <nail x="-1496" y="-1008"/>
    <nail x="-1696" y="-1008"/>
  </transition>
  <transition>
    <source ref="id2"/>
    <target ref="id1"/>
    <label kind="synchronisation" x="-1840" y="-1024">reacting[61]?</label>
    <nail x="-1744" y="-1008"/>
    <nail x="-1848" y="-1008"/>
    <nail x="-1848" y="-904"/>
  </transition>
  <transition>
    <source ref="id1"/>
    <target ref="id2"/>
    <label kind="guard" x="-1696" y="-1064">active[86] &amp;&amp; c[86] &gt;= T[86]</label>
    <nail x="-1560" y="-904"/>
    <nail x="-1496" y="-904"/>
    <nail x="-1496" y="-1048"/>
    <nail x="-1696" y="-1048"/>
  </transition>
  <transition>
    <source ref="id2"/>
    <target ref="id1"/>
    <label kind="synchronisation" x="-1840" y="-1064">reacting[86]?</label>
    <nail x="-1744" y="-1048"/>
    <nail x="-1848" y="-1048"/>
    <nail x="-1848" y="-904"/>
  </transition>
  <transition>
    <source ref="id1"/>
    <target ref="id2"/>
    <label kind="guard" x="-1696" y="-1104">active[3] &amp;&amp; c[3] &gt;= T[3]</label>
    <nail x="-1560" y="-904"/>
    <nail x="-1496" y="-904"/>
    <nail x="-1496" y="-1088"/>
    <nail x="-1696" y="-1088"/>
  </transition>
  <transition>
    <source ref="id2"/>
    <target ref="id1"/>
    <label kind="synchronisation" x="-1840" y="-1104">reacting[3]?</label>
    <nail x="-1744" y="-1088"/>
    <nail x="-1848" y="-1088"/>
    <nail x="-1848" y="-904"/>
  </transition>
  <transition>
    <source ref="id1"/>
    <target ref="id8"/>
    <label kind="guard" x="-1584" y="-872">(!active[74] || c[74] &lt; T[74]) &amp;&amp; (!active[80] || c[80] &lt; T[80]) &amp;&amp; (!active[61] || c[61] &lt; T[61]) &amp;&amp; (!active[86] || c[86] &lt; T[86]) &amp;&amp; (!active[3] || c[3] &lt; T[3])</label>
    <label kind="assignment" x="-1584" y="-856">update()</label>
    <nail x="-1392" y="-856"/>
  </transition>
  <transition>
    <source ref="id7"/>
    <target ref="id1"/>
    <label kind="synchronisation" x="-1688" y="-624">reacting[74]?</label>
    <nail x="-1480" y="-608"/>
    <nail x="-1992" y="-608"/>
    <nail x="-1992" y="-856"/>
  </transition>
  <transition>
    <source ref="id7"/>
    <target ref="id1"/>
    <label kind="synchronisation" x="-1688" y="-592">reacting[80]?</label>
    <nail x="-1480" y="-576"/>
    <nail x="-1992" y="-576"/>
    <nail x="-1992" y="-856"/>
  </transition>
  <transition>
    <source ref="id7"/>
    <target ref="id1"/>
    <label kind="synchronisation" x="-1688" y="-560">reacting[61]?</label>
    <nail x="-1480" y="-544"/>
    <nail x="-1992" y="-544"/>
    <nail x="-1992" y="-856"/>
  </transition>
  <transition>
    <source ref="id7"/>
    <target ref="id1"/>
    <label kind="synchronisation" x="-1688" y="-528">reacting[86]?</label>
    <nail x="-1480" y="-512"/>
    <nail x="-1992" y="-512"/>
    <nail x="-1992" y="-856"/>
  </transition>
  <transition>
    <source ref="id7"/>
    <target ref="id1"/>
    <label kind="synchronisation" x="-1688" y="-496">reacting[3]?</label>
    <nail x="-1480" y="-480"/>
    <nail x="-1992" y="-480"/>
    <nail x="-1992" y="-856"/>
  </transition>
  <transition>
    <source ref="id8"/>
    <target ref="id7"/>
    <label kind="guard" x="-1392" y="-664">cant_react()</label>
    <nail x="-1392" y="-608"/>
  </transition>
  <transition>
    <source ref="id9"/>
    <target ref="id8"/>
    <label kind="guard" x="-1588" y="-816">c[48] &gt;= T[48]</label>
    <label kind="synchronisation" x="-1584" y="-800">reacting[48]!</label>
    <label kind="assignment" x="-1592" y="-784">react(), c[48] := 0,
active[48] = false</label>
    <nail x="-1632" y="-784"/>
    <nail x="-1464" y="-784"/>
  </transition>
  <transition>
    <source ref="id9"/>
    <target ref="id0"/>
    <label kind="synchronisation" x="-1832" y="-744">reacting[74]?</label>
    <label kind="assignment" x="-1848" y="-760">active[48] = false</label>
    <nail x="-1752" y="-728"/>
    <nail x="-1840" y="-728"/>
  </transition>
  <transition>
    <source ref="id9"/>
    <target ref="id0"/>
    <label kind="synchronisation" x="-1832" y="-792">reacting[80]?</label>
    <label kind="assignment" x="-1848" y="-808">active[48] = false</label>
    <nail x="-1752" y="-776"/>
    <nail x="-1840" y="-776"/>
  </transition>
  <transition>
    <source ref="id9"/>
    <target ref="id0"/>
    <label kind="synchronisation" x="-1832" y="-840">reacting[61]?</label>
    <label kind="assignment" x="-1848" y="-856">active[48] = false</label>
    <nail x="-1752" y="-824"/>
    <nail x="-1840" y="-824"/>
  </transition>
  <transition>
    <source ref="id9"/>
    <target ref="id0"/>
    <label kind="synchronisation" x="-1832" y="-888">reacting[86]?</label>
    <label kind="assignment" x="-1848" y="-904">active[48] = false</label>
    <nail x="-1752" y="-872"/>
    <nail x="-1840" y="-872"/>
  </transition>
  <transition>
    <source ref="id9"/>
    <target ref="id0"/>
    <label kind="synchronisation" x="-1832" y="-936">reacting[3]?</label>
    <label kind="assignment" x="-1848" y="-952">active[48] = false</label>
    <nail x="-1752" y="-920"/>
    <nail x="-1840" y="-920"/>
  </transition>
</template>


<template>
  <name>Reactant_R52</name>
  <parameter>int&amp; R, const int MAX</parameter>
  <declaration>int[-1, 1] delta;
double_t totalRate;


void update() {
	double_t R55_R53_R52_r = scenario2_3(k_R55_R53_R52, int_to_double(R53), int_to_double(R53Levels), true, int_to_double(R55), int_to_double(R55Levels), true);
	double_t R53_R52_r = scenario1(k_R53_R52, int_to_double(R53), int_to_double(R53Levels), true);
	double_t R52_R52_r = scenario1(k_R52_R52, int_to_double(R52), int_to_double(R52Levels), true);
	totalRate = subtract(add(add(zero, R55_R53_R52_r), R53_R52_r), R52_R52_r);
	R55_R53_R52.T = _ANIMO_round(inverse(R55_R53_R52_r));
	R53_R52.T = _ANIMO_round(inverse(R53_R52_r));
	R52_R52.T = _ANIMO_round(inverse(R52_R52_r));
	if (totalRate.b &lt; 0) {
		delta = -1;
		totalRate.b = -totalRate.b;
	} else {
		delta = 1;
	}
	if (totalRate.b != 0) {
		T[49] = _ANIMO_round(inverse(totalRate));
	} else {
		T[49] = INFINITE_TIME;
	}
}

void react() {
	if (0 &lt;= R + delta &amp;&amp; R + delta &lt;= MAX) {
		R = R + delta;
	}
	update();
}

bool can_react() {
	return T[49] != INFINITE_TIME &amp;&amp; T[49] != 0 &amp;&amp; ((delta &gt;= 0 &amp;&amp; R &lt; MAX) || (delta &lt; 0 &amp;&amp; R &gt; 0));
}

bool cant_react() {
	return T[49] == INFINITE_TIME || T[49] == 0 || (delta &gt;= 0 &amp;&amp; R == MAX) || (delta &lt; 0 &amp;&amp; R == 0);
}</declaration>
  <location id="id0" x="-1896" y="-728">
    <name x="-1960" y="-752">stubborn</name>
    <committed/>
  </location>
  <location id="id1" x="-1720" y="-856">
    <committed/>
  </location>
  <location id="id6" x="-1256" y="-728">
    <name x="-1248" y="-752">start</name>
    <committed/>
  </location>
  <location id="id7" x="-1456" y="-608">
    <name x="-1448" y="-632">not_reacting</name>
    <label kind="invariant" x="-1504" y="-600">c[49]'==0</label>
  </location>
  <location id="id8" x="-1392" y="-728">
    <name x="-1400" y="-752">updating</name>
    <committed/>
  </location>
  <location id="id9" x="-1664" y="-728">
    <name x="-1728" y="-744">waiting</name>
    <label kind="invariant" x="-1728" y="-720">c[49] &lt;= T[49]</label>
  </location>
  <location id="id2" x="-1720" y="-928">
    <name x="-1760" y="-960">wait_for_others</name>
  </location>
  <init ref="id6"/>
  <transition>
    <source ref="id8"/>
    <target ref="id9"/>
    <label kind="guard" x="-1640" y="-744">c[49] &lt;= T[49] &amp;&amp; can_react()</label>
    <label kind="assignment" x="-1608" y="-728">active[49] = true</label>
  </transition>
  <transition>
    <source ref="id8"/>
    <target ref="id9"/>
    <label kind="guard" x="-1608" y="-696">c[49] &gt; T[49] &amp;&amp; can_react()</label>
    <label kind="assignment" x="-1608" y="-680">c[49] := T[49],
active[49] = true</label>
    <nail x="-1528" y="-680"/>
    <nail x="-1608" y="-680"/>
  </transition>
  <transition>
    <source ref="id0"/>
    <target ref="id9"/>
    <label kind="guard" x="-1816" y="-680">c[49] &gt;= T[49]</label>
    <label kind="assignment" x="-1824" y="-664">active[49] = true</label>
    <nail x="-1840" y="-664"/>
    <nail x="-1744" y="-664"/>
  </transition>
  <transition>
    <source ref="id6"/>
    <target ref="id8"/>
    <label kind="assignment" x="-1344" y="-728">update()</label>
  </transition>
  <transition>
    <source ref="id0"/>
    <target ref="id1"/>
    <label kind="guard" x="-1976" y="-728">c[49] &lt; T[49]</label>
    <nail x="-1968" y="-728"/>
    <nail x="-1968" y="-856"/>
  </transition>
  <transition>
    <source ref="id1"/>
    <target ref="id2"/>
    <label kind="guard" x="-1696" y="-944">active[52] &amp;&amp; c[52] &gt;= T[52]</label>
    <nail x="-1560" y="-904"/>
    <nail x="-1496" y="-904"/>
    <nail x="-1496" y="-928"/>
    <nail x="-1696" y="-928"/>
  </transition>
  <transition>
    <source ref="id2"/>
    <target ref="id1"/>
    <label kind="synchronisation" x="-1840" y="-944">reacting[52]?</label>
    <nail x="-1744" y="-928"/>
    <nail x="-1848" y="-928"/>
    <nail x="-1848" y="-904"/>
  </transition>
  <transition>
    <source ref="id1"/>
    <target ref="id2"/>
    <label kind="guard" x="-1696" y="-984">active[50] &amp;&amp; c[50] &gt;= T[50]</label>
    <nail x="-1560" y="-904"/>
    <nail x="-1496" y="-904"/>
    <nail x="-1496" y="-968"/>
    <nail x="-1696" y="-968"/>
  </transition>
  <transition>
    <source ref="id2"/>
    <target ref="id1"/>
    <label kind="synchronisation" x="-1840" y="-984">reacting[50]?</label>
    <nail x="-1744" y="-968"/>
    <nail x="-1848" y="-968"/>
    <nail x="-1848" y="-904"/>
  </transition>
  <transition>
    <source ref="id1"/>
    <target ref="id8"/>
    <label kind="guard" x="-1584" y="-872">(!active[52] || c[52] &lt; T[52]) &amp;&amp; (!active[50] || c[50] &lt; T[50])</label>
    <label kind="assignment" x="-1584" y="-856">update()</label>
    <nail x="-1392" y="-856"/>
  </transition>
  <transition>
    <source ref="id7"/>
    <target ref="id1"/>
    <label kind="synchronisation" x="-1688" y="-624">reacting[52]?</label>
    <nail x="-1480" y="-608"/>
    <nail x="-1992" y="-608"/>
    <nail x="-1992" y="-856"/>
  </transition>
  <transition>
    <source ref="id7"/>
    <target ref="id1"/>
    <label kind="synchronisation" x="-1688" y="-592">reacting[50]?</label>
    <nail x="-1480" y="-576"/>
    <nail x="-1992" y="-576"/>
    <nail x="-1992" y="-856"/>
  </transition>
  <transition>
    <source ref="id8"/>
    <target ref="id7"/>
    <label kind="guard" x="-1392" y="-664">cant_react()</label>
    <nail x="-1392" y="-608"/>
  </transition>
  <transition>
    <source ref="id9"/>
    <target ref="id8"/>
    <label kind="guard" x="-1588" y="-816">c[49] &gt;= T[49]</label>
    <label kind="synchronisation" x="-1584" y="-800">reacting[49]!</label>
    <label kind="assignment" x="-1592" y="-784">react(), c[49] := 0,
active[49] = false</label>
    <nail x="-1632" y="-784"/>
    <nail x="-1464" y="-784"/>
  </transition>
  <transition>
    <source ref="id9"/>
    <target ref="id0"/>
    <label kind="synchronisation" x="-1832" y="-744">reacting[52]?</label>
    <label kind="assignment" x="-1848" y="-760">active[49] = false</label>
    <nail x="-1752" y="-728"/>
    <nail x="-1840" y="-728"/>
  </transition>
  <transition>
    <source ref="id9"/>
    <target ref="id0"/>
    <label kind="synchronisation" x="-1832" y="-792">reacting[50]?</label>
    <label kind="assignment" x="-1848" y="-808">active[49] = false</label>
    <nail x="-1752" y="-776"/>
    <nail x="-1840" y="-776"/>
  </transition>
</template>


<template>
  <name>Reactant_R53</name>
  <parameter>int&amp; R, const int MAX</parameter>
  <declaration>int[-1, 1] delta;
double_t totalRate;


void update() {
	double_t R84_R53_r = scenario1(k_R84_R53, int_to_double(R84), int_to_double(R84Levels), true);
	double_t R7_R53_r = scenario1(k_R7_R53, int_to_double(R7), int_to_double(R7Levels), true);
	double_t R53_R53_r = scenario1(k_R53_R53, int_to_double(R53), int_to_double(R53Levels), true);
	totalRate = subtract(add(subtract(zero, R84_R53_r), R7_R53_r), R53_R53_r);
	R84_R53.T = _ANIMO_round(inverse(R84_R53_r));
	R7_R53.T = _ANIMO_round(inverse(R7_R53_r));
	R53_R53.T = _ANIMO_round(inverse(R53_R53_r));
	if (totalRate.b &lt; 0) {
		delta = -1;
		totalRate.b = -totalRate.b;
	} else {
		delta = 1;
	}
	if (totalRate.b != 0) {
		T[50] = _ANIMO_round(inverse(totalRate));
	} else {
		T[50] = INFINITE_TIME;
	}
}

void react() {
	if (0 &lt;= R + delta &amp;&amp; R + delta &lt;= MAX) {
		R = R + delta;
	}
	update();
}

bool can_react() {
	return T[50] != INFINITE_TIME &amp;&amp; T[50] != 0 &amp;&amp; ((delta &gt;= 0 &amp;&amp; R &lt; MAX) || (delta &lt; 0 &amp;&amp; R &gt; 0));
}

bool cant_react() {
	return T[50] == INFINITE_TIME || T[50] == 0 || (delta &gt;= 0 &amp;&amp; R == MAX) || (delta &lt; 0 &amp;&amp; R == 0);
}</declaration>
  <location id="id0" x="-1896" y="-728">
    <name x="-1960" y="-752">stubborn</name>
    <committed/>
  </location>
  <location id="id1" x="-1720" y="-856">
    <committed/>
  </location>
  <location id="id6" x="-1256" y="-728">
    <name x="-1248" y="-752">start</name>
    <committed/>
  </location>
  <location id="id7" x="-1456" y="-608">
    <name x="-1448" y="-632">not_reacting</name>
    <label kind="invariant" x="-1504" y="-600">c[50]'==0</label>
  </location>
  <location id="id8" x="-1392" y="-728">
    <name x="-1400" y="-752">updating</name>
    <committed/>
  </location>
  <location id="id9" x="-1664" y="-728">
    <name x="-1728" y="-744">waiting</name>
    <label kind="invariant" x="-1728" y="-720">c[50] &lt;= T[50]</label>
  </location>
  <location id="id2" x="-1720" y="-928">
    <name x="-1760" y="-960">wait_for_others</name>
  </location>
  <init ref="id6"/>
  <transition>
    <source ref="id8"/>
    <target ref="id9"/>
    <label kind="guard" x="-1640" y="-744">c[50] &lt;= T[50] &amp;&amp; can_react()</label>
    <label kind="assignment" x="-1608" y="-728">active[50] = true</label>
  </transition>
  <transition>
    <source ref="id8"/>
    <target ref="id9"/>
    <label kind="guard" x="-1608" y="-696">c[50] &gt; T[50] &amp;&amp; can_react()</label>
    <label kind="assignment" x="-1608" y="-680">c[50] := T[50],
active[50] = true</label>
    <nail x="-1528" y="-680"/>
    <nail x="-1608" y="-680"/>
  </transition>
  <transition>
    <source ref="id0"/>
    <target ref="id9"/>
    <label kind="guard" x="-1816" y="-680">c[50] &gt;= T[50]</label>
    <label kind="assignment" x="-1824" y="-664">active[50] = true</label>
    <nail x="-1840" y="-664"/>
    <nail x="-1744" y="-664"/>
  </transition>
  <transition>
    <source ref="id6"/>
    <target ref="id8"/>
    <label kind="assignment" x="-1344" y="-728">update()</label>
  </transition>
  <transition>
    <source ref="id0"/>
    <target ref="id1"/>
    <label kind="guard" x="-1976" y="-728">c[50] &lt; T[50]</label>
    <nail x="-1968" y="-728"/>
    <nail x="-1968" y="-856"/>
  </transition>
  <transition>
    <source ref="id1"/>
    <target ref="id2"/>
    <label kind="guard" x="-1696" y="-944">active[81] &amp;&amp; c[81] &gt;= T[81]</label>
    <nail x="-1560" y="-904"/>
    <nail x="-1496" y="-904"/>
    <nail x="-1496" y="-928"/>
    <nail x="-1696" y="-928"/>
  </transition>
  <transition>
    <source ref="id2"/>
    <target ref="id1"/>
    <label kind="synchronisation" x="-1840" y="-944">reacting[81]?</label>
    <nail x="-1744" y="-928"/>
    <nail x="-1848" y="-928"/>
    <nail x="-1848" y="-904"/>
  </transition>
  <transition>
    <source ref="id1"/>
    <target ref="id2"/>
    <label kind="guard" x="-1696" y="-984">active[7] &amp;&amp; c[7] &gt;= T[7]</label>
    <nail x="-1560" y="-904"/>
    <nail x="-1496" y="-904"/>
    <nail x="-1496" y="-968"/>
    <nail x="-1696" y="-968"/>
  </transition>
  <transition>
    <source ref="id2"/>
    <target ref="id1"/>
    <label kind="synchronisation" x="-1840" y="-984">reacting[7]?</label>
    <nail x="-1744" y="-968"/>
    <nail x="-1848" y="-968"/>
    <nail x="-1848" y="-904"/>
  </transition>
  <transition>
    <source ref="id1"/>
    <target ref="id8"/>
    <label kind="guard" x="-1584" y="-872">(!active[81] || c[81] &lt; T[81]) &amp;&amp; (!active[7] || c[7] &lt; T[7])</label>
    <label kind="assignment" x="-1584" y="-856">update()</label>
    <nail x="-1392" y="-856"/>
  </transition>
  <transition>
    <source ref="id7"/>
    <target ref="id1"/>
    <label kind="synchronisation" x="-1688" y="-624">reacting[81]?</label>
    <nail x="-1480" y="-608"/>
    <nail x="-1992" y="-608"/>
    <nail x="-1992" y="-856"/>
  </transition>
  <transition>
    <source ref="id7"/>
    <target ref="id1"/>
    <label kind="synchronisation" x="-1688" y="-592">reacting[7]?</label>
    <nail x="-1480" y="-576"/>
    <nail x="-1992" y="-576"/>
    <nail x="-1992" y="-856"/>
  </transition>
  <transition>
    <source ref="id8"/>
    <target ref="id7"/>
    <label kind="guard" x="-1392" y="-664">cant_react()</label>
    <nail x="-1392" y="-608"/>
  </transition>
  <transition>
    <source ref="id9"/>
    <target ref="id8"/>
    <label kind="guard" x="-1588" y="-816">c[50] &gt;= T[50]</label>
    <label kind="synchronisation" x="-1584" y="-800">reacting[50]!</label>
    <label kind="assignment" x="-1592" y="-784">react(), c[50] := 0,
active[50] = false</label>
    <nail x="-1632" y="-784"/>
    <nail x="-1464" y="-784"/>
  </transition>
  <transition>
    <source ref="id9"/>
    <target ref="id0"/>
    <label kind="synchronisation" x="-1832" y="-744">reacting[81]?</label>
    <label kind="assignment" x="-1848" y="-760">active[50] = false</label>
    <nail x="-1752" y="-728"/>
    <nail x="-1840" y="-728"/>
  </transition>
  <transition>
    <source ref="id9"/>
    <target ref="id0"/>
    <label kind="synchronisation" x="-1832" y="-792">reacting[7]?</label>
    <label kind="assignment" x="-1848" y="-808">active[50] = false</label>
    <nail x="-1752" y="-776"/>
    <nail x="-1840" y="-776"/>
  </transition>
</template>


<template>
  <name>Reactant_R55</name>
  <parameter>int&amp; R, const int MAX</parameter>
  <declaration>int[-1, 1] delta;
double_t totalRate;


void update() {
	double_t R77_R55_r = scenario1(k_R77_R55, int_to_double(R77), int_to_double(R77Levels), true);
	double_t R54_R55_r = scenario1(k_R54_R55, int_to_double(R54), int_to_double(R54Levels), true);
	double_t R55_R55_r = scenario1(k_R55_R55, int_to_double(R55), int_to_double(R55Levels), true);
	double_t R7_R55_r = scenario1(k_R7_R55, int_to_double(R7), int_to_double(R7Levels), true);
	totalRate = add(subtract(add(add(zero, R77_R55_r), R54_R55_r), R55_R55_r), R7_R55_r);
	R77_R55.T = _ANIMO_round(inverse(R77_R55_r));
	R54_R55.T = _ANIMO_round(inverse(R54_R55_r));
	R55_R55.T = _ANIMO_round(inverse(R55_R55_r));
	R7_R55.T = _ANIMO_round(inverse(R7_R55_r));
	if (totalRate.b &lt; 0) {
		delta = -1;
		totalRate.b = -totalRate.b;
	} else {
		delta = 1;
	}
	if (totalRate.b != 0) {
		T[52] = _ANIMO_round(inverse(totalRate));
	} else {
		T[52] = INFINITE_TIME;
	}
}

void react() {
	if (0 &lt;= R + delta &amp;&amp; R + delta &lt;= MAX) {
		R = R + delta;
	}
	update();
}

bool can_react() {
	return T[52] != INFINITE_TIME &amp;&amp; T[52] != 0 &amp;&amp; ((delta &gt;= 0 &amp;&amp; R &lt; MAX) || (delta &lt; 0 &amp;&amp; R &gt; 0));
}

bool cant_react() {
	return T[52] == INFINITE_TIME || T[52] == 0 || (delta &gt;= 0 &amp;&amp; R == MAX) || (delta &lt; 0 &amp;&amp; R == 0);
}</declaration>
  <location id="id0" x="-1896" y="-728">
    <name x="-1960" y="-752">stubborn</name>
    <committed/>
  </location>
  <location id="id1" x="-1720" y="-856">
    <committed/>
  </location>
  <location id="id6" x="-1256" y="-728">
    <name x="-1248" y="-752">start</name>
    <committed/>
  </location>
  <location id="id7" x="-1456" y="-608">
    <name x="-1448" y="-632">not_reacting</name>
    <label kind="invariant" x="-1504" y="-600">c[52]'==0</label>
  </location>
  <location id="id8" x="-1392" y="-728">
    <name x="-1400" y="-752">updating</name>
    <committed/>
  </location>
  <location id="id9" x="-1664" y="-728">
    <name x="-1728" y="-744">waiting</name>
    <label kind="invariant" x="-1728" y="-720">c[52] &lt;= T[52]</label>
  </location>
  <location id="id2" x="-1720" y="-928">
    <name x="-1760" y="-960">wait_for_others</name>
  </location>
  <init ref="id6"/>
  <transition>
    <source ref="id8"/>
    <target ref="id9"/>
    <label kind="guard" x="-1640" y="-744">c[52] &lt;= T[52] &amp;&amp; can_react()</label>
    <label kind="assignment" x="-1608" y="-728">active[52] = true</label>
  </transition>
  <transition>
    <source ref="id8"/>
    <target ref="id9"/>
    <label kind="guard" x="-1608" y="-696">c[52] &gt; T[52] &amp;&amp; can_react()</label>
    <label kind="assignment" x="-1608" y="-680">c[52] := T[52],
active[52] = true</label>
    <nail x="-1528" y="-680"/>
    <nail x="-1608" y="-680"/>
  </transition>
  <transition>
    <source ref="id0"/>
    <target ref="id9"/>
    <label kind="guard" x="-1816" y="-680">c[52] &gt;= T[52]</label>
    <label kind="assignment" x="-1824" y="-664">active[52] = true</label>
    <nail x="-1840" y="-664"/>
    <nail x="-1744" y="-664"/>
  </transition>
  <transition>
    <source ref="id6"/>
    <target ref="id8"/>
    <label kind="assignment" x="-1344" y="-728">update()</label>
  </transition>
  <transition>
    <source ref="id0"/>
    <target ref="id1"/>
    <label kind="guard" x="-1976" y="-728">c[52] &lt; T[52]</label>
    <nail x="-1968" y="-728"/>
    <nail x="-1968" y="-856"/>
  </transition>
  <transition>
    <source ref="id1"/>
    <target ref="id2"/>
    <label kind="guard" x="-1696" y="-944">active[74] &amp;&amp; c[74] &gt;= T[74]</label>
    <nail x="-1560" y="-904"/>
    <nail x="-1496" y="-904"/>
    <nail x="-1496" y="-928"/>
    <nail x="-1696" y="-928"/>
  </transition>
  <transition>
    <source ref="id2"/>
    <target ref="id1"/>
    <label kind="synchronisation" x="-1840" y="-944">reacting[74]?</label>
    <nail x="-1744" y="-928"/>
    <nail x="-1848" y="-928"/>
    <nail x="-1848" y="-904"/>
  </transition>
  <transition>
    <source ref="id1"/>
    <target ref="id2"/>
    <label kind="guard" x="-1696" y="-984">active[51] &amp;&amp; c[51] &gt;= T[51]</label>
    <nail x="-1560" y="-904"/>
    <nail x="-1496" y="-904"/>
    <nail x="-1496" y="-968"/>
    <nail x="-1696" y="-968"/>
  </transition>
  <transition>
    <source ref="id2"/>
    <target ref="id1"/>
    <label kind="synchronisation" x="-1840" y="-984">reacting[51]?</label>
    <nail x="-1744" y="-968"/>
    <nail x="-1848" y="-968"/>
    <nail x="-1848" y="-904"/>
  </transition>
  <transition>
    <source ref="id1"/>
    <target ref="id2"/>
    <label kind="guard" x="-1696" y="-1024">active[7] &amp;&amp; c[7] &gt;= T[7]</label>
    <nail x="-1560" y="-904"/>
    <nail x="-1496" y="-904"/>
    <nail x="-1496" y="-1008"/>
    <nail x="-1696" y="-1008"/>
  </transition>
  <transition>
    <source ref="id2"/>
    <target ref="id1"/>
    <label kind="synchronisation" x="-1840" y="-1024">reacting[7]?</label>
    <nail x="-1744" y="-1008"/>
    <nail x="-1848" y="-1008"/>
    <nail x="-1848" y="-904"/>
  </transition>
  <transition>
    <source ref="id1"/>
    <target ref="id8"/>
    <label kind="guard" x="-1584" y="-872">(!active[74] || c[74] &lt; T[74]) &amp;&amp; (!active[51] || c[51] &lt; T[51]) &amp;&amp; (!active[7] || c[7] &lt; T[7])</label>
    <label kind="assignment" x="-1584" y="-856">update()</label>
    <nail x="-1392" y="-856"/>
  </transition>
  <transition>
    <source ref="id7"/>
    <target ref="id1"/>
    <label kind="synchronisation" x="-1688" y="-624">reacting[74]?</label>
    <nail x="-1480" y="-608"/>
    <nail x="-1992" y="-608"/>
    <nail x="-1992" y="-856"/>
  </transition>
  <transition>
    <source ref="id7"/>
    <target ref="id1"/>
    <label kind="synchronisation" x="-1688" y="-592">reacting[51]?</label>
    <nail x="-1480" y="-576"/>
    <nail x="-1992" y="-576"/>
    <nail x="-1992" y="-856"/>
  </transition>
  <transition>
    <source ref="id7"/>
    <target ref="id1"/>
    <label kind="synchronisation" x="-1688" y="-560">reacting[7]?</label>
    <nail x="-1480" y="-544"/>
    <nail x="-1992" y="-544"/>
    <nail x="-1992" y="-856"/>
  </transition>
  <transition>
    <source ref="id8"/>
    <target ref="id7"/>
    <label kind="guard" x="-1392" y="-664">cant_react()</label>
    <nail x="-1392" y="-608"/>
  </transition>
  <transition>
    <source ref="id9"/>
    <target ref="id8"/>
    <label kind="guard" x="-1588" y="-816">c[52] &gt;= T[52]</label>
    <label kind="synchronisation" x="-1584" y="-800">reacting[52]!</label>
    <label kind="assignment" x="-1592" y="-784">react(), c[52] := 0,
active[52] = false</label>
    <nail x="-1632" y="-784"/>
    <nail x="-1464" y="-784"/>
  </transition>
  <transition>
    <source ref="id9"/>
    <target ref="id0"/>
    <label kind="synchronisation" x="-1832" y="-744">reacting[74]?</label>
    <label kind="assignment" x="-1848" y="-760">active[52] = false</label>
    <nail x="-1752" y="-728"/>
    <nail x="-1840" y="-728"/>
  </transition>
  <transition>
    <source ref="id9"/>
    <target ref="id0"/>
    <label kind="synchronisation" x="-1832" y="-792">reacting[51]?</label>
    <label kind="assignment" x="-1848" y="-808">active[52] = false</label>
    <nail x="-1752" y="-776"/>
    <nail x="-1840" y="-776"/>
  </transition>
  <transition>
    <source ref="id9"/>
    <target ref="id0"/>
    <label kind="synchronisation" x="-1832" y="-840">reacting[7]?</label>
    <label kind="assignment" x="-1848" y="-856">active[52] = false</label>
    <nail x="-1752" y="-824"/>
    <nail x="-1840" y="-824"/>
  </transition>
</template>


<template>
  <name>Reactant_R56</name>
  <parameter>int&amp; R, const int MAX</parameter>
  <declaration>int[-1, 1] delta;
double_t totalRate;


void update() {
	double_t R57_R56_r = scenario1(k_R57_R56, int_to_double(R57), int_to_double(R57Levels), true);
	double_t R56_R56_r = scenario1(k_R56_R56, int_to_double(R56), int_to_double(R56Levels), true);
	double_t R58_R57_R56_r = scenario2_3(k_R58_R57_R56, int_to_double(R57), int_to_double(R57Levels), true, int_to_double(R58), int_to_double(R58Levels), true);
	totalRate = add(subtract(add(zero, R57_R56_r), R56_R56_r), R58_R57_R56_r);
	R57_R56.T = _ANIMO_round(inverse(R57_R56_r));
	R56_R56.T = _ANIMO_round(inverse(R56_R56_r));
	R58_R57_R56.T = _ANIMO_round(inverse(R58_R57_R56_r));
	if (totalRate.b &lt; 0) {
		delta = -1;
		totalRate.b = -totalRate.b;
	} else {
		delta = 1;
	}
	if (totalRate.b != 0) {
		T[53] = _ANIMO_round(inverse(totalRate));
	} else {
		T[53] = INFINITE_TIME;
	}
}

void react() {
	if (0 &lt;= R + delta &amp;&amp; R + delta &lt;= MAX) {
		R = R + delta;
	}
	update();
}

bool can_react() {
	return T[53] != INFINITE_TIME &amp;&amp; T[53] != 0 &amp;&amp; ((delta &gt;= 0 &amp;&amp; R &lt; MAX) || (delta &lt; 0 &amp;&amp; R &gt; 0));
}

bool cant_react() {
	return T[53] == INFINITE_TIME || T[53] == 0 || (delta &gt;= 0 &amp;&amp; R == MAX) || (delta &lt; 0 &amp;&amp; R == 0);
}</declaration>
  <location id="id0" x="-1896" y="-728">
    <name x="-1960" y="-752">stubborn</name>
    <committed/>
  </location>
  <location id="id1" x="-1720" y="-856">
    <committed/>
  </location>
  <location id="id6" x="-1256" y="-728">
    <name x="-1248" y="-752">start</name>
    <committed/>
  </location>
  <location id="id7" x="-1456" y="-608">
    <name x="-1448" y="-632">not_reacting</name>
    <label kind="invariant" x="-1504" y="-600">c[53]'==0</label>
  </location>
  <location id="id8" x="-1392" y="-728">
    <name x="-1400" y="-752">updating</name>
    <committed/>
  </location>
  <location id="id9" x="-1664" y="-728">
    <name x="-1728" y="-744">waiting</name>
    <label kind="invariant" x="-1728" y="-720">c[53] &lt;= T[53]</label>
  </location>
  <location id="id2" x="-1720" y="-928">
    <name x="-1760" y="-960">wait_for_others</name>
  </location>
  <init ref="id6"/>
  <transition>
    <source ref="id8"/>
    <target ref="id9"/>
    <label kind="guard" x="-1640" y="-744">c[53] &lt;= T[53] &amp;&amp; can_react()</label>
    <label kind="assignment" x="-1608" y="-728">active[53] = true</label>
  </transition>
  <transition>
    <source ref="id8"/>
    <target ref="id9"/>
    <label kind="guard" x="-1608" y="-696">c[53] &gt; T[53] &amp;&amp; can_react()</label>
    <label kind="assignment" x="-1608" y="-680">c[53] := T[53],
active[53] = true</label>
    <nail x="-1528" y="-680"/>
    <nail x="-1608" y="-680"/>
  </transition>
  <transition>
    <source ref="id0"/>
    <target ref="id9"/>
    <label kind="guard" x="-1816" y="-680">c[53] &gt;= T[53]</label>
    <label kind="assignment" x="-1824" y="-664">active[53] = true</label>
    <nail x="-1840" y="-664"/>
    <nail x="-1744" y="-664"/>
  </transition>
  <transition>
    <source ref="id6"/>
    <target ref="id8"/>
    <label kind="assignment" x="-1344" y="-728">update()</label>
  </transition>
  <transition>
    <source ref="id0"/>
    <target ref="id1"/>
    <label kind="guard" x="-1976" y="-728">c[53] &lt; T[53]</label>
    <nail x="-1968" y="-728"/>
    <nail x="-1968" y="-856"/>
  </transition>
  <transition>
    <source ref="id1"/>
    <target ref="id2"/>
    <label kind="guard" x="-1696" y="-944">active[54] &amp;&amp; c[54] &gt;= T[54]</label>
    <nail x="-1560" y="-904"/>
    <nail x="-1496" y="-904"/>
    <nail x="-1496" y="-928"/>
    <nail x="-1696" y="-928"/>
  </transition>
  <transition>
    <source ref="id2"/>
    <target ref="id1"/>
    <label kind="synchronisation" x="-1840" y="-944">reacting[54]?</label>
    <nail x="-1744" y="-928"/>
    <nail x="-1848" y="-928"/>
    <nail x="-1848" y="-904"/>
  </transition>
  <transition>
    <source ref="id1"/>
    <target ref="id2"/>
    <label kind="guard" x="-1696" y="-984">active[55] &amp;&amp; c[55] &gt;= T[55]</label>
    <nail x="-1560" y="-904"/>
    <nail x="-1496" y="-904"/>
    <nail x="-1496" y="-968"/>
    <nail x="-1696" y="-968"/>
  </transition>
  <transition>
    <source ref="id2"/>
    <target ref="id1"/>
    <label kind="synchronisation" x="-1840" y="-984">reacting[55]?</label>
    <nail x="-1744" y="-968"/>
    <nail x="-1848" y="-968"/>
    <nail x="-1848" y="-904"/>
  </transition>
  <transition>
    <source ref="id1"/>
    <target ref="id8"/>
    <label kind="guard" x="-1584" y="-872">(!active[54] || c[54] &lt; T[54]) &amp;&amp; (!active[55] || c[55] &lt; T[55])</label>
    <label kind="assignment" x="-1584" y="-856">update()</label>
    <nail x="-1392" y="-856"/>
  </transition>
  <transition>
    <source ref="id7"/>
    <target ref="id1"/>
    <label kind="synchronisation" x="-1688" y="-624">reacting[54]?</label>
    <nail x="-1480" y="-608"/>
    <nail x="-1992" y="-608"/>
    <nail x="-1992" y="-856"/>
  </transition>
  <transition>
    <source ref="id7"/>
    <target ref="id1"/>
    <label kind="synchronisation" x="-1688" y="-592">reacting[55]?</label>
    <nail x="-1480" y="-576"/>
    <nail x="-1992" y="-576"/>
    <nail x="-1992" y="-856"/>
  </transition>
  <transition>
    <source ref="id8"/>
    <target ref="id7"/>
    <label kind="guard" x="-1392" y="-664">cant_react()</label>
    <nail x="-1392" y="-608"/>
  </transition>
  <transition>
    <source ref="id9"/>
    <target ref="id8"/>
    <label kind="guard" x="-1588" y="-816">c[53] &gt;= T[53]</label>
    <label kind="synchronisation" x="-1584" y="-800">reacting[53]!</label>
    <label kind="assignment" x="-1592" y="-784">react(), c[53] := 0,
active[53] = false</label>
    <nail x="-1632" y="-784"/>
    <nail x="-1464" y="-784"/>
  </transition>
  <transition>
    <source ref="id9"/>
    <target ref="id0"/>
    <label kind="synchronisation" x="-1832" y="-744">reacting[54]?</label>
    <label kind="assignment" x="-1848" y="-760">active[53] = false</label>
    <nail x="-1752" y="-728"/>
    <nail x="-1840" y="-728"/>
  </transition>
  <transition>
    <source ref="id9"/>
    <target ref="id0"/>
    <label kind="synchronisation" x="-1832" y="-792">reacting[55]?</label>
    <label kind="assignment" x="-1848" y="-808">active[53] = false</label>
    <nail x="-1752" y="-776"/>
    <nail x="-1840" y="-776"/>
  </transition>
</template>


<template>
  <name>Reactant_R57</name>
  <parameter>int&amp; R, const int MAX</parameter>
  <declaration>int[-1, 1] delta;
double_t totalRate;


void update() {
	double_t R57_R57_r = scenario1(k_R57_R57, int_to_double(R57), int_to_double(R57Levels), true);
	double_t R91_R57_r = scenario1(k_R91_R57, int_to_double(R91), int_to_double(R91Levels), true);
	double_t R81_R57_r = scenario1(k_R81_R57, int_to_double(R81), int_to_double(R81Levels), true);
	double_t R83_R57_r = scenario1(k_R83_R57, int_to_double(R83), int_to_double(R83Levels), true);
	double_t R45_R57_r = scenario1(k_R45_R57, int_to_double(R45), int_to_double(R45Levels), true);
	totalRate = subtract(add(subtract(add(subtract(zero, R57_R57_r), R91_R57_r), R81_R57_r), R83_R57_r), R45_R57_r);
	R57_R57.T = _ANIMO_round(inverse(R57_R57_r));
	R91_R57.T = _ANIMO_round(inverse(R91_R57_r));
	R81_R57.T = _ANIMO_round(inverse(R81_R57_r));
	R83_R57.T = _ANIMO_round(inverse(R83_R57_r));
	R45_R57.T = _ANIMO_round(inverse(R45_R57_r));
	if (totalRate.b &lt; 0) {
		delta = -1;
		totalRate.b = -totalRate.b;
	} else {
		delta = 1;
	}
	if (totalRate.b != 0) {
		T[54] = _ANIMO_round(inverse(totalRate));
	} else {
		T[54] = INFINITE_TIME;
	}
}

void react() {
	if (0 &lt;= R + delta &amp;&amp; R + delta &lt;= MAX) {
		R = R + delta;
	}
	update();
}

bool can_react() {
	return T[54] != INFINITE_TIME &amp;&amp; T[54] != 0 &amp;&amp; ((delta &gt;= 0 &amp;&amp; R &lt; MAX) || (delta &lt; 0 &amp;&amp; R &gt; 0));
}

bool cant_react() {
	return T[54] == INFINITE_TIME || T[54] == 0 || (delta &gt;= 0 &amp;&amp; R == MAX) || (delta &lt; 0 &amp;&amp; R == 0);
}</declaration>
  <location id="id0" x="-1896" y="-728">
    <name x="-1960" y="-752">stubborn</name>
    <committed/>
  </location>
  <location id="id1" x="-1720" y="-856">
    <committed/>
  </location>
  <location id="id6" x="-1256" y="-728">
    <name x="-1248" y="-752">start</name>
    <committed/>
  </location>
  <location id="id7" x="-1456" y="-608">
    <name x="-1448" y="-632">not_reacting</name>
    <label kind="invariant" x="-1504" y="-600">c[54]'==0</label>
  </location>
  <location id="id8" x="-1392" y="-728">
    <name x="-1400" y="-752">updating</name>
    <committed/>
  </location>
  <location id="id9" x="-1664" y="-728">
    <name x="-1728" y="-744">waiting</name>
    <label kind="invariant" x="-1728" y="-720">c[54] &lt;= T[54]</label>
  </location>
  <location id="id2" x="-1720" y="-928">
    <name x="-1760" y="-960">wait_for_others</name>
  </location>
  <init ref="id6"/>
  <transition>
    <source ref="id8"/>
    <target ref="id9"/>
    <label kind="guard" x="-1640" y="-744">c[54] &lt;= T[54] &amp;&amp; can_react()</label>
    <label kind="assignment" x="-1608" y="-728">active[54] = true</label>
  </transition>
  <transition>
    <source ref="id8"/>
    <target ref="id9"/>
    <label kind="guard" x="-1608" y="-696">c[54] &gt; T[54] &amp;&amp; can_react()</label>
    <label kind="assignment" x="-1608" y="-680">c[54] := T[54],
active[54] = true</label>
    <nail x="-1528" y="-680"/>
    <nail x="-1608" y="-680"/>
  </transition>
  <transition>
    <source ref="id0"/>
    <target ref="id9"/>
    <label kind="guard" x="-1816" y="-680">c[54] &gt;= T[54]</label>
    <label kind="assignment" x="-1824" y="-664">active[54] = true</label>
    <nail x="-1840" y="-664"/>
    <nail x="-1744" y="-664"/>
  </transition>
  <transition>
    <source ref="id6"/>
    <target ref="id8"/>
    <label kind="assignment" x="-1344" y="-728">update()</label>
  </transition>
  <transition>
    <source ref="id0"/>
    <target ref="id1"/>
    <label kind="guard" x="-1976" y="-728">c[54] &lt; T[54]</label>
    <nail x="-1968" y="-728"/>
    <nail x="-1968" y="-856"/>
  </transition>
  <transition>
    <source ref="id1"/>
    <target ref="id2"/>
    <label kind="guard" x="-1696" y="-944">active[88] &amp;&amp; c[88] &gt;= T[88]</label>
    <nail x="-1560" y="-904"/>
    <nail x="-1496" y="-904"/>
    <nail x="-1496" y="-928"/>
    <nail x="-1696" y="-928"/>
  </transition>
  <transition>
    <source ref="id2"/>
    <target ref="id1"/>
    <label kind="synchronisation" x="-1840" y="-944">reacting[88]?</label>
    <nail x="-1744" y="-928"/>
    <nail x="-1848" y="-928"/>
    <nail x="-1848" y="-904"/>
  </transition>
  <transition>
    <source ref="id1"/>
    <target ref="id2"/>
    <label kind="guard" x="-1696" y="-984">active[78] &amp;&amp; c[78] &gt;= T[78]</label>
    <nail x="-1560" y="-904"/>
    <nail x="-1496" y="-904"/>
    <nail x="-1496" y="-968"/>
    <nail x="-1696" y="-968"/>
  </transition>
  <transition>
    <source ref="id2"/>
    <target ref="id1"/>
    <label kind="synchronisation" x="-1840" y="-984">reacting[78]?</label>
    <nail x="-1744" y="-968"/>
    <nail x="-1848" y="-968"/>
    <nail x="-1848" y="-904"/>
  </transition>
  <transition>
    <source ref="id1"/>
    <target ref="id2"/>
    <label kind="guard" x="-1696" y="-1024">active[80] &amp;&amp; c[80] &gt;= T[80]</label>
    <nail x="-1560" y="-904"/>
    <nail x="-1496" y="-904"/>
    <nail x="-1496" y="-1008"/>
    <nail x="-1696" y="-1008"/>
  </transition>
  <transition>
    <source ref="id2"/>
    <target ref="id1"/>
    <label kind="synchronisation" x="-1840" y="-1024">reacting[80]?</label>
    <nail x="-1744" y="-1008"/>
    <nail x="-1848" y="-1008"/>
    <nail x="-1848" y="-904"/>
  </transition>
  <transition>
    <source ref="id1"/>
    <target ref="id2"/>
    <label kind="guard" x="-1696" y="-1064">active[42] &amp;&amp; c[42] &gt;= T[42]</label>
    <nail x="-1560" y="-904"/>
    <nail x="-1496" y="-904"/>
    <nail x="-1496" y="-1048"/>
    <nail x="-1696" y="-1048"/>
  </transition>
  <transition>
    <source ref="id2"/>
    <target ref="id1"/>
    <label kind="synchronisation" x="-1840" y="-1064">reacting[42]?</label>
    <nail x="-1744" y="-1048"/>
    <nail x="-1848" y="-1048"/>
    <nail x="-1848" y="-904"/>
  </transition>
  <transition>
    <source ref="id1"/>
    <target ref="id8"/>
    <label kind="guard" x="-1584" y="-872">(!active[88] || c[88] &lt; T[88]) &amp;&amp; (!active[78] || c[78] &lt; T[78]) &amp;&amp; (!active[80] || c[80] &lt; T[80]) &amp;&amp; (!active[42] || c[42] &lt; T[42])</label>
    <label kind="assignment" x="-1584" y="-856">update()</label>
    <nail x="-1392" y="-856"/>
  </transition>
  <transition>
    <source ref="id7"/>
    <target ref="id1"/>
    <label kind="synchronisation" x="-1688" y="-624">reacting[88]?</label>
    <nail x="-1480" y="-608"/>
    <nail x="-1992" y="-608"/>
    <nail x="-1992" y="-856"/>
  </transition>
  <transition>
    <source ref="id7"/>
    <target ref="id1"/>
    <label kind="synchronisation" x="-1688" y="-592">reacting[78]?</label>
    <nail x="-1480" y="-576"/>
    <nail x="-1992" y="-576"/>
    <nail x="-1992" y="-856"/>
  </transition>
  <transition>
    <source ref="id7"/>
    <target ref="id1"/>
    <label kind="synchronisation" x="-1688" y="-560">reacting[80]?</label>
    <nail x="-1480" y="-544"/>
    <nail x="-1992" y="-544"/>
    <nail x="-1992" y="-856"/>
  </transition>
  <transition>
    <source ref="id7"/>
    <target ref="id1"/>
    <label kind="synchronisation" x="-1688" y="-528">reacting[42]?</label>
    <nail x="-1480" y="-512"/>
    <nail x="-1992" y="-512"/>
    <nail x="-1992" y="-856"/>
  </transition>
  <transition>
    <source ref="id8"/>
    <target ref="id7"/>
    <label kind="guard" x="-1392" y="-664">cant_react()</label>
    <nail x="-1392" y="-608"/>
  </transition>
  <transition>
    <source ref="id9"/>
    <target ref="id8"/>
    <label kind="guard" x="-1588" y="-816">c[54] &gt;= T[54]</label>
    <label kind="synchronisation" x="-1584" y="-800">reacting[54]!</label>
    <label kind="assignment" x="-1592" y="-784">react(), c[54] := 0,
active[54] = false</label>
    <nail x="-1632" y="-784"/>
    <nail x="-1464" y="-784"/>
  </transition>
  <transition>
    <source ref="id9"/>
    <target ref="id0"/>
    <label kind="synchronisation" x="-1832" y="-744">reacting[88]?</label>
    <label kind="assignment" x="-1848" y="-760">active[54] = false</label>
    <nail x="-1752" y="-728"/>
    <nail x="-1840" y="-728"/>
  </transition>
  <transition>
    <source ref="id9"/>
    <target ref="id0"/>
    <label kind="synchronisation" x="-1832" y="-792">reacting[78]?</label>
    <label kind="assignment" x="-1848" y="-808">active[54] = false</label>
    <nail x="-1752" y="-776"/>
    <nail x="-1840" y="-776"/>
  </transition>
  <transition>
    <source ref="id9"/>
    <target ref="id0"/>
    <label kind="synchronisation" x="-1832" y="-840">reacting[80]?</label>
    <label kind="assignment" x="-1848" y="-856">active[54] = false</label>
    <nail x="-1752" y="-824"/>
    <nail x="-1840" y="-824"/>
  </transition>
  <transition>
    <source ref="id9"/>
    <target ref="id0"/>
    <label kind="synchronisation" x="-1832" y="-888">reacting[42]?</label>
    <label kind="assignment" x="-1848" y="-904">active[54] = false</label>
    <nail x="-1752" y="-872"/>
    <nail x="-1840" y="-872"/>
  </transition>
</template>


<template>
  <name>Reactant_R58</name>
  <parameter>int&amp; R, const int MAX</parameter>
  <declaration>int[-1, 1] delta;
double_t totalRate;


void update() {
	double_t R77_R58_r = scenario1(k_R77_R58, int_to_double(R77), int_to_double(R77Levels), true);
	double_t R58_R58_r = scenario1(k_R58_R58, int_to_double(R58), int_to_double(R58Levels), true);
	double_t R83_R58_r = scenario1(k_R83_R58, int_to_double(R83), int_to_double(R83Levels), true);
	totalRate = add(subtract(add(zero, R77_R58_r), R58_R58_r), R83_R58_r);
	R77_R58.T = _ANIMO_round(inverse(R77_R58_r));
	R58_R58.T = _ANIMO_round(inverse(R58_R58_r));
	R83_R58.T = _ANIMO_round(inverse(R83_R58_r));
	if (totalRate.b &lt; 0) {
		delta = -1;
		totalRate.b = -totalRate.b;
	} else {
		delta = 1;
	}
	if (totalRate.b != 0) {
		T[55] = _ANIMO_round(inverse(totalRate));
	} else {
		T[55] = INFINITE_TIME;
	}
}

void react() {
	if (0 &lt;= R + delta &amp;&amp; R + delta &lt;= MAX) {
		R = R + delta;
	}
	update();
}

bool can_react() {
	return T[55] != INFINITE_TIME &amp;&amp; T[55] != 0 &amp;&amp; ((delta &gt;= 0 &amp;&amp; R &lt; MAX) || (delta &lt; 0 &amp;&amp; R &gt; 0));
}

bool cant_react() {
	return T[55] == INFINITE_TIME || T[55] == 0 || (delta &gt;= 0 &amp;&amp; R == MAX) || (delta &lt; 0 &amp;&amp; R == 0);
}</declaration>
  <location id="id0" x="-1896" y="-728">
    <name x="-1960" y="-752">stubborn</name>
    <committed/>
  </location>
  <location id="id1" x="-1720" y="-856">
    <committed/>
  </location>
  <location id="id6" x="-1256" y="-728">
    <name x="-1248" y="-752">start</name>
    <committed/>
  </location>
  <location id="id7" x="-1456" y="-608">
    <name x="-1448" y="-632">not_reacting</name>
    <label kind="invariant" x="-1504" y="-600">c[55]'==0</label>
  </location>
  <location id="id8" x="-1392" y="-728">
    <name x="-1400" y="-752">updating</name>
    <committed/>
  </location>
  <location id="id9" x="-1664" y="-728">
    <name x="-1728" y="-744">waiting</name>
    <label kind="invariant" x="-1728" y="-720">c[55] &lt;= T[55]</label>
  </location>
  <location id="id2" x="-1720" y="-928">
    <name x="-1760" y="-960">wait_for_others</name>
  </location>
  <init ref="id6"/>
  <transition>
    <source ref="id8"/>
    <target ref="id9"/>
    <label kind="guard" x="-1640" y="-744">c[55] &lt;= T[55] &amp;&amp; can_react()</label>
    <label kind="assignment" x="-1608" y="-728">active[55] = true</label>
  </transition>
  <transition>
    <source ref="id8"/>
    <target ref="id9"/>
    <label kind="guard" x="-1608" y="-696">c[55] &gt; T[55] &amp;&amp; can_react()</label>
    <label kind="assignment" x="-1608" y="-680">c[55] := T[55],
active[55] = true</label>
    <nail x="-1528" y="-680"/>
    <nail x="-1608" y="-680"/>
  </transition>
  <transition>
    <source ref="id0"/>
    <target ref="id9"/>
    <label kind="guard" x="-1816" y="-680">c[55] &gt;= T[55]</label>
    <label kind="assignment" x="-1824" y="-664">active[55] = true</label>
    <nail x="-1840" y="-664"/>
    <nail x="-1744" y="-664"/>
  </transition>
  <transition>
    <source ref="id6"/>
    <target ref="id8"/>
    <label kind="assignment" x="-1344" y="-728">update()</label>
  </transition>
  <transition>
    <source ref="id0"/>
    <target ref="id1"/>
    <label kind="guard" x="-1976" y="-728">c[55] &lt; T[55]</label>
    <nail x="-1968" y="-728"/>
    <nail x="-1968" y="-856"/>
  </transition>
  <transition>
    <source ref="id1"/>
    <target ref="id2"/>
    <label kind="guard" x="-1696" y="-944">active[74] &amp;&amp; c[74] &gt;= T[74]</label>
    <nail x="-1560" y="-904"/>
    <nail x="-1496" y="-904"/>
    <nail x="-1496" y="-928"/>
    <nail x="-1696" y="-928"/>
  </transition>
  <transition>
    <source ref="id2"/>
    <target ref="id1"/>
    <label kind="synchronisation" x="-1840" y="-944">reacting[74]?</label>
    <nail x="-1744" y="-928"/>
    <nail x="-1848" y="-928"/>
    <nail x="-1848" y="-904"/>
  </transition>
  <transition>
    <source ref="id1"/>
    <target ref="id2"/>
    <label kind="guard" x="-1696" y="-984">active[80] &amp;&amp; c[80] &gt;= T[80]</label>
    <nail x="-1560" y="-904"/>
    <nail x="-1496" y="-904"/>
    <nail x="-1496" y="-968"/>
    <nail x="-1696" y="-968"/>
  </transition>
  <transition>
    <source ref="id2"/>
    <target ref="id1"/>
    <label kind="synchronisation" x="-1840" y="-984">reacting[80]?</label>
    <nail x="-1744" y="-968"/>
    <nail x="-1848" y="-968"/>
    <nail x="-1848" y="-904"/>
  </transition>
  <transition>
    <source ref="id1"/>
    <target ref="id8"/>
    <label kind="guard" x="-1584" y="-872">(!active[74] || c[74] &lt; T[74]) &amp;&amp; (!active[80] || c[80] &lt; T[80])</label>
    <label kind="assignment" x="-1584" y="-856">update()</label>
    <nail x="-1392" y="-856"/>
  </transition>
  <transition>
    <source ref="id7"/>
    <target ref="id1"/>
    <label kind="synchronisation" x="-1688" y="-624">reacting[74]?</label>
    <nail x="-1480" y="-608"/>
    <nail x="-1992" y="-608"/>
    <nail x="-1992" y="-856"/>
  </transition>
  <transition>
    <source ref="id7"/>
    <target ref="id1"/>
    <label kind="synchronisation" x="-1688" y="-592">reacting[80]?</label>
    <nail x="-1480" y="-576"/>
    <nail x="-1992" y="-576"/>
    <nail x="-1992" y="-856"/>
  </transition>
  <transition>
    <source ref="id8"/>
    <target ref="id7"/>
    <label kind="guard" x="-1392" y="-664">cant_react()</label>
    <nail x="-1392" y="-608"/>
  </transition>
  <transition>
    <source ref="id9"/>
    <target ref="id8"/>
    <label kind="guard" x="-1588" y="-816">c[55] &gt;= T[55]</label>
    <label kind="synchronisation" x="-1584" y="-800">reacting[55]!</label>
    <label kind="assignment" x="-1592" y="-784">react(), c[55] := 0,
active[55] = false</label>
    <nail x="-1632" y="-784"/>
    <nail x="-1464" y="-784"/>
  </transition>
  <transition>
    <source ref="id9"/>
    <target ref="id0"/>
    <label kind="synchronisation" x="-1832" y="-744">reacting[74]?</label>
    <label kind="assignment" x="-1848" y="-760">active[55] = false</label>
    <nail x="-1752" y="-728"/>
    <nail x="-1840" y="-728"/>
  </transition>
  <transition>
    <source ref="id9"/>
    <target ref="id0"/>
    <label kind="synchronisation" x="-1832" y="-792">reacting[80]?</label>
    <label kind="assignment" x="-1848" y="-808">active[55] = false</label>
    <nail x="-1752" y="-776"/>
    <nail x="-1840" y="-776"/>
  </transition>
</template>


<template>
  <name>Reactant_R59</name>
  <parameter>int&amp; R, const int MAX</parameter>
  <declaration>int[-1, 1] delta;
double_t totalRate;


void update() {
	double_t R77_R59_r = scenario1(k_R77_R59, int_to_double(R77), int_to_double(R77Levels), true);
	double_t R91_R59_r = scenario1(k_R91_R59, int_to_double(R91), int_to_double(R91Levels), true);
	double_t R44_R59_r = scenario1(k_R44_R59, int_to_double(R44), int_to_double(R44Levels), true);
	double_t R11_R91_R59_r = scenario2_3(k_R11_R91_R59, int_to_double(R91), int_to_double(R91Levels), true, int_to_double(R11), int_to_double(R11Levels), true);
	double_t R64_R59_r = scenario1(k_R64_R59, int_to_double(R64), int_to_double(R64Levels), true);
	double_t R46_R59_r = scenario1(k_R46_R59, int_to_double(R46), int_to_double(R46Levels), true);
	double_t R59_R59_r = scenario1(k_R59_R59, int_to_double(R59), int_to_double(R59Levels), true);
	totalRate = subtract(add(add(add(subtract(add(add(zero, R77_R59_r), R91_R59_r), R44_R59_r), R11_R91_R59_r), R64_R59_r), R46_R59_r), R59_R59_r);
	R77_R59.T = _ANIMO_round(inverse(R77_R59_r));
	R91_R59.T = _ANIMO_round(inverse(R91_R59_r));
	R44_R59.T = _ANIMO_round(inverse(R44_R59_r));
	R11_R91_R59.T = _ANIMO_round(inverse(R11_R91_R59_r));
	R64_R59.T = _ANIMO_round(inverse(R64_R59_r));
	R46_R59.T = _ANIMO_round(inverse(R46_R59_r));
	R59_R59.T = _ANIMO_round(inverse(R59_R59_r));
	if (totalRate.b &lt; 0) {
		delta = -1;
		totalRate.b = -totalRate.b;
	} else {
		delta = 1;
	}
	if (totalRate.b != 0) {
		T[56] = _ANIMO_round(inverse(totalRate));
	} else {
		T[56] = INFINITE_TIME;
	}
}

void react() {
	if (0 &lt;= R + delta &amp;&amp; R + delta &lt;= MAX) {
		R = R + delta;
	}
	update();
}

bool can_react() {
	return T[56] != INFINITE_TIME &amp;&amp; T[56] != 0 &amp;&amp; ((delta &gt;= 0 &amp;&amp; R &lt; MAX) || (delta &lt; 0 &amp;&amp; R &gt; 0));
}

bool cant_react() {
	return T[56] == INFINITE_TIME || T[56] == 0 || (delta &gt;= 0 &amp;&amp; R == MAX) || (delta &lt; 0 &amp;&amp; R == 0);
}</declaration>
  <location id="id0" x="-1896" y="-728">
    <name x="-1960" y="-752">stubborn</name>
    <committed/>
  </location>
  <location id="id1" x="-1720" y="-856">
    <committed/>
  </location>
  <location id="id6" x="-1256" y="-728">
    <name x="-1248" y="-752">start</name>
    <committed/>
  </location>
  <location id="id7" x="-1456" y="-608">
    <name x="-1448" y="-632">not_reacting</name>
    <label kind="invariant" x="-1504" y="-600">c[56]'==0</label>
  </location>
  <location id="id8" x="-1392" y="-728">
    <name x="-1400" y="-752">updating</name>
    <committed/>
  </location>
  <location id="id9" x="-1664" y="-728">
    <name x="-1728" y="-744">waiting</name>
    <label kind="invariant" x="-1728" y="-720">c[56] &lt;= T[56]</label>
  </location>
  <location id="id2" x="-1720" y="-928">
    <name x="-1760" y="-960">wait_for_others</name>
  </location>
  <init ref="id6"/>
  <transition>
    <source ref="id8"/>
    <target ref="id9"/>
    <label kind="guard" x="-1640" y="-744">c[56] &lt;= T[56] &amp;&amp; can_react()</label>
    <label kind="assignment" x="-1608" y="-728">active[56] = true</label>
  </transition>
  <transition>
    <source ref="id8"/>
    <target ref="id9"/>
    <label kind="guard" x="-1608" y="-696">c[56] &gt; T[56] &amp;&amp; can_react()</label>
    <label kind="assignment" x="-1608" y="-680">c[56] := T[56],
active[56] = true</label>
    <nail x="-1528" y="-680"/>
    <nail x="-1608" y="-680"/>
  </transition>
  <transition>
    <source ref="id0"/>
    <target ref="id9"/>
    <label kind="guard" x="-1816" y="-680">c[56] &gt;= T[56]</label>
    <label kind="assignment" x="-1824" y="-664">active[56] = true</label>
    <nail x="-1840" y="-664"/>
    <nail x="-1744" y="-664"/>
  </transition>
  <transition>
    <source ref="id6"/>
    <target ref="id8"/>
    <label kind="assignment" x="-1344" y="-728">update()</label>
  </transition>
  <transition>
    <source ref="id0"/>
    <target ref="id1"/>
    <label kind="guard" x="-1976" y="-728">c[56] &lt; T[56]</label>
    <nail x="-1968" y="-728"/>
    <nail x="-1968" y="-856"/>
  </transition>
  <transition>
    <source ref="id1"/>
    <target ref="id2"/>
    <label kind="guard" x="-1696" y="-944">active[74] &amp;&amp; c[74] &gt;= T[74]</label>
    <nail x="-1560" y="-904"/>
    <nail x="-1496" y="-904"/>
    <nail x="-1496" y="-928"/>
    <nail x="-1696" y="-928"/>
  </transition>
  <transition>
    <source ref="id2"/>
    <target ref="id1"/>
    <label kind="synchronisation" x="-1840" y="-944">reacting[74]?</label>
    <nail x="-1744" y="-928"/>
    <nail x="-1848" y="-928"/>
    <nail x="-1848" y="-904"/>
  </transition>
  <transition>
    <source ref="id1"/>
    <target ref="id2"/>
    <label kind="guard" x="-1696" y="-984">active[88] &amp;&amp; c[88] &gt;= T[88]</label>
    <nail x="-1560" y="-904"/>
    <nail x="-1496" y="-904"/>
    <nail x="-1496" y="-968"/>
    <nail x="-1696" y="-968"/>
  </transition>
  <transition>
    <source ref="id2"/>
    <target ref="id1"/>
    <label kind="synchronisation" x="-1840" y="-984">reacting[88]?</label>
    <nail x="-1744" y="-968"/>
    <nail x="-1848" y="-968"/>
    <nail x="-1848" y="-904"/>
  </transition>
  <transition>
    <source ref="id1"/>
    <target ref="id2"/>
    <label kind="guard" x="-1696" y="-1024">active[41] &amp;&amp; c[41] &gt;= T[41]</label>
    <nail x="-1560" y="-904"/>
    <nail x="-1496" y="-904"/>
    <nail x="-1496" y="-1008"/>
    <nail x="-1696" y="-1008"/>
  </transition>
  <transition>
    <source ref="id2"/>
    <target ref="id1"/>
    <label kind="synchronisation" x="-1840" y="-1024">reacting[41]?</label>
    <nail x="-1744" y="-1008"/>
    <nail x="-1848" y="-1008"/>
    <nail x="-1848" y="-904"/>
  </transition>
  <transition>
    <source ref="id1"/>
    <target ref="id2"/>
    <label kind="guard" x="-1696" y="-1064">active[11] &amp;&amp; c[11] &gt;= T[11]</label>
    <nail x="-1560" y="-904"/>
    <nail x="-1496" y="-904"/>
    <nail x="-1496" y="-1048"/>
    <nail x="-1696" y="-1048"/>
  </transition>
  <transition>
    <source ref="id2"/>
    <target ref="id1"/>
    <label kind="synchronisation" x="-1840" y="-1064">reacting[11]?</label>
    <nail x="-1744" y="-1048"/>
    <nail x="-1848" y="-1048"/>
    <nail x="-1848" y="-904"/>
  </transition>
  <transition>
    <source ref="id1"/>
    <target ref="id2"/>
    <label kind="guard" x="-1696" y="-1104">active[61] &amp;&amp; c[61] &gt;= T[61]</label>
    <nail x="-1560" y="-904"/>
    <nail x="-1496" y="-904"/>
    <nail x="-1496" y="-1088"/>
    <nail x="-1696" y="-1088"/>
  </transition>
  <transition>
    <source ref="id2"/>
    <target ref="id1"/>
    <label kind="synchronisation" x="-1840" y="-1104">reacting[61]?</label>
    <nail x="-1744" y="-1088"/>
    <nail x="-1848" y="-1088"/>
    <nail x="-1848" y="-904"/>
  </transition>
  <transition>
    <source ref="id1"/>
    <target ref="id2"/>
    <label kind="guard" x="-1696" y="-1144">active[43] &amp;&amp; c[43] &gt;= T[43]</label>
    <nail x="-1560" y="-904"/>
    <nail x="-1496" y="-904"/>
    <nail x="-1496" y="-1128"/>
    <nail x="-1696" y="-1128"/>
  </transition>
  <transition>
    <source ref="id2"/>
    <target ref="id1"/>
    <label kind="synchronisation" x="-1840" y="-1144">reacting[43]?</label>
    <nail x="-1744" y="-1128"/>
    <nail x="-1848" y="-1128"/>
    <nail x="-1848" y="-904"/>
  </transition>
  <transition>
    <source ref="id1"/>
    <target ref="id8"/>
    <label kind="guard" x="-1584" y="-872">(!active[74] || c[74] &lt; T[74]) &amp;&amp; (!active[88] || c[88] &lt; T[88]) &amp;&amp; (!active[41] || c[41] &lt; T[41]) &amp;&amp; (!active[11] || c[11] &lt; T[11]) &amp;&amp; (!active[61] || c[61] &lt; T[61]) &amp;&amp; (!active[43] || c[43] &lt; T[43])</label>
    <label kind="assignment" x="-1584" y="-856">update()</label>
    <nail x="-1392" y="-856"/>
  </transition>
  <transition>
    <source ref="id7"/>
    <target ref="id1"/>
    <label kind="synchronisation" x="-1688" y="-624">reacting[74]?</label>
    <nail x="-1480" y="-608"/>
    <nail x="-1992" y="-608"/>
    <nail x="-1992" y="-856"/>
  </transition>
  <transition>
    <source ref="id7"/>
    <target ref="id1"/>
    <label kind="synchronisation" x="-1688" y="-592">reacting[88]?</label>
    <nail x="-1480" y="-576"/>
    <nail x="-1992" y="-576"/>
    <nail x="-1992" y="-856"/>
  </transition>
  <transition>
    <source ref="id7"/>
    <target ref="id1"/>
    <label kind="synchronisation" x="-1688" y="-560">reacting[41]?</label>
    <nail x="-1480" y="-544"/>
    <nail x="-1992" y="-544"/>
    <nail x="-1992" y="-856"/>
  </transition>
  <transition>
    <source ref="id7"/>
    <target ref="id1"/>
    <label kind="synchronisation" x="-1688" y="-528">reacting[11]?</label>
    <nail x="-1480" y="-512"/>
    <nail x="-1992" y="-512"/>
    <nail x="-1992" y="-856"/>
  </transition>
  <transition>
    <source ref="id7"/>
    <target ref="id1"/>
    <label kind="synchronisation" x="-1688" y="-496">reacting[61]?</label>
    <nail x="-1480" y="-480"/>
    <nail x="-1992" y="-480"/>
    <nail x="-1992" y="-856"/>
  </transition>
  <transition>
    <source ref="id7"/>
    <target ref="id1"/>
    <label kind="synchronisation" x="-1688" y="-464">reacting[43]?</label>
    <nail x="-1480" y="-448"/>
    <nail x="-1992" y="-448"/>
    <nail x="-1992" y="-856"/>
  </transition>
  <transition>
    <source ref="id8"/>
    <target ref="id7"/>
    <label kind="guard" x="-1392" y="-664">cant_react()</label>
    <nail x="-1392" y="-608"/>
  </transition>
  <transition>
    <source ref="id9"/>
    <target ref="id8"/>
    <label kind="guard" x="-1588" y="-816">c[56] &gt;= T[56]</label>
    <label kind="synchronisation" x="-1584" y="-800">reacting[56]!</label>
    <label kind="assignment" x="-1592" y="-784">react(), c[56] := 0,
active[56] = false</label>
    <nail x="-1632" y="-784"/>
    <nail x="-1464" y="-784"/>
  </transition>
  <transition>
    <source ref="id9"/>
    <target ref="id0"/>
    <label kind="synchronisation" x="-1832" y="-744">reacting[74]?</label>
    <label kind="assignment" x="-1848" y="-760">active[56] = false</label>
    <nail x="-1752" y="-728"/>
    <nail x="-1840" y="-728"/>
  </transition>
  <transition>
    <source ref="id9"/>
    <target ref="id0"/>
    <label kind="synchronisation" x="-1832" y="-792">reacting[88]?</label>
    <label kind="assignment" x="-1848" y="-808">active[56] = false</label>
    <nail x="-1752" y="-776"/>
    <nail x="-1840" y="-776"/>
  </transition>
  <transition>
    <source ref="id9"/>
    <target ref="id0"/>
    <label kind="synchronisation" x="-1832" y="-840">reacting[41]?</label>
    <label kind="assignment" x="-1848" y="-856">active[56] = false</label>
    <nail x="-1752" y="-824"/>
    <nail x="-1840" y="-824"/>
  </transition>
  <transition>
    <source ref="id9"/>
    <target ref="id0"/>
    <label kind="synchronisation" x="-1832" y="-888">reacting[11]?</label>
    <label kind="assignment" x="-1848" y="-904">active[56] = false</label>
    <nail x="-1752" y="-872"/>
    <nail x="-1840" y="-872"/>
  </transition>
  <transition>
    <source ref="id9"/>
    <target ref="id0"/>
    <label kind="synchronisation" x="-1832" y="-936">reacting[61]?</label>
    <label kind="assignment" x="-1848" y="-952">active[56] = false</label>
    <nail x="-1752" y="-920"/>
    <nail x="-1840" y="-920"/>
  </transition>
  <transition>
    <source ref="id9"/>
    <target ref="id0"/>
    <label kind="synchronisation" x="-1832" y="-984">reacting[43]?</label>
    <label kind="assignment" x="-1848" y="-1000">active[56] = false</label>
    <nail x="-1752" y="-968"/>
    <nail x="-1840" y="-968"/>
  </transition>
</template>


<template>
  <name>Reactant_R60</name>
  <parameter>int&amp; R, const int MAX</parameter>
  <declaration>int[-1, 1] delta;
double_t totalRate;


void update() {
	double_t R61_R60_r = scenario1(k_R61_R60, int_to_double(R61), int_to_double(R61Levels), true);
	double_t R63_R61_R60_r = scenario2_3(k_R63_R61_R60, int_to_double(R61), int_to_double(R61Levels), true, int_to_double(R63), int_to_double(R63Levels), true);
	double_t R60_R60_r = scenario1(k_R60_R60, int_to_double(R60), int_to_double(R60Levels), true);
	totalRate = subtract(add(add(zero, R61_R60_r), R63_R61_R60_r), R60_R60_r);
	R61_R60.T = _ANIMO_round(inverse(R61_R60_r));
	R63_R61_R60.T = _ANIMO_round(inverse(R63_R61_R60_r));
	R60_R60.T = _ANIMO_round(inverse(R60_R60_r));
	if (totalRate.b &lt; 0) {
		delta = -1;
		totalRate.b = -totalRate.b;
	} else {
		delta = 1;
	}
	if (totalRate.b != 0) {
		T[57] = _ANIMO_round(inverse(totalRate));
	} else {
		T[57] = INFINITE_TIME;
	}
}

void react() {
	if (0 &lt;= R + delta &amp;&amp; R + delta &lt;= MAX) {
		R = R + delta;
	}
	update();
}

bool can_react() {
	return T[57] != INFINITE_TIME &amp;&amp; T[57] != 0 &amp;&amp; ((delta &gt;= 0 &amp;&amp; R &lt; MAX) || (delta &lt; 0 &amp;&amp; R &gt; 0));
}

bool cant_react() {
	return T[57] == INFINITE_TIME || T[57] == 0 || (delta &gt;= 0 &amp;&amp; R == MAX) || (delta &lt; 0 &amp;&amp; R == 0);
}</declaration>
  <location id="id0" x="-1896" y="-728">
    <name x="-1960" y="-752">stubborn</name>
    <committed/>
  </location>
  <location id="id1" x="-1720" y="-856">
    <committed/>
  </location>
  <location id="id6" x="-1256" y="-728">
    <name x="-1248" y="-752">start</name>
    <committed/>
  </location>
  <location id="id7" x="-1456" y="-608">
    <name x="-1448" y="-632">not_reacting</name>
    <label kind="invariant" x="-1504" y="-600">c[57]'==0</label>
  </location>
  <location id="id8" x="-1392" y="-728">
    <name x="-1400" y="-752">updating</name>
    <committed/>
  </location>
  <location id="id9" x="-1664" y="-728">
    <name x="-1728" y="-744">waiting</name>
    <label kind="invariant" x="-1728" y="-720">c[57] &lt;= T[57]</label>
  </location>
  <location id="id2" x="-1720" y="-928">
    <name x="-1760" y="-960">wait_for_others</name>
  </location>
  <init ref="id6"/>
  <transition>
    <source ref="id8"/>
    <target ref="id9"/>
    <label kind="guard" x="-1640" y="-744">c[57] &lt;= T[57] &amp;&amp; can_react()</label>
    <label kind="assignment" x="-1608" y="-728">active[57] = true</label>
  </transition>
  <transition>
    <source ref="id8"/>
    <target ref="id9"/>
    <label kind="guard" x="-1608" y="-696">c[57] &gt; T[57] &amp;&amp; can_react()</label>
    <label kind="assignment" x="-1608" y="-680">c[57] := T[57],
active[57] = true</label>
    <nail x="-1528" y="-680"/>
    <nail x="-1608" y="-680"/>
  </transition>
  <transition>
    <source ref="id0"/>
    <target ref="id9"/>
    <label kind="guard" x="-1816" y="-680">c[57] &gt;= T[57]</label>
    <label kind="assignment" x="-1824" y="-664">active[57] = true</label>
    <nail x="-1840" y="-664"/>
    <nail x="-1744" y="-664"/>
  </transition>
  <transition>
    <source ref="id6"/>
    <target ref="id8"/>
    <label kind="assignment" x="-1344" y="-728">update()</label>
  </transition>
  <transition>
    <source ref="id0"/>
    <target ref="id1"/>
    <label kind="guard" x="-1976" y="-728">c[57] &lt; T[57]</label>
    <nail x="-1968" y="-728"/>
    <nail x="-1968" y="-856"/>
  </transition>
  <transition>
    <source ref="id1"/>
    <target ref="id2"/>
    <label kind="guard" x="-1696" y="-944">active[58] &amp;&amp; c[58] &gt;= T[58]</label>
    <nail x="-1560" y="-904"/>
    <nail x="-1496" y="-904"/>
    <nail x="-1496" y="-928"/>
    <nail x="-1696" y="-928"/>
  </transition>
  <transition>
    <source ref="id2"/>
    <target ref="id1"/>
    <label kind="synchronisation" x="-1840" y="-944">reacting[58]?</label>
    <nail x="-1744" y="-928"/>
    <nail x="-1848" y="-928"/>
    <nail x="-1848" y="-904"/>
  </transition>
  <transition>
    <source ref="id1"/>
    <target ref="id2"/>
    <label kind="guard" x="-1696" y="-984">active[60] &amp;&amp; c[60] &gt;= T[60]</label>
    <nail x="-1560" y="-904"/>
    <nail x="-1496" y="-904"/>
    <nail x="-1496" y="-968"/>
    <nail x="-1696" y="-968"/>
  </transition>
  <transition>
    <source ref="id2"/>
    <target ref="id1"/>
    <label kind="synchronisation" x="-1840" y="-984">reacting[60]?</label>
    <nail x="-1744" y="-968"/>
    <nail x="-1848" y="-968"/>
    <nail x="-1848" y="-904"/>
  </transition>
  <transition>
    <source ref="id1"/>
    <target ref="id8"/>
    <label kind="guard" x="-1584" y="-872">(!active[58] || c[58] &lt; T[58]) &amp;&amp; (!active[60] || c[60] &lt; T[60])</label>
    <label kind="assignment" x="-1584" y="-856">update()</label>
    <nail x="-1392" y="-856"/>
  </transition>
  <transition>
    <source ref="id7"/>
    <target ref="id1"/>
    <label kind="synchronisation" x="-1688" y="-624">reacting[58]?</label>
    <nail x="-1480" y="-608"/>
    <nail x="-1992" y="-608"/>
    <nail x="-1992" y="-856"/>
  </transition>
  <transition>
    <source ref="id7"/>
    <target ref="id1"/>
    <label kind="synchronisation" x="-1688" y="-592">reacting[60]?</label>
    <nail x="-1480" y="-576"/>
    <nail x="-1992" y="-576"/>
    <nail x="-1992" y="-856"/>
  </transition>
  <transition>
    <source ref="id8"/>
    <target ref="id7"/>
    <label kind="guard" x="-1392" y="-664">cant_react()</label>
    <nail x="-1392" y="-608"/>
  </transition>
  <transition>
    <source ref="id9"/>
    <target ref="id8"/>
    <label kind="guard" x="-1588" y="-816">c[57] &gt;= T[57]</label>
    <label kind="synchronisation" x="-1584" y="-800">reacting[57]!</label>
    <label kind="assignment" x="-1592" y="-784">react(), c[57] := 0,
active[57] = false</label>
    <nail x="-1632" y="-784"/>
    <nail x="-1464" y="-784"/>
  </transition>
  <transition>
    <source ref="id9"/>
    <target ref="id0"/>
    <label kind="synchronisation" x="-1832" y="-744">reacting[58]?</label>
    <label kind="assignment" x="-1848" y="-760">active[57] = false</label>
    <nail x="-1752" y="-728"/>
    <nail x="-1840" y="-728"/>
  </transition>
  <transition>
    <source ref="id9"/>
    <target ref="id0"/>
    <label kind="synchronisation" x="-1832" y="-792">reacting[60]?</label>
    <label kind="assignment" x="-1848" y="-808">active[57] = false</label>
    <nail x="-1752" y="-776"/>
    <nail x="-1840" y="-776"/>
  </transition>
</template>


<template>
  <name>Reactant_R61</name>
  <parameter>int&amp; R, const int MAX</parameter>
  <declaration>int[-1, 1] delta;
double_t totalRate;


void update() {
	double_t R61_R61_r = scenario1(k_R61_R61, int_to_double(R61), int_to_double(R61Levels), true);
	double_t R62_R61_r = scenario1(k_R62_R61, int_to_double(R62), int_to_double(R62Levels), true);
	double_t R23_R61_r = scenario1(k_R23_R61, int_to_double(R23), int_to_double(R23Levels), true);
	totalRate = subtract(add(subtract(zero, R61_R61_r), R62_R61_r), R23_R61_r);
	R61_R61.T = _ANIMO_round(inverse(R61_R61_r));
	R62_R61.T = _ANIMO_round(inverse(R62_R61_r));
	R23_R61.T = _ANIMO_round(inverse(R23_R61_r));
	if (totalRate.b &lt; 0) {
		delta = -1;
		totalRate.b = -totalRate.b;
	} else {
		delta = 1;
	}
	if (totalRate.b != 0) {
		T[58] = _ANIMO_round(inverse(totalRate));
	} else {
		T[58] = INFINITE_TIME;
	}
}

void react() {
	if (0 &lt;= R + delta &amp;&amp; R + delta &lt;= MAX) {
		R = R + delta;
	}
	update();
}

bool can_react() {
	return T[58] != INFINITE_TIME &amp;&amp; T[58] != 0 &amp;&amp; ((delta &gt;= 0 &amp;&amp; R &lt; MAX) || (delta &lt; 0 &amp;&amp; R &gt; 0));
}

bool cant_react() {
	return T[58] == INFINITE_TIME || T[58] == 0 || (delta &gt;= 0 &amp;&amp; R == MAX) || (delta &lt; 0 &amp;&amp; R == 0);
}</declaration>
  <location id="id0" x="-1896" y="-728">
    <name x="-1960" y="-752">stubborn</name>
    <committed/>
  </location>
  <location id="id1" x="-1720" y="-856">
    <committed/>
  </location>
  <location id="id6" x="-1256" y="-728">
    <name x="-1248" y="-752">start</name>
    <committed/>
  </location>
  <location id="id7" x="-1456" y="-608">
    <name x="-1448" y="-632">not_reacting</name>
    <label kind="invariant" x="-1504" y="-600">c[58]'==0</label>
  </location>
  <location id="id8" x="-1392" y="-728">
    <name x="-1400" y="-752">updating</name>
    <committed/>
  </location>
  <location id="id9" x="-1664" y="-728">
    <name x="-1728" y="-744">waiting</name>
    <label kind="invariant" x="-1728" y="-720">c[58] &lt;= T[58]</label>
  </location>
  <location id="id2" x="-1720" y="-928">
    <name x="-1760" y="-960">wait_for_others</name>
  </location>
  <init ref="id6"/>
  <transition>
    <source ref="id8"/>
    <target ref="id9"/>
    <label kind="guard" x="-1640" y="-744">c[58] &lt;= T[58] &amp;&amp; can_react()</label>
    <label kind="assignment" x="-1608" y="-728">active[58] = true</label>
  </transition>
  <transition>
    <source ref="id8"/>
    <target ref="id9"/>
    <label kind="guard" x="-1608" y="-696">c[58] &gt; T[58] &amp;&amp; can_react()</label>
    <label kind="assignment" x="-1608" y="-680">c[58] := T[58],
active[58] = true</label>
    <nail x="-1528" y="-680"/>
    <nail x="-1608" y="-680"/>
  </transition>
  <transition>
    <source ref="id0"/>
    <target ref="id9"/>
    <label kind="guard" x="-1816" y="-680">c[58] &gt;= T[58]</label>
    <label kind="assignment" x="-1824" y="-664">active[58] = true</label>
    <nail x="-1840" y="-664"/>
    <nail x="-1744" y="-664"/>
  </transition>
  <transition>
    <source ref="id6"/>
    <target ref="id8"/>
    <label kind="assignment" x="-1344" y="-728">update()</label>
  </transition>
  <transition>
    <source ref="id0"/>
    <target ref="id1"/>
    <label kind="guard" x="-1976" y="-728">c[58] &lt; T[58]</label>
    <nail x="-1968" y="-728"/>
    <nail x="-1968" y="-856"/>
  </transition>
  <transition>
    <source ref="id1"/>
    <target ref="id2"/>
    <label kind="guard" x="-1696" y="-944">active[59] &amp;&amp; c[59] &gt;= T[59]</label>
    <nail x="-1560" y="-904"/>
    <nail x="-1496" y="-904"/>
    <nail x="-1496" y="-928"/>
    <nail x="-1696" y="-928"/>
  </transition>
  <transition>
    <source ref="id2"/>
    <target ref="id1"/>
    <label kind="synchronisation" x="-1840" y="-944">reacting[59]?</label>
    <nail x="-1744" y="-928"/>
    <nail x="-1848" y="-928"/>
    <nail x="-1848" y="-904"/>
  </transition>
  <transition>
    <source ref="id1"/>
    <target ref="id2"/>
    <label kind="guard" x="-1696" y="-984">active[22] &amp;&amp; c[22] &gt;= T[22]</label>
    <nail x="-1560" y="-904"/>
    <nail x="-1496" y="-904"/>
    <nail x="-1496" y="-968"/>
    <nail x="-1696" y="-968"/>
  </transition>
  <transition>
    <source ref="id2"/>
    <target ref="id1"/>
    <label kind="synchronisation" x="-1840" y="-984">reacting[22]?</label>
    <nail x="-1744" y="-968"/>
    <nail x="-1848" y="-968"/>
    <nail x="-1848" y="-904"/>
  </transition>
  <transition>
    <source ref="id1"/>
    <target ref="id8"/>
    <label kind="guard" x="-1584" y="-872">(!active[59] || c[59] &lt; T[59]) &amp;&amp; (!active[22] || c[22] &lt; T[22])</label>
    <label kind="assignment" x="-1584" y="-856">update()</label>
    <nail x="-1392" y="-856"/>
  </transition>
  <transition>
    <source ref="id7"/>
    <target ref="id1"/>
    <label kind="synchronisation" x="-1688" y="-624">reacting[59]?</label>
    <nail x="-1480" y="-608"/>
    <nail x="-1992" y="-608"/>
    <nail x="-1992" y="-856"/>
  </transition>
  <transition>
    <source ref="id7"/>
    <target ref="id1"/>
    <label kind="synchronisation" x="-1688" y="-592">reacting[22]?</label>
    <nail x="-1480" y="-576"/>
    <nail x="-1992" y="-576"/>
    <nail x="-1992" y="-856"/>
  </transition>
  <transition>
    <source ref="id8"/>
    <target ref="id7"/>
    <label kind="guard" x="-1392" y="-664">cant_react()</label>
    <nail x="-1392" y="-608"/>
  </transition>
  <transition>
    <source ref="id9"/>
    <target ref="id8"/>
    <label kind="guard" x="-1588" y="-816">c[58] &gt;= T[58]</label>
    <label kind="synchronisation" x="-1584" y="-800">reacting[58]!</label>
    <label kind="assignment" x="-1592" y="-784">react(), c[58] := 0,
active[58] = false</label>
    <nail x="-1632" y="-784"/>
    <nail x="-1464" y="-784"/>
  </transition>
  <transition>
    <source ref="id9"/>
    <target ref="id0"/>
    <label kind="synchronisation" x="-1832" y="-744">reacting[59]?</label>
    <label kind="assignment" x="-1848" y="-760">active[58] = false</label>
    <nail x="-1752" y="-728"/>
    <nail x="-1840" y="-728"/>
  </transition>
  <transition>
    <source ref="id9"/>
    <target ref="id0"/>
    <label kind="synchronisation" x="-1832" y="-792">reacting[22]?</label>
    <label kind="assignment" x="-1848" y="-808">active[58] = false</label>
    <nail x="-1752" y="-776"/>
    <nail x="-1840" y="-776"/>
  </transition>
</template>


<template>
  <name>Reactant_R63</name>
  <parameter>int&amp; R, const int MAX</parameter>
  <declaration>int[-1, 1] delta;
double_t totalRate;


void update() {
	double_t R81_R63_r = scenario1(k_R81_R63, int_to_double(R81), int_to_double(R81Levels), true);
	double_t R83_R63_r = scenario1(k_R83_R63, int_to_double(R83), int_to_double(R83Levels), true);
	double_t R63_R63_r = scenario1(k_R63_R63, int_to_double(R63), int_to_double(R63Levels), true);
	double_t R23_R63_r = scenario1(k_R23_R63, int_to_double(R23), int_to_double(R23Levels), true);
	totalRate = subtract(subtract(add(add(zero, R81_R63_r), R83_R63_r), R63_R63_r), R23_R63_r);
	R81_R63.T = _ANIMO_round(inverse(R81_R63_r));
	R83_R63.T = _ANIMO_round(inverse(R83_R63_r));
	R63_R63.T = _ANIMO_round(inverse(R63_R63_r));
	R23_R63.T = _ANIMO_round(inverse(R23_R63_r));
	if (totalRate.b &lt; 0) {
		delta = -1;
		totalRate.b = -totalRate.b;
	} else {
		delta = 1;
	}
	if (totalRate.b != 0) {
		T[60] = _ANIMO_round(inverse(totalRate));
	} else {
		T[60] = INFINITE_TIME;
	}
}

void react() {
	if (0 &lt;= R + delta &amp;&amp; R + delta &lt;= MAX) {
		R = R + delta;
	}
	update();
}

bool can_react() {
	return T[60] != INFINITE_TIME &amp;&amp; T[60] != 0 &amp;&amp; ((delta &gt;= 0 &amp;&amp; R &lt; MAX) || (delta &lt; 0 &amp;&amp; R &gt; 0));
}

bool cant_react() {
	return T[60] == INFINITE_TIME || T[60] == 0 || (delta &gt;= 0 &amp;&amp; R == MAX) || (delta &lt; 0 &amp;&amp; R == 0);
}</declaration>
  <location id="id0" x="-1896" y="-728">
    <name x="-1960" y="-752">stubborn</name>
    <committed/>
  </location>
  <location id="id1" x="-1720" y="-856">
    <committed/>
  </location>
  <location id="id6" x="-1256" y="-728">
    <name x="-1248" y="-752">start</name>
    <committed/>
  </location>
  <location id="id7" x="-1456" y="-608">
    <name x="-1448" y="-632">not_reacting</name>
    <label kind="invariant" x="-1504" y="-600">c[60]'==0</label>
  </location>
  <location id="id8" x="-1392" y="-728">
    <name x="-1400" y="-752">updating</name>
    <committed/>
  </location>
  <location id="id9" x="-1664" y="-728">
    <name x="-1728" y="-744">waiting</name>
    <label kind="invariant" x="-1728" y="-720">c[60] &lt;= T[60]</label>
  </location>
  <location id="id2" x="-1720" y="-928">
    <name x="-1760" y="-960">wait_for_others</name>
  </location>
  <init ref="id6"/>
  <transition>
    <source ref="id8"/>
    <target ref="id9"/>
    <label kind="guard" x="-1640" y="-744">c[60] &lt;= T[60] &amp;&amp; can_react()</label>
    <label kind="assignment" x="-1608" y="-728">active[60] = true</label>
  </transition>
  <transition>
    <source ref="id8"/>
    <target ref="id9"/>
    <label kind="guard" x="-1608" y="-696">c[60] &gt; T[60] &amp;&amp; can_react()</label>
    <label kind="assignment" x="-1608" y="-680">c[60] := T[60],
active[60] = true</label>
    <nail x="-1528" y="-680"/>
    <nail x="-1608" y="-680"/>
  </transition>
  <transition>
    <source ref="id0"/>
    <target ref="id9"/>
    <label kind="guard" x="-1816" y="-680">c[60] &gt;= T[60]</label>
    <label kind="assignment" x="-1824" y="-664">active[60] = true</label>
    <nail x="-1840" y="-664"/>
    <nail x="-1744" y="-664"/>
  </transition>
  <transition>
    <source ref="id6"/>
    <target ref="id8"/>
    <label kind="assignment" x="-1344" y="-728">update()</label>
  </transition>
  <transition>
    <source ref="id0"/>
    <target ref="id1"/>
    <label kind="guard" x="-1976" y="-728">c[60] &lt; T[60]</label>
    <nail x="-1968" y="-728"/>
    <nail x="-1968" y="-856"/>
  </transition>
  <transition>
    <source ref="id1"/>
    <target ref="id2"/>
    <label kind="guard" x="-1696" y="-944">active[78] &amp;&amp; c[78] &gt;= T[78]</label>
    <nail x="-1560" y="-904"/>
    <nail x="-1496" y="-904"/>
    <nail x="-1496" y="-928"/>
    <nail x="-1696" y="-928"/>
  </transition>
  <transition>
    <source ref="id2"/>
    <target ref="id1"/>
    <label kind="synchronisation" x="-1840" y="-944">reacting[78]?</label>
    <nail x="-1744" y="-928"/>
    <nail x="-1848" y="-928"/>
    <nail x="-1848" y="-904"/>
  </transition>
  <transition>
    <source ref="id1"/>
    <target ref="id2"/>
    <label kind="guard" x="-1696" y="-984">active[80] &amp;&amp; c[80] &gt;= T[80]</label>
    <nail x="-1560" y="-904"/>
    <nail x="-1496" y="-904"/>
    <nail x="-1496" y="-968"/>
    <nail x="-1696" y="-968"/>
  </transition>
  <transition>
    <source ref="id2"/>
    <target ref="id1"/>
    <label kind="synchronisation" x="-1840" y="-984">reacting[80]?</label>
    <nail x="-1744" y="-968"/>
    <nail x="-1848" y="-968"/>
    <nail x="-1848" y="-904"/>
  </transition>
  <transition>
    <source ref="id1"/>
    <target ref="id2"/>
    <label kind="guard" x="-1696" y="-1024">active[22] &amp;&amp; c[22] &gt;= T[22]</label>
    <nail x="-1560" y="-904"/>
    <nail x="-1496" y="-904"/>
    <nail x="-1496" y="-1008"/>
    <nail x="-1696" y="-1008"/>
  </transition>
  <transition>
    <source ref="id2"/>
    <target ref="id1"/>
    <label kind="synchronisation" x="-1840" y="-1024">reacting[22]?</label>
    <nail x="-1744" y="-1008"/>
    <nail x="-1848" y="-1008"/>
    <nail x="-1848" y="-904"/>
  </transition>
  <transition>
    <source ref="id1"/>
    <target ref="id8"/>
    <label kind="guard" x="-1584" y="-872">(!active[78] || c[78] &lt; T[78]) &amp;&amp; (!active[80] || c[80] &lt; T[80]) &amp;&amp; (!active[22] || c[22] &lt; T[22])</label>
    <label kind="assignment" x="-1584" y="-856">update()</label>
    <nail x="-1392" y="-856"/>
  </transition>
  <transition>
    <source ref="id7"/>
    <target ref="id1"/>
    <label kind="synchronisation" x="-1688" y="-624">reacting[78]?</label>
    <nail x="-1480" y="-608"/>
    <nail x="-1992" y="-608"/>
    <nail x="-1992" y="-856"/>
  </transition>
  <transition>
    <source ref="id7"/>
    <target ref="id1"/>
    <label kind="synchronisation" x="-1688" y="-592">reacting[80]?</label>
    <nail x="-1480" y="-576"/>
    <nail x="-1992" y="-576"/>
    <nail x="-1992" y="-856"/>
  </transition>
  <transition>
    <source ref="id7"/>
    <target ref="id1"/>
    <label kind="synchronisation" x="-1688" y="-560">reacting[22]?</label>
    <nail x="-1480" y="-544"/>
    <nail x="-1992" y="-544"/>
    <nail x="-1992" y="-856"/>
  </transition>
  <transition>
    <source ref="id8"/>
    <target ref="id7"/>
    <label kind="guard" x="-1392" y="-664">cant_react()</label>
    <nail x="-1392" y="-608"/>
  </transition>
  <transition>
    <source ref="id9"/>
    <target ref="id8"/>
    <label kind="guard" x="-1588" y="-816">c[60] &gt;= T[60]</label>
    <label kind="synchronisation" x="-1584" y="-800">reacting[60]!</label>
    <label kind="assignment" x="-1592" y="-784">react(), c[60] := 0,
active[60] = false</label>
    <nail x="-1632" y="-784"/>
    <nail x="-1464" y="-784"/>
  </transition>
  <transition>
    <source ref="id9"/>
    <target ref="id0"/>
    <label kind="synchronisation" x="-1832" y="-744">reacting[78]?</label>
    <label kind="assignment" x="-1848" y="-760">active[60] = false</label>
    <nail x="-1752" y="-728"/>
    <nail x="-1840" y="-728"/>
  </transition>
  <transition>
    <source ref="id9"/>
    <target ref="id0"/>
    <label kind="synchronisation" x="-1832" y="-792">reacting[80]?</label>
    <label kind="assignment" x="-1848" y="-808">active[60] = false</label>
    <nail x="-1752" y="-776"/>
    <nail x="-1840" y="-776"/>
  </transition>
  <transition>
    <source ref="id9"/>
    <target ref="id0"/>
    <label kind="synchronisation" x="-1832" y="-840">reacting[22]?</label>
    <label kind="assignment" x="-1848" y="-856">active[60] = false</label>
    <nail x="-1752" y="-824"/>
    <nail x="-1840" y="-824"/>
  </transition>
</template>


<template>
  <name>Reactant_R64</name>
  <parameter>int&amp; R, const int MAX</parameter>
  <declaration>int[-1, 1] delta;
double_t totalRate;


void update() {
	double_t R4_R64_r = scenario1(k_R4_R64, int_to_double(R4), int_to_double(R4Levels), true);
	double_t R32_R64_r = scenario1(k_R32_R64, int_to_double(R32), int_to_double(R32Levels), true);
	double_t R64_R64_r = scenario1(k_R64_R64, int_to_double(R64), int_to_double(R64Levels), true);
	totalRate = subtract(add(add(zero, R4_R64_r), R32_R64_r), R64_R64_r);
	R4_R64.T = _ANIMO_round(inverse(R4_R64_r));
	R32_R64.T = _ANIMO_round(inverse(R32_R64_r));
	R64_R64.T = _ANIMO_round(inverse(R64_R64_r));
	if (totalRate.b &lt; 0) {
		delta = -1;
		totalRate.b = -totalRate.b;
	} else {
		delta = 1;
	}
	if (totalRate.b != 0) {
		T[61] = _ANIMO_round(inverse(totalRate));
	} else {
		T[61] = INFINITE_TIME;
	}
}

void react() {
	if (0 &lt;= R + delta &amp;&amp; R + delta &lt;= MAX) {
		R = R + delta;
	}
	update();
}

bool can_react() {
	return T[61] != INFINITE_TIME &amp;&amp; T[61] != 0 &amp;&amp; ((delta &gt;= 0 &amp;&amp; R &lt; MAX) || (delta &lt; 0 &amp;&amp; R &gt; 0));
}

bool cant_react() {
	return T[61] == INFINITE_TIME || T[61] == 0 || (delta &gt;= 0 &amp;&amp; R == MAX) || (delta &lt; 0 &amp;&amp; R == 0);
}</declaration>
  <location id="id0" x="-1896" y="-728">
    <name x="-1960" y="-752">stubborn</name>
    <committed/>
  </location>
  <location id="id1" x="-1720" y="-856">
    <committed/>
  </location>
  <location id="id6" x="-1256" y="-728">
    <name x="-1248" y="-752">start</name>
    <committed/>
  </location>
  <location id="id7" x="-1456" y="-608">
    <name x="-1448" y="-632">not_reacting</name>
    <label kind="invariant" x="-1504" y="-600">c[61]'==0</label>
  </location>
  <location id="id8" x="-1392" y="-728">
    <name x="-1400" y="-752">updating</name>
    <committed/>
  </location>
  <location id="id9" x="-1664" y="-728">
    <name x="-1728" y="-744">waiting</name>
    <label kind="invariant" x="-1728" y="-720">c[61] &lt;= T[61]</label>
  </location>
  <location id="id2" x="-1720" y="-928">
    <name x="-1760" y="-960">wait_for_others</name>
  </location>
  <init ref="id6"/>
  <transition>
    <source ref="id8"/>
    <target ref="id9"/>
    <label kind="guard" x="-1640" y="-744">c[61] &lt;= T[61] &amp;&amp; can_react()</label>
    <label kind="assignment" x="-1608" y="-728">active[61] = true</label>
  </transition>
  <transition>
    <source ref="id8"/>
    <target ref="id9"/>
    <label kind="guard" x="-1608" y="-696">c[61] &gt; T[61] &amp;&amp; can_react()</label>
    <label kind="assignment" x="-1608" y="-680">c[61] := T[61],
active[61] = true</label>
    <nail x="-1528" y="-680"/>
    <nail x="-1608" y="-680"/>
  </transition>
  <transition>
    <source ref="id0"/>
    <target ref="id9"/>
    <label kind="guard" x="-1816" y="-680">c[61] &gt;= T[61]</label>
    <label kind="assignment" x="-1824" y="-664">active[61] = true</label>
    <nail x="-1840" y="-664"/>
    <nail x="-1744" y="-664"/>
  </transition>
  <transition>
    <source ref="id6"/>
    <target ref="id8"/>
    <label kind="assignment" x="-1344" y="-728">update()</label>
  </transition>
  <transition>
    <source ref="id0"/>
    <target ref="id1"/>
    <label kind="guard" x="-1976" y="-728">c[61] &lt; T[61]</label>
    <nail x="-1968" y="-728"/>
    <nail x="-1968" y="-856"/>
  </transition>
  <transition>
    <source ref="id1"/>
    <target ref="id2"/>
    <label kind="guard" x="-1696" y="-944">active[4] &amp;&amp; c[4] &gt;= T[4]</label>
    <nail x="-1560" y="-904"/>
    <nail x="-1496" y="-904"/>
    <nail x="-1496" y="-928"/>
    <nail x="-1696" y="-928"/>
  </transition>
  <transition>
    <source ref="id2"/>
    <target ref="id1"/>
    <label kind="synchronisation" x="-1840" y="-944">reacting[4]?</label>
    <nail x="-1744" y="-928"/>
    <nail x="-1848" y="-928"/>
    <nail x="-1848" y="-904"/>
  </transition>
  <transition>
    <source ref="id1"/>
    <target ref="id2"/>
    <label kind="guard" x="-1696" y="-984">active[31] &amp;&amp; c[31] &gt;= T[31]</label>
    <nail x="-1560" y="-904"/>
    <nail x="-1496" y="-904"/>
    <nail x="-1496" y="-968"/>
    <nail x="-1696" y="-968"/>
  </transition>
  <transition>
    <source ref="id2"/>
    <target ref="id1"/>
    <label kind="synchronisation" x="-1840" y="-984">reacting[31]?</label>
    <nail x="-1744" y="-968"/>
    <nail x="-1848" y="-968"/>
    <nail x="-1848" y="-904"/>
  </transition>
  <transition>
    <source ref="id1"/>
    <target ref="id8"/>
    <label kind="guard" x="-1584" y="-872">(!active[4] || c[4] &lt; T[4]) &amp;&amp; (!active[31] || c[31] &lt; T[31])</label>
    <label kind="assignment" x="-1584" y="-856">update()</label>
    <nail x="-1392" y="-856"/>
  </transition>
  <transition>
    <source ref="id7"/>
    <target ref="id1"/>
    <label kind="synchronisation" x="-1688" y="-624">reacting[4]?</label>
    <nail x="-1480" y="-608"/>
    <nail x="-1992" y="-608"/>
    <nail x="-1992" y="-856"/>
  </transition>
  <transition>
    <source ref="id7"/>
    <target ref="id1"/>
    <label kind="synchronisation" x="-1688" y="-592">reacting[31]?</label>
    <nail x="-1480" y="-576"/>
    <nail x="-1992" y="-576"/>
    <nail x="-1992" y="-856"/>
  </transition>
  <transition>
    <source ref="id8"/>
    <target ref="id7"/>
    <label kind="guard" x="-1392" y="-664">cant_react()</label>
    <nail x="-1392" y="-608"/>
  </transition>
  <transition>
    <source ref="id9"/>
    <target ref="id8"/>
    <label kind="guard" x="-1588" y="-816">c[61] &gt;= T[61]</label>
    <label kind="synchronisation" x="-1584" y="-800">reacting[61]!</label>
    <label kind="assignment" x="-1592" y="-784">react(), c[61] := 0,
active[61] = false</label>
    <nail x="-1632" y="-784"/>
    <nail x="-1464" y="-784"/>
  </transition>
  <transition>
    <source ref="id9"/>
    <target ref="id0"/>
    <label kind="synchronisation" x="-1832" y="-744">reacting[4]?</label>
    <label kind="assignment" x="-1848" y="-760">active[61] = false</label>
    <nail x="-1752" y="-728"/>
    <nail x="-1840" y="-728"/>
  </transition>
  <transition>
    <source ref="id9"/>
    <target ref="id0"/>
    <label kind="synchronisation" x="-1832" y="-792">reacting[31]?</label>
    <label kind="assignment" x="-1848" y="-808">active[61] = false</label>
    <nail x="-1752" y="-776"/>
    <nail x="-1840" y="-776"/>
  </transition>
</template>


<template>
  <name>Reactant_R65</name>
  <parameter>int&amp; R, const int MAX</parameter>
  <declaration>int[-1, 1] delta;
double_t totalRate;


void update() {
	double_t R71_R65_r = scenario1(k_R71_R65, int_to_double(R71), int_to_double(R71Levels), true);
	double_t R84_R65_r = scenario1(k_R84_R65, int_to_double(R84), int_to_double(R84Levels), true);
	double_t R65_R65_r = scenario1(k_R65_R65, int_to_double(R65), int_to_double(R65Levels), true);
	totalRate = subtract(add(add(zero, R71_R65_r), R84_R65_r), R65_R65_r);
	R71_R65.T = _ANIMO_round(inverse(R71_R65_r));
	R84_R65.T = _ANIMO_round(inverse(R84_R65_r));
	R65_R65.T = _ANIMO_round(inverse(R65_R65_r));
	if (totalRate.b &lt; 0) {
		delta = -1;
		totalRate.b = -totalRate.b;
	} else {
		delta = 1;
	}
	if (totalRate.b != 0) {
		T[62] = _ANIMO_round(inverse(totalRate));
	} else {
		T[62] = INFINITE_TIME;
	}
}

void react() {
	if (0 &lt;= R + delta &amp;&amp; R + delta &lt;= MAX) {
		R = R + delta;
	}
	update();
}

bool can_react() {
	return T[62] != INFINITE_TIME &amp;&amp; T[62] != 0 &amp;&amp; ((delta &gt;= 0 &amp;&amp; R &lt; MAX) || (delta &lt; 0 &amp;&amp; R &gt; 0));
}

bool cant_react() {
	return T[62] == INFINITE_TIME || T[62] == 0 || (delta &gt;= 0 &amp;&amp; R == MAX) || (delta &lt; 0 &amp;&amp; R == 0);
}</declaration>
  <location id="id0" x="-1896" y="-728">
    <name x="-1960" y="-752">stubborn</name>
    <committed/>
  </location>
  <location id="id1" x="-1720" y="-856">
    <committed/>
  </location>
  <location id="id6" x="-1256" y="-728">
    <name x="-1248" y="-752">start</name>
    <committed/>
  </location>
  <location id="id7" x="-1456" y="-608">
    <name x="-1448" y="-632">not_reacting</name>
    <label kind="invariant" x="-1504" y="-600">c[62]'==0</label>
  </location>
  <location id="id8" x="-1392" y="-728">
    <name x="-1400" y="-752">updating</name>
    <committed/>
  </location>
  <location id="id9" x="-1664" y="-728">
    <name x="-1728" y="-744">waiting</name>
    <label kind="invariant" x="-1728" y="-720">c[62] &lt;= T[62]</label>
  </location>
  <location id="id2" x="-1720" y="-928">
    <name x="-1760" y="-960">wait_for_others</name>
  </location>
  <init ref="id6"/>
  <transition>
    <source ref="id8"/>
    <target ref="id9"/>
    <label kind="guard" x="-1640" y="-744">c[62] &lt;= T[62] &amp;&amp; can_react()</label>
    <label kind="assignment" x="-1608" y="-728">active[62] = true</label>
  </transition>
  <transition>
    <source ref="id8"/>
    <target ref="id9"/>
    <label kind="guard" x="-1608" y="-696">c[62] &gt; T[62] &amp;&amp; can_react()</label>
    <label kind="assignment" x="-1608" y="-680">c[62] := T[62],
active[62] = true</label>
    <nail x="-1528" y="-680"/>
    <nail x="-1608" y="-680"/>
  </transition>
  <transition>
    <source ref="id0"/>
    <target ref="id9"/>
    <label kind="guard" x="-1816" y="-680">c[62] &gt;= T[62]</label>
    <label kind="assignment" x="-1824" y="-664">active[62] = true</label>
    <nail x="-1840" y="-664"/>
    <nail x="-1744" y="-664"/>
  </transition>
  <transition>
    <source ref="id6"/>
    <target ref="id8"/>
    <label kind="assignment" x="-1344" y="-728">update()</label>
  </transition>
  <transition>
    <source ref="id0"/>
    <target ref="id1"/>
    <label kind="guard" x="-1976" y="-728">c[62] &lt; T[62]</label>
    <nail x="-1968" y="-728"/>
    <nail x="-1968" y="-856"/>
  </transition>
  <transition>
    <source ref="id1"/>
    <target ref="id2"/>
    <label kind="guard" x="-1696" y="-944">active[68] &amp;&amp; c[68] &gt;= T[68]</label>
    <nail x="-1560" y="-904"/>
    <nail x="-1496" y="-904"/>
    <nail x="-1496" y="-928"/>
    <nail x="-1696" y="-928"/>
  </transition>
  <transition>
    <source ref="id2"/>
    <target ref="id1"/>
    <label kind="synchronisation" x="-1840" y="-944">reacting[68]?</label>
    <nail x="-1744" y="-928"/>
    <nail x="-1848" y="-928"/>
    <nail x="-1848" y="-904"/>
  </transition>
  <transition>
    <source ref="id1"/>
    <target ref="id2"/>
    <label kind="guard" x="-1696" y="-984">active[81] &amp;&amp; c[81] &gt;= T[81]</label>
    <nail x="-1560" y="-904"/>
    <nail x="-1496" y="-904"/>
    <nail x="-1496" y="-968"/>
    <nail x="-1696" y="-968"/>
  </transition>
  <transition>
    <source ref="id2"/>
    <target ref="id1"/>
    <label kind="synchronisation" x="-1840" y="-984">reacting[81]?</label>
    <nail x="-1744" y="-968"/>
    <nail x="-1848" y="-968"/>
    <nail x="-1848" y="-904"/>
  </transition>
  <transition>
    <source ref="id1"/>
    <target ref="id8"/>
    <label kind="guard" x="-1584" y="-872">(!active[68] || c[68] &lt; T[68]) &amp;&amp; (!active[81] || c[81] &lt; T[81])</label>
[truncated: 202,459 more chars]
