# Supplementary material for: An ECHO of Cartilage: In Silico Prediction of Combinatorial Treatments to Switch Between Transient and Permanent Cartilage Phenotypes With Ex Vivo Validation
Source: Front Bioeng Biotechnol. 2021 Nov 15;9:732917. doi: 10.3389/fbioe.2021.732917 (PMC8634894; doi:10.3389/fbioe.2021.732917)
Supplement: Supplementary file 8 [file DataSheet1.ZIP › Models_and_scripts/Figure3/GP Model/K.O_/ANIMO_header.xml]

<?xml version='1.0' encoding='utf-8'?>
<!DOCTYPE nta PUBLIC '-//Uppaal Team//DTD Flat System 1.1//EN' 'http://www.it.uu.se/research/group/darts/uppaal/flat-1_1.dtd'>
<nta>
<declaration>
// Place global declarations here.
clock globalTime;
const int INFINITE_TIME = -1;
const int N_REACTANTS = 89;
broadcast chan reacting[N_REACTANTS];
