# Supplementary material for: An ECHO of Cartilage: In Silico Prediction of Combinatorial Treatments to Switch Between Transient and Permanent Cartilage Phenotypes With Ex Vivo Validation
Source: Front Bioeng Biotechnol. 2021 Nov 15;9:732917. doi: 10.3389/fbioe.2021.732917 (PMC8634894; doi:10.3389/fbioe.2021.732917)
Supplement: Supplementary file 8 [file DataSheet1.ZIP › Models_and_scripts/Figure4/AC Model/Runx2/ANIMOmodel.q]

simulate 1 [<=1320000] { R81, R80, R85, R19, R84, R83, R17, R82, R18, R15, R16, R13, R14, R11, R40, R12, R41, R10, R8, R45, R9, R44, R6, R43, R7, R42, R49, R4, R5, R48, R2, R47, R3, R46, R88, R89, R86, R87, R90, R91, R1, R0, R50, R51, R52, R54, R53, R56, R55, R58, R57, R59, R63, R62, R61, R60, R27, R26, R25, R24, R23, R22, R21, R20, R68, R69, R66, R67, R64, R29, R65, R28, R72, R71, R74, R73, R70, R30, R36, R35, R38, R37, R32, R31, R34, R33, R79, R75, R76, R39, R77, R78 }
