# Supplementary material for: An ECHO of Cartilage: In Silico Prediction of Combinatorial Treatments to Switch Between Transient and Permanent Cartilage Phenotypes With Ex Vivo Validation
Source: Front Bioeng Biotechnol. 2021 Nov 15;9:732917. doi: 10.3389/fbioe.2021.732917 (PMC8634894; doi:10.3389/fbioe.2021.732917)
Supplement: Supplementary file 8 [file DataSheet1.ZIP › Models_and_scripts/Figure4/AC Model/Runx2/_README.txt]

Experiment - for all pairs of nodes, try the 4 possible combinations of knock-out and overactivation for both nodes. For each of these combinations, compute a simulation starting from either the SOX9+ or the RUNX2+ state, then record the final state.

Instructions
- Copy the contents of this directory to the server from which the experiments will be queued. These scripts are made to run with SLURM: if your cluster is managed in other ways, please adapt the scripts before executing them.
- Ensure that the parameters are correctly set:
  - in run_experiment.sh, check that the number of cores corresponds to the actual number of cores in your cluster
  - in run_step.sh, insert the correct path to the UPPAAL "verifyta" executable
- Run the experiment with the command "sbatch run_experiment.sh"
- After the experiment has finished, the directory will be populated with many files starting with "_ANIMO*": they contain the stdout/stderr of the executed processes and are useful in case of bug-hunting.
- All the *.csv files contain the results of the simulations and can be put into one single file with the command "cat ANIMO_output*.csv > Results.csv" (the header contained in the file ANIMO_output.csv should end up being the first line of Results.csv: please check that it is so).
- The results will show, for each combination, the resulting final state (Sox9, Runx2 or Null). The category "Other" indicates a final state that is different from the three known ones (Sox9, Runx2, Null): sometimes keeping a node at a fixed value (like we do in this experiment) does not let the model evolve to one of the known stable states. If the percentage of "Other" states is larger than 0, furher analysis for the unrecognized states is advisable by continuing the simulation without blocking the knock-out reactant from change. Ad hoc scripts may be of help to automate this procedure, like the one named "further_analyze_Others.py", which uses the bash script "execute_one_sim_template.sh". Should you use these scripts, remember to update the PATH_TO_VERIFYTA variable to the actual path to the "verifyta" executable of UPPAAl.
In order to process the data and obtain the figures from the paper, the other .py scripts can be used. The scripts pair nodes according to pathways, and select interesting results according to a selection strategy. The data triangular figure shown in the paper were obtained with the script "create_bidimensional_table_grouped_triangles.py".
