# Supplementary material for: An ECHO of Cartilage: In Silico Prediction of Combinatorial Treatments to Switch Between Transient and Permanent Cartilage Phenotypes With Ex Vivo Validation
Source: Front Bioeng Biotechnol. 2021 Nov 15;9:732917. doi: 10.3389/fbioe.2021.732917 (PMC8634894; doi:10.3389/fbioe.2021.732917)
Supplement: Supplementary file 8 [file DataSheet1.ZIP › Models_and_scripts/Figure5/AC_Model_Runx2_IGF_addition.xml]

<?xml version="1.0" encoding="utf-8"?>
<!DOCTYPE nta PUBLIC '-//Uppaal Team//DTD Flat System 1.1//EN' 'http://www.it.uu.se/research/group/darts/uppaal/flat-1_2.dtd'>
<nta>
	<declaration>
// Place global declarations here.
const int INFINITE_TIME = -1,
          INF = INFINITE_TIME;
const int N_REACTANTS = 92;
broadcast chan reached[N_REACTANTS];
broadcast chan reaching, do_update, decide_reach;

//R0 = ATF2
int[0,100] R0 := 0;
const int R0Levels := 100;

//R1 = ATF2 PTM
int[0,100] R1 := 0;
const int R1Levels := 100;

//R2 = ATF2 prot
int[0,100] R2 := 0;
const int R2Levels := 100;

//R3 = ATF4
int[0,100] R3 := 58;
const int R3Levels := 100;

//R4 = Akt
int[0,100] R4 := 66;
const int R4Levels := 100;

//R5 = Akt PTM
int[0,100] R5 := 67;
const int R5Levels := 100;

//R6 = Akt prot
int[0,100] R6 := 100;
const int R6Levels := 100;

//R7 = B-catenin
int[0,100] R7 := 89;
const int R7Levels := 100;

//R8 = BMP
int[0,100] R8 := 100;
const int R8Levels := 100;

//R9 = Bcat dummy value must be 1
int[0,100] R9 := 100;
const int R9Levels := 100;

//R10 = Bcatleftcfcomplex
int[0,100] R10 := 81;
const int R10Levels := 100;

//R11 = C/EBPb dummy
int[0,100] R11 := 100;
const int R11Levels := 100;

//R12 = CCND1
int[0,100] R12 := 17;
const int R12Levels := 100;

//R13 = CCND1 PTM
int[0,100] R13 := 61;
const int R13Levels := 100;

//R14 = CCND1 dummy must be 1
int[0,100] R14 := 100;
const int R14Levels := 100;

//R15 = CCND1 prot
int[0,100] R15 := 29;
const int R15Levels := 100;

//R16 = Col-II
int[0,100] R16 := 44;
const int R16Levels := 100;

//R17 = Col-X
int[0,100] R17 := 100;
const int R17Levels := 100;

//R18 = DC canonical dummy
int[0,100] R18 := 18;
const int R18Levels := 100;

//R19 = DC degradation dummy
int[0,100] R19 := 63;
const int R19Levels := 100;

//R21 = DC dummy must be 1
int[0,100] R21 := 100;
const int R21Levels := 100;

//R20 = DC dummy must be 1
int[0,100] R20 := 100;
const int R20Levels := 100;

//R22 = DKK1
int[0,100] R22 := 0;
const int R22Levels := 100;

//R23 = Dlx5
int[0,100] R23 := 27;
const int R23Levels := 100;

//R24 = Dlx5 PTM
int[0,100] R24 := 63;
const int R24Levels := 100;

//R25 = Dlx5 prot
int[0,100] R25 := 43;
const int R25Levels := 100;

//R26 = Dsh
int[0,100] R26 := 82;
const int R26Levels := 100;

//R28 = Ets1
int[0,100] R28 := 0;
const int R28Levels := 100;

//R29 = Ets1 PTM
int[0,100] R29 := 100;
const int R29Levels := 100;

//R30 = Ets1 prot
int[0,100] R30 := 0;
const int R30Levels := 100;

//R31 = FGF
int[0,100] R31 := 100;
const int R31Levels := 100;

//R32 = FGFR1
int[0,100] R32 := 100;
const int R32Levels := 100;

//R33 = FGFR1 PTM
int[0,100] R33 := 100;
const int R33Levels := 100;

//R34 = FGFR1 prot
int[0,100] R34 := 100;
const int R34Levels := 100;

//R35 = FGFR3
int[0,100] R35 := 0;
const int R35Levels := 100;

//R36 = FGFR3 PTM
int[0,100] R36 := 100;
const int R36Levels := 100;

//R37 = FGFR3 prot
int[0,100] R37 := 0;
const int R37Levels := 100;

//R38 = FRZB
int[0,100] R38 := 0;
const int R38Levels := 100;

//R39 = Frizzled - LRP 5/6
int[0,100] R39 := 100;
const int R39Levels := 100;

//R40 = GREM1
int[0,100] R40 := 0;
const int R40Levels := 100;

//R41 = GSK
int[0,100] R41 := 100;
const int R41Levels := 100;

//R42 = GSK dummy
int[0,100] R42 := 0;
const int R42Levels := 100;

//R43 = GSK dummy must be one
int[0,100] R43 := 100;
const int R43Levels := 100;

//R44 = Gli2
int[0,100] R44 := 67;
const int R44Levels := 100;

//R45 = HDAC4
int[0,100] R45 := 0;
const int R45Levels := 100;

//R46 = HIF-2a
int[0,100] R46 := 100;
const int R46Levels := 100;

//R47 = IGF-1
int[0,100] R47 := 0;
const int R47Levels := 100;

//R48 = IGF-1R
int[0,100] R48 := 0;
const int R48Levels := 100;

//R49 = IGF-1R PTM
int[0,100] R49 := 0;
const int R49Levels := 100;

//R50 = IGF-1R prot
int[0,100] R50 := 100;
const int R50Levels := 100;

//R51 = IGF1 src
int[0,1] R51 := 0;
const int R51Levels := 1;

//R52 = Ihh
int[0,100] R52 := 100;
const int R52Levels := 100;

//R53 = Lef/Tcf
int[0,100] R53 := 90;
const int R53Levels := 100;

//R54 = Lef/Tcf PTM
int[0,100] R54 := 90;
const int R54Levels := 100;

//R55 = Lef/Tcf dummy must be 1
int[0,100] R55 := 100;
const int R55Levels := 100;

//R56 = Lef/Tcf prot
int[0,100] R56 := 100;
const int R56Levels := 100;

//R57 = MEF2C
int[0,100] R57 := 43;
const int R57Levels := 100;

//R58 = MEF2C PTM
int[0,100] R58 := 64;
const int R58Levels := 100;

//R59 = MEF2C prot
int[0,100] R59 := 67;
const int R59Levels := 100;

//R60 = MMP13
int[0,100] R60 := 75;
const int R60Levels := 100;

//R61 = Msx2
int[0,100] R61 := 0;
const int R61Levels := 100;

//R62 = Msx2 PTM
int[0,100] R62 := 73;
const int R62Levels := 100;

//R63 = Msx2 dummy must be 1
int[0,100] R63 := 100;
const int R63Levels := 100;

//R64 = Msx2 prot
int[0,100] R64 := 0;
const int R64Levels := 100;

//R65 = NFkb
int[0,100] R65 := 100;
const int R65Levels := 100;

//R66 = Nkx3.2
int[0,100] R66 := 0;
const int R66Levels := 100;

//R67 = PI3K
int[0,100] R67 := 67;
const int R67Levels := 100;

//R68 = PI3K PTM
int[0,100] R68 := 67;
const int R68Levels := 100;

//R69 = PI3K prot
int[0,100] R69 := 100;
const int R69Levels := 100;

//R70 = PKA
int[0,100] R70 := 0;
const int R70Levels := 100;

//R71 = PP2A
int[0,100] R71 := 0;
const int R71Levels := 100;

//R72 = PPR
int[0,100] R72 := 0;
const int R72Levels := 100;

//R73 = PPR PTM
int[0,100] R73 := 0;
const int R73Levels := 100;

//R74 = PPR prot
int[0,100] R74 := 15;
const int R74Levels := 100;

//R75 = PTHrP
int[0,100] R75 := 0;
const int R75Levels := 100;

//R76 = R-smad
int[0,100] R76 := 35;
const int R76Levels := 100;

//R77 = Ras
int[0,100] R77 := 100;
const int R77Levels := 100;

//R78 = Runx2
int[0,100] R78 := 100;
const int R78Levels := 100;

//R79 = Runx2 PTM
int[0,100] R79 := 100;
const int R79Levels := 100;

//R80 = Runx2 prot
int[0,100] R80 := 100;
const int R80Levels := 100;

//R81 = STAT1
int[0,100] R81 := 44;
const int R81Levels := 100;

//R82 = Smad3
int[0,100] R82 := 0;
const int R82Levels := 100;

//R83 = Smad7
int[0,100] R83 := 65;
const int R83Levels := 100;

//R84 = Smadcomplex
int[0,100] R84 := 0;
const int R84Levels := 100;

//R85 = Sox9
int[0,100] R85 := 0;
const int R85Levels := 100;

//R86 = Sox9 PTM
int[0,100] R86 := 0;
const int R86Levels := 100;

//R87 = Sox9 prot
int[0,100] R87 := 21;
const int R87Levels := 100;

//R88 = TGFb
int[0,100] R88 := 67;
const int R88Levels := 100;

//R89 = Wnt
int[0,100] R89 := 100;
const int R89Levels := 100;

//R90 = dEF-1
int[0,100] R90 := 67;
const int R90Levels := 100;

//R91 = destruction complex
int[0,100] R91 := 11;
const int R91Levels := 100;

//R92 = p38
int[0,100] R92 := 100;
const int R92Levels := 100;


typedef struct {
	int[-99980001, 99980001] b;
	int e;
} double_t;

const double_t zero = {0, 0},
               one = {1000, -3};
const double_t INFINITE_TIME_DOUBLE = {-1000, -3}; //INFINITE_TIME (-1) translated into double

int[0, N_REACTANTS] minQueue = N_REACTANTS;
bool orderedQueue[N_REACTANTS] = {0, 0, 0, 0, 0, 0, 0, 0, 0, 0, 0, 0, 0, 0, 0, 0, 0, 0, 0, 0, 0, 0, 0, 0, 0, 0, 0, 0, 0, 0, 0, 0, 0, 0, 0, 0, 0, 0, 0, 0, 0, 0, 0, 0, 0, 0, 0, 0, 0, 0, 0, 0, 0, 0, 0, 0, 0, 0, 0, 0, 0, 0, 0, 0, 0, 0, 0, 0, 0, 0, 0, 0, 0, 0, 0, 0, 0, 0, 0, 0, 0, 0, 0, 0, 0, 0, 0, 0, 0, 0, 0, 0};
void enqueue(int id) {
	orderedQueue[id] = true;
	if (id &lt; minQueue) {
		minQueue = id;
	}
}
void exit_queue(int id) {
	orderedQueue[id] = false;
	if (id == minQueue) {
		while (minQueue &lt; N_REACTANTS &amp;&amp; !orderedQueue[minQueue]) minQueue++;
	}
}

int[0, N_REACTANTS] minIDresponding = N_REACTANTS;
void enter_responding(int id) {
	if (id &lt; minIDresponding) {
		minIDresponding = id;
	}
}
void exit_responding() {
	minIDresponding = N_REACTANTS;
}


const int MAX_TIME  = 1073741822;
const int STOP_TIME = 10700000;
typedef int[-1, MAX_TIME] time_t;

time_t currentTime = 0;

//Reaction R63 (Msx2 dummy must be 1) --&gt; R62 (Msx2 PTM)
const double_t k_R63_R62 = {1341, -8};

//Reaction R4 (Akt) --&gt; R65 (NFkb)
const double_t k_R4_R65 = {8950, -9};

//Reaction R31 (FGF) --&gt; R36 (FGFR3 PTM)
const double_t k_R31_R36 = {1341, -8};

//Reaction R31 (FGF) --| R31 (FGF)
const double_t k_R31_R31 = {1341, -9};

//Reaction R2 (ATF2 prot) --| R2 (ATF2 prot)
const double_t k_R2_R2 = {1341, -9};

//Reaction R31 (FGF) --&gt; R33 (FGFR1 PTM)
const double_t k_R31_R33 = {1341, -8};

//Reaction R82 (Smad3) --&gt; R30 (Ets1 prot)
const double_t k_R82_R30 = {1904, -9};

//Reaction R70 (PKA) --&gt; R15 (CCND1 prot)
const double_t k_R70_R15 = {8990, -10};

//Reaction R51 (IGF1 src) --&gt; R47 (IGF-1)
const double_t k_R51_R47 = {1341, -6};

//Reaction R70 (PKA) --| R17 (Col-X)
const double_t k_R70_R17 = {8990, -10};

//Reaction R32 (FGFR1) --&gt; R81 (STAT1)
const double_t k_R32_R81 = {5950, -9};

//Reaction R28 (Ets1) --&gt; R90 (dEF-1)
const double_t k_R28_R90 = {8990, -10};

//Reaction R75 (PTHrP) --| R75 (PTHrP)
const double_t k_R75_R75 = {1341, -9};

//Reaction R83 (Smad7) --| R83 (Smad7)
const double_t k_R83_R83 = {1341, -9};

//Reaction R83 (Smad7) --| R82 (Smad3)
const double_t k_R83_R82 = {6710, -9};

//Reaction R7 (B-catenin) --| R40 (GREM1)
const double_t k_R7_R40 = {1341, -9};

//Reaction R32 (FGFR1) --&gt; R77 (Ras)
const double_t k_R32_R77 = {5950, -9};

//Reaction R43 (GSK dummy must be one) --&gt; R41 (GSK)
const double_t k_R43_R41 = {1341, -8};

//Reaction R82 (Smad3) --| R25 (Dlx5 prot)
const double_t k_R82_R25 = {1904, -9};

//Reaction R11 (C/EBPb dummy) --| R11 (C/EBPb dummy)
const double_t k_R11_R11 = {1341, -8};

//Reaction R74 (PPR prot) AND R73 (PPR PTM) --&gt; R72 (PPR)
const double_t k_R74_R73_R72 = {1341, -10};

//Reaction R12 (CCND1) --| R79 (Runx2 PTM)
const double_t k_R12_R79 = {1341, -8};

//Reaction R38 (FRZB) --| R38 (FRZB)
const double_t k_R38_R38 = {1341, -9};

//Reaction R18 (DC canonical dummy) --| R18 (DC canonical dummy)
const double_t k_R18_R18 = {1341, -8};

//Reaction R75 (PTHrP) --&gt; R73 (PPR PTM)
const double_t k_R75_R73 = {1341, -8};

//Reaction R32 (FGFR1) --&gt; R65 (NFkb)
const double_t k_R32_R65 = {8950, -9};

//Reaction R78 (Runx2) --&gt; R59 (MEF2C prot)
const double_t k_R78_R59 = {8990, -10};

//Reaction R7 (B-catenin) --&gt; R31 (FGF)
const double_t k_R7_R31 = {8990, -10};

//Reaction R8 (BMP) --&gt; R76 (R-smad)
const double_t k_R8_R76 = {1341, -8};

//Reaction R8 (BMP) --&gt; R77 (Ras)
const double_t k_R8_R77 = {5950, -9};

//Reaction R78 (Runx2) --&gt; R52 (Ihh)
const double_t k_R78_R52 = {8990, -10};

//Reaction R71 (PP2A) --&gt; R45 (HDAC4)
const double_t k_R71_R45 = {1341, -8};

//Reaction R78 (Runx2) --&gt; R56 (Lef/Tcf prot)
const double_t k_R78_R56 = {5900, -10};

//Reaction R7 (B-catenin) --| R38 (FRZB)
const double_t k_R7_R38 = {1341, -9};

//Reaction R78 (Runx2) --&gt; R6 (Akt prot)
const double_t k_R78_R6 = {1341, -9};

//Reaction R79 (Runx2 PTM) --| R79 (Runx2 PTM)
const double_t k_R79_R79 = {1341, -8};

//Reaction R8 (BMP) --| R8 (BMP)
const double_t k_R8_R8 = {1341, -9};

//Reaction R79 (Runx2 PTM) --&gt; R78 (Runx2)
const double_t k_R79_R78 = {0, -6};

//Reaction R71 (PP2A) --| R42 (GSK dummy)
const double_t k_R71_R42 = {1341, -8};

//Reaction R46 (HIF-2a) --| R46 (HIF-2a)
const double_t k_R46_R46 = {1341, -9};

//Reaction R67 (PI3K) --&gt; R5 (Akt PTM)
const double_t k_R67_R5 = {1341, -8};

//Reaction R59 (MEF2C prot) --| R59 (MEF2C prot)
const double_t k_R59_R59 = {1341, -9};

//Reaction R89 (Wnt) --&gt; R39 (Frizzled - LRP 5/6)
const double_t k_R89_R39 = {1341, -8};

//Reaction R26 (Dsh) --| R26 (Dsh)
const double_t k_R26_R26 = {1341, -8};

//Reaction R15 (CCND1 prot) --| R15 (CCND1 prot)
const double_t k_R15_R15 = {1341, -9};

//Reaction R55 (Lef/Tcf dummy must be 1) --&gt; R56 (Lef/Tcf prot)
const double_t k_R55_R56 = {5900, -10};

//Reaction R3 (ATF4) --| R3 (ATF4)
const double_t k_R3_R3 = {1341, -8};

//Reaction R26 (Dsh) --| R18 (DC canonical dummy)
const double_t k_R26_R18 = {1341, -8};

//Reaction R92 (p38) --| R92 (p38)
const double_t k_R92_R92 = {1341, -8};

//Reaction R23 (Dlx5) --| R64 (Msx2 prot)
const double_t k_R23_R64 = {1341, -9};

//Reaction R65 (NFkb) --&gt; R8 (BMP)
const double_t k_R65_R8 = {8990, -10};

//Reaction R23 (Dlx5) --| R62 (Msx2 PTM)
const double_t k_R23_R62 = {1341, -8};

//Reaction R66 (Nkx3.2) --| R66 (Nkx3.2)
const double_t k_R66_R66 = {1341, -9};

//Reaction R47 (IGF-1) --&gt; R70 (PKA)
const double_t k_R47_R70 = {8950, -9};

//Reaction R35 (FGFR3) --| R35 (FGFR3)
const double_t k_R35_R35 = {1341, -8};

//Reaction R83 (Smad7) --| R76 (R-smad)
const double_t k_R83_R76 = {1341, -8};

//Reaction R7 (B-catenin) --&gt; R54 (Lef/Tcf PTM)
const double_t k_R7_R54 = {1341, -8};

//Reaction R7 (B-catenin) --&gt; R56 (Lef/Tcf prot)
const double_t k_R7_R56 = {5900, -10};

//Reaction R87 (Sox9 prot) AND R86 (Sox9 PTM) --&gt; R85 (Sox9)
const double_t k_R87_R86_R85 = {1341, -10};

//Reaction R7 (B-catenin) AND R53 (Lef/Tcf) --&gt; R10 (Bcatleftcfcomplex)
const double_t k_R7_R53_R10 = {1341, -10};

//Reaction R78 (Runx2) --&gt; R34 (FGFR1 prot)
const double_t k_R78_R34 = {1341, -9};

//Reaction R8 (BMP) --&gt; R92 (p38)
const double_t k_R8_R92 = {8950, -9};

//Reaction R78 (Runx2) --&gt; R31 (FGF)
const double_t k_R78_R31 = {8990, -10};

//Reaction R6 (Akt prot) --| R6 (Akt prot)
const double_t k_R6_R6 = {1341, -9};

//Reaction R34 (FGFR1 prot) AND R33 (FGFR1 PTM) --&gt; R32 (FGFR1)
const double_t k_R34_R33_R32 = {1341, -10};

//Reaction R82 (Smad3) AND R45 (HDAC4) --| R79 (Runx2 PTM)
const double_t k_R82_R45_R79 = {1904, -10};

//Reaction R23 (Dlx5) --&gt; R79 (Runx2 PTM)
const double_t k_R23_R79 = {1341, -8};

//Reaction R72 (PPR) --&gt; R66 (Nkx3.2)
const double_t k_R72_R66 = {8990, -10};

//Reaction R82 (Smad3) --&gt; R75 (PTHrP)
const double_t k_R82_R75 = {6300, -10};

//Reaction R42 (GSK dummy) --| R42 (GSK dummy)
const double_t k_R42_R42 = {1341, -8};

//Reaction R53 (Lef/Tcf) --&gt; R10 (Bcatleftcfcomplex)
const double_t k_R53_R10 = {0, -6};

//Reaction R6 (Akt prot) AND R5 (Akt PTM) --&gt; R4 (Akt)
const double_t k_R6_R5_R4 = {1341, -10};

//Reaction R64 (Msx2 prot) --| R64 (Msx2 prot)
const double_t k_R64_R64 = {1341, -9};

//Reaction R92 (p38) --&gt; R87 (Sox9 prot)
const double_t k_R92_R87 = {2816, -10};

//Reaction R10 (Bcatleftcfcomplex) --| R10 (Bcatleftcfcomplex)
const double_t k_R10_R10 = {1341, -8};

//Reaction R32 (FGFR1) --| R32 (FGFR1)
const double_t k_R32_R32 = {1341, -8};

//Reaction R2 (ATF2 prot) AND R1 (ATF2 PTM) --&gt; R0 (ATF2)
const double_t k_R2_R1_R0 = {1341, -10};

//Reaction R29 (Ets1 PTM) --&gt; R28 (Ets1)
const double_t k_R29_R28 = {0, -6};

//Reaction R86 (Sox9 PTM) --| R86 (Sox9 PTM)
const double_t k_R86_R86 = {1341, -8};

//Reaction R23 (Dlx5) --&gt; R80 (Runx2 prot)
const double_t k_R23_R80 = {5900, -10};

//Reaction R29 (Ets1 PTM) --| R29 (Ets1 PTM)
const double_t k_R29_R29 = {1341, -8};

//Reaction R86 (Sox9 PTM) --&gt; R85 (Sox9)
const double_t k_R86_R85 = {0, -6};

//Reaction R7 (B-catenin) --| R86 (Sox9 PTM)
const double_t k_R7_R86 = {1341, -8};

//Reaction R66 (Nkx3.2) --| R80 (Runx2 prot)
const double_t k_R66_R80 = {0, -6};

//Reaction R48 (IGF-1R) --&gt; R68 (PI3K PTM)
const double_t k_R48_R68 = {8950, -9};

//Reaction R19 (DC degradation dummy) --| R19 (DC degradation dummy)
const double_t k_R19_R19 = {1341, -8};

//Reaction R54 (Lef/Tcf PTM) --| R54 (Lef/Tcf PTM)
const double_t k_R54_R54 = {1341, -8};

//Reaction R50 (IGF-1R prot) --| R50 (IGF-1R prot)
const double_t k_R50_R50 = {1341, -9};

//Reaction R44 (Gli2) --| R60 (MMP13)
const double_t k_R44_R60 = {3350, -10};

//Reaction R54 (Lef/Tcf PTM) --&gt; R53 (Lef/Tcf)
const double_t k_R54_R53 = {0, -6};

//Reaction R76 (R-smad) --| R76 (R-smad)
const double_t k_R76_R76 = {1341, -8};

//Reaction R72 (PPR) --| R72 (PPR)
const double_t k_R72_R72 = {1341, -8};

//Reaction R72 (PPR) --&gt; R70 (PKA)
const double_t k_R72_R70 = {8950, -9};

//Reaction R85 (Sox9) --&gt; R38 (FRZB)
const double_t k_R85_R38 = {1341, -9};

//Reaction R85 (Sox9) --&gt; R37 (FGFR3 prot)
const double_t k_R85_R37 = {1341, -9};

//Reaction R1 (ATF2 PTM) --| R1 (ATF2 PTM)
const double_t k_R1_R1 = {1341, -8};

//Reaction R1 (ATF2 PTM) --&gt; R0 (ATF2)
const double_t k_R1_R0 = {0, -6};

//Reaction R82 (Smad3) --&gt; R64 (Msx2 prot)
const double_t k_R82_R64 = {1904, -9};

//Reaction R20 (DC dummy must be 1) --&gt; R19 (DC degradation dummy)
const double_t k_R20_R19 = {2012, -8};

//Reaction R57 (MEF2C) --&gt; R25 (Dlx5 prot)
const double_t k_R57_R25 = {1341, -9};

//Reaction R64 (Msx2 prot) AND R62 (Msx2 PTM) --&gt; R61 (Msx2)
const double_t k_R64_R62_R61 = {1341, -10};

//Reaction R70 (PKA) --&gt; R47 (IGF-1)
const double_t k_R70_R47 = {1341, -9};

//Reaction R81 (STAT1) --| R13 (CCND1 PTM)
const double_t k_R81_R13 = {6710, -9};

//Reaction R66 (Nkx3.2) --&gt; R87 (Sox9 prot)
const double_t k_R66_R87 = {4430, -10};

//Reaction R91 (destruction complex) --| R7 (B-catenin)
const double_t k_R91_R7 = {1341, -8};

//Reaction R78 (Runx2) --&gt; R17 (Col-X)
const double_t k_R78_R17 = {8990, -10};

//Reaction R82 (Smad3) --| R58 (MEF2C PTM)
const double_t k_R82_R58 = {1904, -8};

//Reaction R85 (Sox9) --&gt; R40 (GREM1)
const double_t k_R85_R40 = {1341, -9};

//Reaction R78 (Runx2) --&gt; R11 (C/EBPb dummy)
const double_t k_R78_R11 = {0, -6};

//Reaction R36 (FGFR3 PTM) --| R36 (FGFR3 PTM)
const double_t k_R36_R36 = {1341, -8};

//Reaction R65 (NFkb) --&gt; R90 (dEF-1)
const double_t k_R65_R90 = {8990, -10};

//Reaction R36 (FGFR3 PTM) --&gt; R35 (FGFR3)
const double_t k_R36_R35 = {0, -6};

//Reaction R61 (Msx2) --| R79 (Runx2 PTM)
const double_t k_R61_R79 = {1341, -8};

//Reaction R47 (IGF-1) --&gt; R49 (IGF-1R PTM)
const double_t k_R47_R49 = {1341, -8};

//Reaction R25 (Dlx5 prot) --| R25 (Dlx5 prot)
const double_t k_R25_R25 = {1341, -9};

//Reaction R47 (IGF-1) --| R47 (IGF-1)
const double_t k_R47_R47 = {1341, -9};

//Reaction R44 (Gli2) --&gt; R74 (PPR prot)
const double_t k_R44_R74 = {8990, -10};

//Reaction R85 (Sox9) --&gt; R22 (DKK1)
const double_t k_R85_R22 = {1341, -9};

//Reaction R92 (p38) --&gt; R60 (MMP13)
const double_t k_R92_R60 = {0, -6};

//Reaction R12 (CCND1) --| R82 (Smad3)
const double_t k_R12_R82 = {4470, -9};

//Reaction R38 (FRZB) --| R89 (Wnt)
const double_t k_R38_R89 = {1341, -8};

//Reaction R57 (MEF2C) --&gt; R17 (Col-X)
const double_t k_R57_R17 = {8990, -10};

//Reaction R14 (CCND1 dummy must be 1) --&gt; R13 (CCND1 PTM)
const double_t k_R14_R13 = {1341, -8};

//Reaction R92 (p38) --&gt; R58 (MEF2C PTM)
const double_t k_R92_R58 = {8540, -9};

//Reaction R81 (STAT1) --| R50 (IGF-1R prot)
const double_t k_R81_R50 = {1341, -9};

//Reaction R70 (PKA) --&gt; R42 (GSK dummy)
const double_t k_R70_R42 = {1341, -8};

//Reaction R58 (MEF2C PTM) --| R58 (MEF2C PTM)
const double_t k_R58_R58 = {1341, -8};

//Reaction R58 (MEF2C PTM) --&gt; R57 (MEF2C)
const double_t k_R58_R57 = {0, -6};

//Reaction R61 (Msx2) --| R80 (Runx2 prot)
const double_t k_R61_R80 = {5900, -10};

//Reaction R48 (IGF-1R) --&gt; R81 (STAT1)
const double_t k_R48_R81 = {4470, -9};

//Reaction R69 (PI3K prot) --| R69 (PI3K prot)
const double_t k_R69_R69 = {1341, -9};

//Reaction R44 (Gli2) --&gt; R88 (TGFb)
const double_t k_R44_R88 = {1341, -9};

//Reaction R82 (Smad3) --&gt; R83 (Smad7)
const double_t k_R82_R83 = {5100, -10};

//Reaction R71 (PP2A) --| R71 (PP2A)
const double_t k_R71_R71 = {1341, -8};

//Reaction R87 (Sox9 prot) --| R87 (Sox9 prot)
const double_t k_R87_R87 = {1341, -9};

//Reaction R44 (Gli2) --&gt; R89 (Wnt)
const double_t k_R44_R89 = {1784, -9};

//Reaction R7 (B-catenin) --| R7 (B-catenin)
const double_t k_R7_R7 = {1341, -8};

//Reaction R85 (Sox9) --&gt; R16 (Col-II)
const double_t k_R85_R16 = {5900, -10};

//Reaction R82 (Smad3) --| R82 (Smad3)
const double_t k_R82_R82 = {1341, -8};

//Reaction R61 (Msx2) --| R89 (Wnt)
const double_t k_R61_R89 = {8990, -10};

//Reaction R65 (NFkb) --&gt; R83 (Smad7)
const double_t k_R65_R83 = {7110, -10};

//Reaction R82 (Smad3) --&gt; R86 (Sox9 PTM)
const double_t k_R82_R86 = {1904, -8};

//Reaction R0 (ATF2) --&gt; R15 (CCND1 prot)
const double_t k_R0_R15 = {8990, -10};

//Reaction R60 (MMP13) --| R60 (MMP13)
const double_t k_R60_R60 = {1341, -9};

//Reaction R76 (R-smad) --&gt; R84 (Smadcomplex)
const double_t k_R76_R84 = {1341, -8};

//Reaction R11 (C/EBPb dummy) AND R92 (p38) --&gt; R60 (MMP13)
const double_t k_R11_R92_R60 = {2146, -12};

//Reaction R85 (Sox9) --&gt; R87 (Sox9 prot)
const double_t k_R85_R87 = {4430, -10};

//Reaction R41 (GSK) --| R41 (GSK)
const double_t k_R41_R41 = {1341, -8};

//Reaction R73 (PPR PTM) --&gt; R72 (PPR)
const double_t k_R73_R72 = {0, -6};

//Reaction R73 (PPR PTM) --| R73 (PPR PTM)
const double_t k_R73_R73 = {1341, -8};

//Reaction R53 (Lef/Tcf) --| R53 (Lef/Tcf)
const double_t k_R53_R53 = {1341, -8};

//Reaction R44 (Gli2) --&gt; R15 (CCND1 prot)
const double_t k_R44_R15 = {5900, -10};

//Reaction R92 (p38) AND R82 (Smad3) --&gt; R1 (ATF2 PTM)
const double_t k_R92_R82_R1 = {1212, -10};

//Reaction R69 (PI3K prot) AND R68 (PI3K PTM) --&gt; R67 (PI3K)
const double_t k_R69_R68_R67 = {1341, -10};

//Reaction R88 (TGFb) --&gt; R50 (IGF-1R prot)
const double_t k_R88_R50 = {1341, -9};

//Reaction R84 (Smadcomplex) --&gt; R38 (FRZB)
const double_t k_R84_R38 = {1341, -9};

//Reaction R81 (STAT1) --| R74 (PPR prot)
const double_t k_R81_R74 = {8990, -10};

//Reaction R84 (Smadcomplex) --| R33 (FGFR1 PTM)
const double_t k_R84_R33 = {6710, -9};

//Reaction R65 (NFkb) --| R65 (NFkb)
const double_t k_R65_R65 = {1341, -8};

//Reaction R61 (Msx2) --| R61 (Msx2)
const double_t k_R61_R61 = {1341, -8};

//Reaction R45 (HDAC4) --| R58 (MEF2C PTM)
const double_t k_R45_R58 = {1341, -8};

//Reaction R57 (MEF2C) --&gt; R80 (Runx2 prot)
const double_t k_R57_R80 = {5900, -10};

//Reaction R85 (Sox9) --| R79 (Runx2 PTM)
const double_t k_R85_R79 = {1341, -8};

//Reaction R5 (Akt PTM) --| R5 (Akt PTM)
const double_t k_R5_R5 = {1341, -8};

//Reaction R5 (Akt PTM) --&gt; R4 (Akt)
const double_t k_R5_R4 = {0, -6};

//Reaction R28 (Ets1) --| R28 (Ets1)
const double_t k_R28_R28 = {1341, -8};

//Reaction R85 (Sox9) --&gt; R75 (PTHrP)
const double_t k_R85_R75 = {4430, -10};

//Reaction R65 (NFkb) --&gt; R60 (MMP13)
const double_t k_R65_R60 = {3350, -10};

//Reaction R84 (Smadcomplex) --&gt; R52 (Ihh)
const double_t k_R84_R52 = {8990, -10};

//Reaction R16 (Col-II) --| R16 (Col-II)
const double_t k_R16_R16 = {1341, -9};

//Reaction R37 (FGFR3 prot) AND R36 (FGFR3 PTM) --&gt; R35 (FGFR3)
const double_t k_R37_R36_R35 = {1341, -10};

//Reaction R92 (p38) --&gt; R24 (Dlx5 PTM)
const double_t k_R92_R24 = {8540, -9};

//Reaction R76 (R-smad) --| R26 (Dsh)
const double_t k_R76_R26 = {6710, -9};

//Reaction R50 (IGF-1R prot) AND R49 (IGF-1R PTM) --&gt; R48 (IGF-1R)
const double_t k_R50_R49_R48 = {1341, -10};

//Reaction R85 (Sox9) --| R85 (Sox9)
const double_t k_R85_R85 = {1341, -8};

//Reaction R65 (NFkb) --&gt; R52 (Ihh)
const double_t k_R65_R52 = {8990, -10};

//Reaction R41 (GSK) --| R45 (HDAC4)
const double_t k_R41_R45 = {8950, -9};

//Reaction R21 (DC dummy must be 1) --&gt; R18 (DC canonical dummy)
const double_t k_R21_R18 = {1341, -8};

//Reaction R70 (PKA) --&gt; R3 (ATF4)
const double_t k_R70_R3 = {8950, -9};

//Reaction R65 (NFkb) --&gt; R50 (IGF-1R prot)
const double_t k_R65_R50 = {1341, -9};

//Reaction R0 (ATF2) --| R0 (ATF2)
const double_t k_R0_R0 = {1341, -8};

//Reaction R90 (dEF-1) --| R90 (dEF-1)
const double_t k_R90_R90 = {1341, -9};

//Reaction R85 (Sox9) --&gt; R66 (Nkx3.2)
const double_t k_R85_R66 = {8990, -10};

//Reaction R30 (Ets1 prot) AND R29 (Ets1 PTM) --&gt; R28 (Ets1)
const double_t k_R30_R29_R28 = {1341, -10};

//Reaction R70 (PKA) --&gt; R79 (Runx2 PTM)
const double_t k_R70_R79 = {1341, -8};

//Reaction R57 (MEF2C) --| R57 (MEF2C)
const double_t k_R57_R57 = {1341, -8};

//Reaction R77 (Ras) --&gt; R68 (PI3K PTM)
const double_t k_R77_R68 = {8950, -9};

//Reaction R68 (PI3K PTM) --&gt; R67 (PI3K)
const double_t k_R68_R67 = {0, -6};

//Reaction R68 (PI3K PTM) --| R68 (PI3K PTM)
const double_t k_R68_R68 = {1341, -8};

//Reaction R88 (TGFb) --&gt; R82 (Smad3)
const double_t k_R88_R82 = {1341, -8};

//Reaction R25 (Dlx5 prot) AND R24 (Dlx5 PTM) --&gt; R23 (Dlx5)
const double_t k_R25_R24_R23 = {1341, -10};

//Reaction R53 (Lef/Tcf) --&gt; R80 (Runx2 prot)
const double_t k_R53_R80 = {5900, -10};

//Reaction R48 (IGF-1R) --| R48 (IGF-1R)
const double_t k_R48_R48 = {1341, -8};

//Reaction R59 (MEF2C prot) AND R58 (MEF2C PTM) --&gt; R57 (MEF2C)
const double_t k_R59_R58_R57 = {1341, -10};

//Reaction R37 (FGFR3 prot) --| R37 (FGFR3 prot)
const double_t k_R37_R37 = {1341, -9};

//Reaction R40 (GREM1) --| R8 (BMP)
const double_t k_R40_R8 = {1341, -8};

//Reaction R70 (PKA) --&gt; R86 (Sox9 PTM)
const double_t k_R70_R86 = {1341, -8};

//Reaction R70 (PKA) --&gt; R87 (Sox9 prot)
const double_t k_R70_R87 = {4430, -10};

//Reaction R85 (Sox9) --&gt; R74 (PPR prot)
const double_t k_R85_R74 = {8990, -10};

//Reaction R45 (HDAC4) --| R79 (Runx2 PTM)
const double_t k_R45_R79 = {0, -6};

//Reaction R44 (Gli2) AND R85 (Sox9) --&gt; R75 (PTHrP)
const double_t k_R44_R85_R75 = {4430, -12};

//Reaction R18 (DC canonical dummy) AND R19 (DC degradation dummy) --&gt; R91 (destruction complex)
const double_t k_R18_R19_R91 = {1341, -10};

//Reaction R65 (NFkb) --&gt; R46 (HIF-2a)
const double_t k_R65_R46 = {1341, -9};

//Reaction R41 (GSK) --| R13 (CCND1 PTM)
const double_t k_R41_R13 = {2240, -9};

//Reaction R44 (Gli2) --| R44 (Gli2)
const double_t k_R44_R44 = {1341, -8};

//Reaction R85 (Sox9) --| R54 (Lef/Tcf PTM)
const double_t k_R85_R54 = {1341, -8};

//Reaction R33 (FGFR1 PTM) --| R33 (FGFR1 PTM)
const double_t k_R33_R33 = {1341, -8};

//Reaction R33 (FGFR1 PTM) --&gt; R32 (FGFR1)
const double_t k_R33_R32 = {0, -6};

//Reaction R82 (Smad3) --&gt; R1 (ATF2 PTM)
const double_t k_R82_R1 = {0, -6};

//Reaction R82 (Smad3) --&gt; R2 (ATF2 prot)
const double_t k_R82_R2 = {1904, -9};

//Reaction R77 (Ras) --| R77 (Ras)
const double_t k_R77_R77 = {1341, -8};

//Reaction R88 (TGFb) --| R88 (TGFb)
const double_t k_R88_R88 = {1341, -9};

//Reaction R41 (GSK) --&gt; R29 (Ets1 PTM)
const double_t k_R41_R29 = {5950, -9};

//Reaction R88 (TGFb) --&gt; R92 (p38)
const double_t k_R88_R92 = {8950, -9};

//Reaction R70 (PKA) --&gt; R71 (PP2A)
const double_t k_R70_R71 = {1341, -8};

//Reaction R24 (Dlx5 PTM) --&gt; R23 (Dlx5)
const double_t k_R24_R23 = {0, -6};

//Reaction R84 (Smadcomplex) --&gt; R25 (Dlx5 prot)
const double_t k_R84_R25 = {1341, -9};

//Reaction R24 (Dlx5 PTM) --| R24 (Dlx5 PTM)
const double_t k_R24_R24 = {1341, -8};

//Reaction R81 (STAT1) --&gt; R83 (Smad7)
const double_t k_R81_R83 = {3620, -10};

//Reaction R84 (Smadcomplex) --&gt; R24 (Dlx5 PTM)
const double_t k_R84_R24 = {1341, -8};

//Reaction R22 (DKK1) --| R39 (Frizzled - LRP 5/6)
const double_t k_R22_R39 = {1341, -8};

//Reaction R70 (PKA) --&gt; R75 (PTHrP)
const double_t k_R70_R75 = {4430, -10};

//Reaction R84 (Smadcomplex) --&gt; R22 (DKK1)
const double_t k_R84_R22 = {1341, -9};

//Reaction R81 (STAT1) --| R81 (STAT1)
const double_t k_R81_R81 = {1341, -8};

//Reaction R56 (Lef/Tcf prot) AND R54 (Lef/Tcf PTM) --&gt; R53 (Lef/Tcf)
const double_t k_R56_R54_R53 = {1341, -10};

//Reaction R70 (PKA) --| R70 (PKA)
const double_t k_R70_R70 = {1341, -8};

//Reaction R46 (HIF-2a) AND R78 (Runx2) --&gt; R11 (C/EBPb dummy)
const double_t k_R46_R78_R11 = {1341, -10};

//Reaction R13 (CCND1 PTM) --| R13 (CCND1 PTM)
const double_t k_R13_R13 = {1341, -8};

//Reaction R13 (CCND1 PTM) --&gt; R12 (CCND1)
const double_t k_R13_R12 = {0, -6};

//Reaction R46 (HIF-2a) --&gt; R60 (MMP13)
const double_t k_R46_R60 = {3350, -10};

//Reaction R52 (Ihh) --| R52 (Ihh)
const double_t k_R52_R52 = {1341, -9};

//Reaction R30 (Ets1 prot) --| R30 (Ets1 prot)
const double_t k_R30_R30 = {1341, -9};

//Reaction R19 (DC degradation dummy) --&gt; R91 (destruction complex)
const double_t k_R19_R91 = {0, -6};

//Reaction R84 (Smadcomplex) --| R84 (Smadcomplex)
const double_t k_R84_R84 = {1341, -8};

//Reaction R84 (Smadcomplex) --&gt; R83 (Smad7)
const double_t k_R84_R83 = {3620, -10};

//Reaction R62 (Msx2 PTM) --| R62 (Msx2 PTM)
const double_t k_R62_R62 = {1341, -8};

//Reaction R62 (Msx2 PTM) --&gt; R61 (Msx2)
const double_t k_R62_R61 = {0, -6};

//Reaction R84 (Smadcomplex) --| R81 (STAT1)
const double_t k_R84_R81 = {1341, -8};

//Reaction R40 (GREM1) --| R40 (GREM1)
const double_t k_R40_R40 = {1341, -9};

//Reaction R39 (Frizzled - LRP 5/6) --&gt; R26 (Dsh)
const double_t k_R39_R26 = {1341, -8};

//Reaction R71 (PP2A) --| R5 (Akt PTM)
const double_t k_R71_R5 = {6710, -9};

//Reaction R22 (DKK1) --| R22 (DKK1)
const double_t k_R22_R22 = {1341, -9};

//Reaction R35 (FGFR3) --&gt; R81 (STAT1)
const double_t k_R35_R81 = {5950, -9};

//Reaction R52 (Ihh) --&gt; R44 (Gli2)
const double_t k_R52_R44 = {8950, -9};

//Reaction R78 (Runx2) --| R86 (Sox9 PTM)
const double_t k_R78_R86 = {1341, -8};

//Reaction R61 (Msx2) --| R25 (Dlx5 prot)
const double_t k_R61_R25 = {1341, -9};

//Reaction R61 (Msx2) --| R24 (Dlx5 PTM)
const double_t k_R61_R24 = {1341, -8};

//Reaction R9 (Bcat dummy value must be 1) --&gt; R7 (B-catenin)
const double_t k_R9_R7 = {1341, -8};

//Reaction R39 (Frizzled - LRP 5/6) --| R39 (Frizzled - LRP 5/6)
const double_t k_R39_R39 = {1341, -8};

//Reaction R49 (IGF-1R PTM) --&gt; R48 (IGF-1R)
const double_t k_R49_R48 = {0, -6};

//Reaction R49 (IGF-1R PTM) --| R49 (IGF-1R PTM)
const double_t k_R49_R49 = {1341, -8};

//Reaction R10 (Bcatleftcfcomplex) --&gt; R89 (Wnt)
const double_t k_R10_R89 = {8990, -10};

//Reaction R80 (Runx2 prot) AND R79 (Runx2 PTM) --&gt; R78 (Runx2)
const double_t k_R80_R79_R78 = {1341, -10};

//Reaction R65 (NFkb) --&gt; R16 (Col-II)
const double_t k_R65_R16 = {5900, -10};

//Reaction R3 (ATF4) --&gt; R52 (Ihh)
const double_t k_R3_R52 = {8990, -10};

//Reaction R74 (PPR prot) --| R74 (PPR prot)
const double_t k_R74_R74 = {1341, -9};

//Reaction R15 (CCND1 prot) AND R13 (CCND1 PTM) --&gt; R12 (CCND1)
const double_t k_R15_R13_R12 = {1341, -10};

//Reaction R17 (Col-X) --| R17 (Col-X)
const double_t k_R17_R17 = {1341, -9};

//Reaction R66 (Nkx3.2) --&gt; R16 (Col-II)
const double_t k_R66_R16 = {5900, -10};

//Reaction R4 (Akt) --| R4 (Akt)
const double_t k_R4_R4 = {1341, -8};

//Reaction R84 (Smadcomplex) --&gt; R64 (Msx2 prot)
const double_t k_R84_R64 = {1341, -9};

//Reaction R80 (Runx2 prot) --| R80 (Runx2 prot)
const double_t k_R80_R80 = {1341, -9};

//Reaction R90 (dEF-1) --| R52 (Ihh)
const double_t k_R90_R52 = {8990, -10};

//Reaction R44 (Gli2) --&gt; R8 (BMP)
const double_t k_R44_R8 = {8990, -10};

//Reaction R78 (Runx2) --&gt; R69 (PI3K prot)
const double_t k_R78_R69 = {1341, -9};

//Reaction R84 (Smadcomplex) --&gt; R59 (MEF2C prot)
const double_t k_R84_R59 = {8990, -10};

//Reaction R84 (Smadcomplex) --&gt; R58 (MEF2C PTM)
const double_t k_R84_R58 = {1341, -8};

//Reaction R76 (R-smad) --&gt; R17 (Col-X)
const double_t k_R76_R17 = {8990, -10};

//Reaction R7 (B-catenin) --| R22 (DKK1)
const double_t k_R7_R22 = {1341, -9};

//Reaction R89 (Wnt) --&gt; R77 (Ras)
const double_t k_R89_R77 = {5950, -9};

//Reaction R78 (Runx2) --&gt; R60 (MMP13)
const double_t k_R78_R60 = {3350, -10};

//Reaction R4 (Akt) --&gt; R79 (Runx2 PTM)
const double_t k_R4_R79 = {1341, -8};

//Reaction R78 (Runx2) --&gt; R80 (Runx2 prot)
const double_t k_R78_R80 = {5900, -10};

//Reaction R34 (FGFR1 prot) --| R34 (FGFR1 prot)
const double_t k_R34_R34 = {1341, -9};

//Reaction R84 (Smadcomplex) --&gt; R74 (PPR prot)
const double_t k_R84_R74 = {8990, -10};

//Reaction R23 (Dlx5) --| R23 (Dlx5)
const double_t k_R23_R23 = {1341, -8};

//Reaction R12 (CCND1) --| R12 (CCND1)
const double_t k_R12_R12 = {1341, -8};

//Reaction R56 (Lef/Tcf prot) --| R56 (Lef/Tcf prot)
const double_t k_R56_R56 = {1341, -9};

//Reaction R45 (HDAC4) --| R45 (HDAC4)
const double_t k_R45_R45 = {1341, -8};

//Reaction R91 (destruction complex) --| R91 (destruction complex)
const double_t k_R91_R91 = {1341, -8};

//Reaction R89 (Wnt) --| R89 (Wnt)
const double_t k_R89_R89 = {1341, -9};

//Reaction R35 (FGFR3) --&gt; R77 (Ras)
const double_t k_R35_R77 = {5950, -9};

//Reaction R78 (Runx2) --| R78 (Runx2)
const double_t k_R78_R78 = {1341, -8};

//Reaction R84 (Smadcomplex) AND R66 (Nkx3.2) --| R80 (Runx2 prot)
const double_t k_R84_R66_R80 = {5900, -12};

//Reaction R67 (PI3K) --| R67 (PI3K)
const double_t k_R67_R67 = {1341, -8};

//Reaction R46 (HIF-2a) --&gt; R80 (Runx2 prot)
const double_t k_R46_R80 = {5900, -10};


double_t subtract(double_t a, double_t b) { // a - b
	double_t r = {-1000, -1000};
	if (a.b == 0) {
		r.b = -b.b;
		r.e = b.e;
		return r;
	}
	if (b.b == 0) {
		return a;
	}
	if ((a.e - b.e) &gt;= 4) return a;
	if ((b.e - a.e) &gt;= 4) {
		r.b = -b.b;
		r.e = b.e;
		return r;
	}
	if (a.e == b.e) {
		r.b = a.b - b.b;
		r.e = a.e;
	}
	if (a.e - b.e == 1) {
		r.b = a.b - b.b/10;
		r.e = a.e;
	}
	if (a.e - b.e == 2) {
		r.b = a.b - b.b/100;
		r.e = a.e;
	}
	if (a.e - b.e == 3) {
		r.b = a.b - b.b/1000;
		r.e = a.e;
	}
	if (b.e - a.e == 1) {
		r.b = a.b/10 - b.b;
		r.e = b.e;
	}
	if (b.e - a.e == 2) {
		r.b = a.b/100 - b.b;
		r.e = b.e;
	}
	if (b.e - a.e == 3) {
		r.b = a.b/1000 - b.b;
		r.e = b.e;
	}
	if ((r.b &gt; 0 &amp;&amp; r.b &lt; 10) || (r.b &lt; 0 &amp;&amp; r.b &gt; -10)) {
		r.b = r.b * 1000;
		r.e = r.e - 3;
	} else if ((r.b &gt; 0 &amp;&amp; r.b &lt; 100) || (r.b &lt; 0 &amp;&amp; r.b &gt; -100)) {
		r.b = r.b * 100;
		r.e = r.e - 2;
	} else if ((r.b &gt; 0 &amp;&amp; r.b &lt; 1000) || (r.b &lt; 0 &amp;&amp; r.b &gt; -1000)) {
		r.b = r.b * 10;
		r.e = r.e - 1;
	} else if (r.b &gt; 9999 || r.b &lt; -9999) {
		r.b = r.b / 10;
		r.e = r.e + 1;
	}
	return r;
}

double_t add(double_t a, double_t b) { // a + b
	double_t r = {-1000,-1000};
	if (a.b == 0) {
		return b;
	}
	if (b.b == 0) {
		return a;
	}
	if ((a.e - b.e) &gt;= 4) return a;
	if ((b.e - a.e) &gt;= 4) return b;
	if (a.e == b.e) {
		r.b = a.b + b.b;
		r.e = a.e;
	}
	if (a.e - b.e == 1) {
		r.b = a.b + b.b/10;
		r.e = a.e;
	}
	if (a.e - b.e == 2) {
		r.b = a.b + b.b/100;
		r.e = a.e;
	}
	if (a.e - b.e == 3) {
		r.b = a.b + b.b/1000;
		r.e = a.e;
	}
	if (b.e - a.e == 1) {
		r.b = a.b/10 + b.b;
		r.e = b.e;
	}
	if (b.e - a.e == 2) {
		r.b = a.b/100 + b.b;
		r.e = b.e;
	}
	if (b.e - a.e == 3) {
		r.b = a.b/1000 + b.b;
		r.e = b.e;
	}
	if ((r.b &gt; 0 &amp;&amp; r.b &lt; 10) || (r.b &lt; 0 &amp;&amp; r.b &gt; -10)) {
		r.b = r.b * 1000;
		r.e = r.e - 3;
	} else if ((r.b &gt; 0 &amp;&amp; r.b &lt; 100) || (r.b &lt; 0 &amp;&amp; r.b &gt; -100)) {
		r.b = r.b * 100;
		r.e = r.e - 2;
	} else if ((r.b &gt; 0 &amp;&amp; r.b &lt; 1000) || (r.b &lt; 0 &amp;&amp; r.b &gt; -1000)) {
		r.b = r.b * 10;
		r.e = r.e - 1;
	} else if (r.b &gt; 9999 || r.b &lt; -9999) {
		r.b = r.b / 10;
		r.e = r.e + 1;
	}
	return r;
}

double_t multiply(double_t a, double_t b) { // a * b
	double_t r;
	r.b = a.b * b.b;
	if (r.b % 1000 &lt; 500) {
		r.b = r.b / 1000;
	} else {
		r.b = 1 + r.b / 1000;
	}
	r.e = a.e + b.e + 3;
	if ((r.b &gt; 0 &amp;&amp; r.b &lt; 10) || (r.b &lt; 0 &amp;&amp; r.b &gt; -10)) {
		r.b = r.b * 1000;
		r.e = r.e - 3;
	} else if ((r.b &gt; 0 &amp;&amp; r.b &lt; 100) || (r.b &lt; 0 &amp;&amp; r.b &gt; -100)) {
		r.b = r.b * 100;
		r.e = r.e - 2;
	} else if ((r.b &gt; 0 &amp;&amp; r.b &lt; 1000) || (r.b &lt; 0 &amp;&amp; r.b &gt; -1000)) {
		r.b = r.b * 10;
		r.e = r.e - 1;
	}
	while (r.b &gt; 9999 || r.b &lt; -9999) {
		r.b = r.b / 10;
		r.e = r.e + 1;
	}
	return r;
}

double_t divide(double_t a, double_t b) { //a / b
	double_t r;
	if (b.b == 0) {
		return INFINITE_TIME_DOUBLE;
	}
	r.b = a.b * 1000 / b.b;
	r.e = a.e - b.e - 3;
	if (r.b == 0) {
		return r;
	}
	while (r.b &lt; 9999 &amp;&amp; r.b &gt; -9999) {
		r.b = r.b * 10;
		r.e = r.e -1;
	}
	while (r.b &gt; 9999 || r.b &lt; -9999) {
		r.b = r.b / 10;
		r.e = r.e + 1;
	}
	return r;
}

//int conta_inf = 0, conta_bigN = 0;
double_t inverse(double_t a) { // 1 / a
	double_t r;
	if (a.b == 0) {
		//conta_inf = conta_inf + 1;
		return INFINITE_TIME_DOUBLE;
	}
	if (a.e &lt; -12) { // 1 / 1e-9 is still ok, but 1 / 1e-10 is too large (&gt; 2^30 - 2, the largest allowed constant for guards/invariants)
		//conta_bigN = conta_bigN + 1;
		r.b = 1073;
		r.e = 6;
		return r;
	}
	r.b = 10000000 / a.b;
	r.e = -7 - a.e;
	if ((r.b &gt; 0 &amp;&amp; r.b &lt; 10) || (r.b &lt; 0 &amp;&amp; r.b &gt; -10)) {
		r.b = r.b * 1000;
		r.e = r.e - 3;
	} else if ((r.b &gt; 0 &amp;&amp; r.b &lt; 100) || (r.b &lt; 0 &amp;&amp; r.b &gt; -100)) {
		r.b = r.b * 100;
		r.e = r.e - 2;
	} else if ((r.b &gt; 0 &amp;&amp; r.b &lt; 1000) || (r.b &lt; 0 &amp;&amp; r.b &gt; -1000)) {
		r.b = r.b * 10;
		r.e = r.e - 1;
	}
	return r;
}

time_t power(int a, int b) { // a ^ b (b &gt;= 0)
	time_t r = 1;
	while (b &gt; 0) {
		r = r * a;
		b = b - 1;
	}
	return r;
}

time_t _ANIMO_round(double_t a) { // double --&gt; integer
	if (a == INFINITE_TIME_DOUBLE) { // Don't need to translate literally if we have infinite
		return INFINITE_TIME;
	}
	if (a.e &lt; -4) {
		return 0;
	}
	if (a.e == -1) {
		if (a.b % 10 &lt; 5) {
			return a.b / 10;
		} else {
			return 1 + a.b / 10;
		}
	}
	if (a.e == -2) {
		if (a.b % 100 &lt; 50) {
			return a.b / 100;
		} else {
			return 1 + a.b / 100;
		}
	}
	if (a.e == -3) {
		if (a.b % 1000 &lt; 500) {
			return a.b / 1000;
		} else {
			return 1 + a.b / 1000;
		}
	}
	if (a.e == -4) {
		if (a.b &lt; 5000) return 0;
		else return 1;
	}
	if (a.b &gt;= 1000 &amp;&amp; a.e &gt;= 6) {
		return INFINITE_TIME;
	}
	return a.b * power(10, a.e);
}

double_t scenario1(double_t k, double_t r1, double_t r1Levels, bool r1Active) {
	double_t E;
	if (r1Active) { //If we depend on active R1, the level of activity is the value of E
		E = r1;
	} else { //otherwise we find the inactivity level via the total number of levels
		E = subtract(r1Levels, r1);
	}
	return multiply(k, E);
}


double_t scenario2_3(double_t k, double_t r2, double_t r2Levels, bool r2Active, double_t r1, double_t r1Levels, bool r1Active) {
	double_t E, S;
	if (r1Active) { //If we depend on active R1, the level of activity is the value of E
		E = r1;
	} else { //otherwise we find the inactivity level via the total number of levels
		E = subtract(r1Levels, r1);
	}
	if (r2Active) { //Same for R2
		S = r2;
	} else {
		S = subtract(r2Levels, r2);
	}
	return multiply(k, multiply(E, S));
}


double_t int_to_double(time_t a) { //Used to translate an activity level into double.
	double_t r;
	if (a &lt; 10) {
		r.b = a * 1000;
		r.e = -3;
	} else if (a &lt; 100) {
		r.b = a * 100;
		r.e = -2;
	} else if (a &lt; 1000) {
		r.b = a * 10;
		r.e = -1;
	} else if (a &lt; 10000) { //Our model supports up to 100 levels, so this should be the most it makes sense to check
		r.b = a;
		r.e = 0;
	} else {
		r.e = 0;
		while (a &gt; 9999) {
			a = a / 10;
			r.e++;
		}
		r.b = a;
	}
	return r;
}
</declaration>
	<template>
		<name>InsertIGF1</name>
		<declaration>clock x;
//const int x = 0;</declaration>
		<location id="id0" x="-289" y="85">
		</location>
		<location id="id1" x="-493" y="85">
			<committed/>
		</location>
		<location id="id2" x="-833" y="85">
		</location>
		<location id="id3" x="-612" y="85">
		</location>
		<init ref="id2"/>
		<transition>
			<source ref="id3"/>
			<target ref="id1"/>
			<label kind="synchronisation" x="-594" y="68">reaching?</label>
			<label kind="assignment" x="-594" y="85">R51 = 1</label>
		</transition>
		<transition>
			<source ref="id1"/>
			<target ref="id0"/>
			<label kind="guard" x="-475" y="51">minQueue == N_REACTANTS</label>
			<label kind="synchronisation" x="-475" y="68">reached[50]!</label>
		</transition>
		<transition>
			<source ref="id2"/>
			<target ref="id3"/>
			<label kind="select" x="-815" y="34">i : int[1,10]</label>
			<label kind="guard" x="-816" y="59">x == 100000 + i * 100000</label>
		</transition>
	</template>
	<template>
		<name>Reactant_R0</name>
		<parameter>int[0,100]&amp; R, const int MAX</parameter>
		<declaration>int[-1, 1] delta = 0, oldDelta = 0;
time_t T;
clock c;
double_t totalRate = INFINITE_TIME_DOUBLE, oldRate = INFINITE_TIME_DOUBLE;
time_t lastUpdate = 0, clockValue = 0;
double_t Td;


void set_time() {
	if (lastUpdate + T &gt; STOP_TIME) currentTime = STOP_TIME;
	else currentTime = lastUpdate + T;
	lastUpdate = currentTime;
	clockValue = 0;
}

void get_time() {
	clockValue = currentTime - lastUpdate;
	lastUpdate = currentTime;
}

double_t compute_rate() {
	double_t R2_R1_R0_r = scenario2_3(k_R2_R1_R0, int_to_double(R1), int_to_double(R1Levels), true, int_to_double(R2), int_to_double(R2Levels), true);
	double_t R1_R0_r = scenario1(k_R1_R0, int_to_double(R1), int_to_double(R1Levels), true);
	double_t R0_R0_r = scenario1(k_R0_R0, int_to_double(R0), int_to_double(R0Levels), true);
	return subtract(add(add(zero, R2_R1_R0_r), R1_R0_r), R0_R0_r);
}

void update() {
	oldRate = totalRate;
	oldDelta = delta;
	if (currentTime == STOP_TIME) totalRate = zero;
	else totalRate = compute_rate();
	if (totalRate.b &lt; 0) {
		delta = -1;
		totalRate.b = -totalRate.b;
	} else {
		delta = 1;
	}
	if (totalRate.b != 0) {
		Td = inverse(totalRate);
	} else {
		Td = INFINITE_TIME_DOUBLE;
	}
	if (Td != INFINITE_TIME_DOUBLE &amp;&amp; clockValue &gt; 0 &amp;&amp; T &gt; 0 &amp;&amp; clockValue &lt; T) {
		if (delta == oldDelta) {
			Td = multiply(divide(oldRate, totalRate), int_to_double(T - clockValue));
		} else {
			Td = add(multiply(divide(oldRate, totalRate), int_to_double(clockValue)), inverse(totalRate)); //It is actually abs() for the first divide and also for the inverse, but both totalRate and oldRate have been already changed into positive
		}
	}
	T = _ANIMO_round(Td);
	if (T != INFINITE_TIME &amp;&amp; T &lt; 1) T = 1; // Ensure that the minimal duration for a reaction is 1 t.u., otherwise the model will behave nondeterministically
	if (delta &gt; 0 &amp;&amp; R &gt;= MAX || delta &lt; 0 &amp;&amp; R &lt;= 0) T = INFINITE_TIME;
	clockValue = 0;
	c = 0;
}

void reach() {
	if (0 &lt;= R + delta &amp;&amp; R + delta &lt;= MAX) {
		R = R + delta;
	}
	clockValue = 0;
}

bool infinite_delay() {
	return T == INFINITE_TIME;
}

</declaration>
		<location id="id4" x="-1555" y="-866">
			<committed/>
		</location>
		<location id="id5" x="-1555" y="-816">
			<label kind="invariant" x="-1538" y="-850">minQueue == 0</label>
			<committed/>
		</location>
		<location id="id6" x="-1895" y="-646">
			<name x="-1892" y="-634">responding</name>
			<urgent/>
		</location>
		<location id="id7" x="-1496" y="-663">
			<name x="-1488" y="-687">start</name>
			<committed/>
		</location>
		<location id="id8" x="-1666" y="-731">
			<name x="-1730" y="-747">waiting</name>
			<label kind="invariant" x="-1730" y="-719">c &lt;= T
|| infinite_delay()</label>
		</location>
		<init ref="id7"/>
		<transition>
			<source ref="id6"/>
			<target ref="id8"/>
			<label kind="guard" x="-1793" y="-680">minIDresponding == 0</label>
			<label kind="synchronisation" x="-1793" y="-663">do_update!</label>
			<label kind="assignment" x="-1793" y="-646">update(),
exit_responding()</label>
			<nail x="-1666" y="-646"/>
		</transition>
		<transition>
			<source ref="id6"/>
			<target ref="id8"/>
			<label kind="synchronisation" x="-1793" y="-595">do_update?</label>
			<label kind="assignment" x="-1793" y="-578">update()</label>
			<nail x="-1895" y="-578"/>
			<nail x="-1666" y="-578"/>
		</transition>
		<transition>
			<source ref="id7"/>
			<target ref="id8"/>
			<label kind="synchronisation" x="-1564" y="-722">do_update!</label>
			<label kind="assignment" x="-1564" y="-705">update()</label>
		</transition>
		<transition>
			<source ref="id8"/>
			<target ref="id5"/>
			<label kind="guard" x="-1691" y="-867">!infinite_delay() &amp;&amp;
c &gt;= T</label>
			<label kind="synchronisation" x="-1691" y="-833">reaching!</label>
			<label kind="assignment" x="-1691" y="-816">reach(), c = 0,
enqueue(0)</label>
			<nail x="-1666" y="-816"/>
		</transition>
		<transition>
			<source ref="id5"/>
			<target ref="id4"/>
		</transition>
		<transition>
			<source ref="id8"/>
			<target ref="id4"/>
			<label kind="guard" x="-1691" y="-867">!infinite_delay() &amp;&amp;
c &gt;= T</label>
			<label kind="synchronisation" x="-1691" y="-833">reaching?</label>
			<label kind="assignment" x="-1691" y="-816">reach(), c = 0,
enqueue(0)</label>
			<nail x="-1666" y="-816"/>
		</transition>
		<transition>
			<source ref="id4"/>
			<target ref="id8"/>
			<label kind="guard" x="-1538" y="-850">minQueue == 0</label>
			<label kind="synchronisation" x="-1538" y="-833">reached[0]!</label>
			<label kind="assignment" x="-1538" y="-816">set_time(),
update(),
exit_queue(0)</label>
			<nail x="-1462" y="-816"/>
			<nail x="-1462" y="-756"/>
		</transition>
		<transition>
			<source ref="id8"/>
			<target ref="id6"/>
			<label kind="guard" x="-1887" y="-782">c &gt; 0 &amp;&amp;
(infinite_delay() || c &lt; T)</label>
			<label kind="synchronisation" x="-1887" y="-748">reached[2]?</label>
			<label kind="assignment" x="-1887" y="-731">get_time(),
enter_responding(0)</label>
			<nail x="-1751" y="-731"/>
			<nail x="-1895" y="-731"/>
		</transition>
		<transition>
			<source ref="id8"/>
			<target ref="id6"/>
			<label kind="guard" x="-1887" y="-782">c &gt; 0 &amp;&amp;
(infinite_delay() || c &lt; T)</label>
			<label kind="synchronisation" x="-1887" y="-748">reached[1]?</label>
			<label kind="assignment" x="-1887" y="-731">get_time(),
enter_responding(0)</label>
			<nail x="-1751" y="-731"/>
			<nail x="-1895" y="-731"/>
		</transition>
	</template>
	<template>
		<name>Reactant_R1</name>
		<parameter>int[0,100]&amp; R, const int MAX</parameter>
		<declaration>int[-1, 1] delta = 0, oldDelta = 0;
time_t T;
clock c;
double_t totalRate = INFINITE_TIME_DOUBLE, oldRate = INFINITE_TIME_DOUBLE;
time_t lastUpdate = 0, clockValue = 0;
double_t Td;


void set_time() {
	if (lastUpdate + T &gt; STOP_TIME) currentTime = STOP_TIME;
	else currentTime = lastUpdate + T;
	lastUpdate = currentTime;
	clockValue = 0;
}

void get_time() {
	clockValue = currentTime - lastUpdate;
	lastUpdate = currentTime;
}

double_t compute_rate() {
	double_t R1_R1_r = scenario1(k_R1_R1, int_to_double(R1), int_to_double(R1Levels), true);
	double_t R92_R82_R1_r = scenario2_3(k_R92_R82_R1, int_to_double(R82), int_to_double(R82Levels), true, int_to_double(R92), int_to_double(R92Levels), true);
	double_t R82_R1_r = scenario1(k_R82_R1, int_to_double(R82), int_to_double(R82Levels), true);
	return add(add(subtract(zero, R1_R1_r), R92_R82_R1_r), R82_R1_r);
}

void update() {
	oldRate = totalRate;
	oldDelta = delta;
	if (currentTime == STOP_TIME) totalRate = zero;
	else totalRate = compute_rate();
	if (totalRate.b &lt; 0) {
		delta = -1;
		totalRate.b = -totalRate.b;
	} else {
		delta = 1;
	}
	if (totalRate.b != 0) {
		Td = inverse(totalRate);
	} else {
		Td = INFINITE_TIME_DOUBLE;
	}
	if (Td != INFINITE_TIME_DOUBLE &amp;&amp; clockValue &gt; 0 &amp;&amp; T &gt; 0 &amp;&amp; clockValue &lt; T) {
		if (delta == oldDelta) {
			Td = multiply(divide(oldRate, totalRate), int_to_double(T - clockValue));
		} else {
			Td = add(multiply(divide(oldRate, totalRate), int_to_double(clockValue)), inverse(totalRate)); //It is actually abs() for the first divide and also for the inverse, but both totalRate and oldRate have been already changed into positive
		}
	}
	T = _ANIMO_round(Td);
	if (T != INFINITE_TIME &amp;&amp; T &lt; 1) T = 1; // Ensure that the minimal duration for a reaction is 1 t.u., otherwise the model will behave nondeterministically
	if (delta &gt; 0 &amp;&amp; R &gt;= MAX || delta &lt; 0 &amp;&amp; R &lt;= 0) T = INFINITE_TIME;
	clockValue = 0;
	c = 0;
}

void reach() {
	if (0 &lt;= R + delta &amp;&amp; R + delta &lt;= MAX) {
		R = R + delta;
	}
	clockValue = 0;
}

bool infinite_delay() {
	return T == INFINITE_TIME;
}

</declaration>
		<location id="id9" x="-1555" y="-866">
			<committed/>
		</location>
		<location id="id10" x="-1555" y="-816">
			<label kind="invariant" x="-1538" y="-850">minQueue == 1</label>
			<committed/>
		</location>
		<location id="id11" x="-1895" y="-646">
			<name x="-1892" y="-634">responding</name>
			<urgent/>
		</location>
		<location id="id12" x="-1496" y="-663">
			<name x="-1488" y="-687">start</name>
		</location>
		<location id="id13" x="-1666" y="-731">
			<name x="-1730" y="-747">waiting</name>
			<label kind="invariant" x="-1730" y="-719">c &lt;= T
|| infinite_delay()</label>
		</location>
		<init ref="id12"/>
		<transition>
			<source ref="id11"/>
			<target ref="id13"/>
			<label kind="guard" x="-1793" y="-680">minIDresponding == 1</label>
			<label kind="synchronisation" x="-1793" y="-663">do_update!</label>
			<label kind="assignment" x="-1793" y="-646">update(),
exit_responding()</label>
			<nail x="-1666" y="-646"/>
		</transition>
		<transition>
			<source ref="id11"/>
			<target ref="id13"/>
			<label kind="synchronisation" x="-1793" y="-595">do_update?</label>
			<label kind="assignment" x="-1793" y="-578">update()</label>
			<nail x="-1895" y="-578"/>
			<nail x="-1666" y="-578"/>
		</transition>
		<transition>
			<source ref="id12"/>
			<target ref="id13"/>
			<label kind="synchronisation" x="-1564" y="-722">do_update?</label>
			<label kind="assignment" x="-1564" y="-705">update()</label>
		</transition>
		<transition>
			<source ref="id13"/>
			<target ref="id10"/>
			<label kind="guard" x="-1691" y="-867">!infinite_delay() &amp;&amp;
c &gt;= T</label>
			<label kind="synchronisation" x="-1691" y="-833">reaching!</label>
			<label kind="assignment" x="-1691" y="-816">reach(), c = 0,
enqueue(1)</label>
			<nail x="-1666" y="-816"/>
		</transition>
		<transition>
			<source ref="id10"/>
			<target ref="id9"/>
		</transition>
		<transition>
			<source ref="id13"/>
			<target ref="id9"/>
			<label kind="guard" x="-1691" y="-867">!infinite_delay() &amp;&amp;
c &gt;= T</label>
			<label kind="synchronisation" x="-1691" y="-833">reaching?</label>
			<label kind="assignment" x="-1691" y="-816">reach(), c = 0,
enqueue(1)</label>
			<nail x="-1666" y="-816"/>
		</transition>
		<transition>
			<source ref="id9"/>
			<target ref="id13"/>
			<label kind="guard" x="-1538" y="-850">minQueue == 1</label>
			<label kind="synchronisation" x="-1538" y="-833">reached[1]!</label>
			<label kind="assignment" x="-1538" y="-816">set_time(),
update(),
exit_queue(1)</label>
			<nail x="-1462" y="-816"/>
			<nail x="-1462" y="-756"/>
		</transition>
		<transition>
			<source ref="id13"/>
			<target ref="id11"/>
			<label kind="guard" x="-1887" y="-782">c &gt; 0 &amp;&amp;
(infinite_delay() || c &lt; T)</label>
			<label kind="synchronisation" x="-1887" y="-748">reached[91]?</label>
			<label kind="assignment" x="-1887" y="-731">get_time(),
enter_responding(1)</label>
			<nail x="-1751" y="-731"/>
			<nail x="-1895" y="-731"/>
		</transition>
		<transition>
			<source ref="id13"/>
			<target ref="id11"/>
			<label kind="guard" x="-1887" y="-782">c &gt; 0 &amp;&amp;
(infinite_delay() || c &lt; T)</label>
			<label kind="synchronisation" x="-1887" y="-748">reached[81]?</label>
			<label kind="assignment" x="-1887" y="-731">get_time(),
enter_responding(1)</label>
			<nail x="-1751" y="-731"/>
			<nail x="-1895" y="-731"/>
		</transition>
	</template>
	<template>
		<name>Reactant_R2</name>
		<parameter>int[0,100]&amp; R, const int MAX</parameter>
		<declaration>int[-1, 1] delta = 0, oldDelta = 0;
time_t T;
clock c;
double_t totalRate = INFINITE_TIME_DOUBLE, oldRate = INFINITE_TIME_DOUBLE;
time_t lastUpdate = 0, clockValue = 0;
double_t Td;


void set_time() {
	if (lastUpdate + T &gt; STOP_TIME) currentTime = STOP_TIME;
	else currentTime = lastUpdate + T;
	lastUpdate = currentTime;
	clockValue = 0;
}

void get_time() {
	clockValue = currentTime - lastUpdate;
	lastUpdate = currentTime;
}

double_t compute_rate() {
	double_t R2_R2_r = scenario1(k_R2_R2, int_to_double(R2), int_to_double(R2Levels), true);
	double_t R82_R2_r = scenario1(k_R82_R2, int_to_double(R82), int_to_double(R82Levels), true);
	return add(subtract(zero, R2_R2_r), R82_R2_r);
}

void update() {
	oldRate = totalRate;
	oldDelta = delta;
	if (currentTime == STOP_TIME) totalRate = zero;
	else totalRate = compute_rate();
	if (totalRate.b &lt; 0) {
		delta = -1;
		totalRate.b = -totalRate.b;
	} else {
		delta = 1;
	}
	if (totalRate.b != 0) {
		Td = inverse(totalRate);
	} else {
		Td = INFINITE_TIME_DOUBLE;
	}
	if (Td != INFINITE_TIME_DOUBLE &amp;&amp; clockValue &gt; 0 &amp;&amp; T &gt; 0 &amp;&amp; clockValue &lt; T) {
		if (delta == oldDelta) {
			Td = multiply(divide(oldRate, totalRate), int_to_double(T - clockValue));
		} else {
			Td = add(multiply(divide(oldRate, totalRate), int_to_double(clockValue)), inverse(totalRate)); //It is actually abs() for the first divide and also for the inverse, but both totalRate and oldRate have been already changed into positive
		}
	}
	T = _ANIMO_round(Td);
	if (T != INFINITE_TIME &amp;&amp; T &lt; 1) T = 1; // Ensure that the minimal duration for a reaction is 1 t.u., otherwise the model will behave nondeterministically
	if (delta &gt; 0 &amp;&amp; R &gt;= MAX || delta &lt; 0 &amp;&amp; R &lt;= 0) T = INFINITE_TIME;
	clockValue = 0;
	c = 0;
}

void reach() {
	if (0 &lt;= R + delta &amp;&amp; R + delta &lt;= MAX) {
		R = R + delta;
	}
	clockValue = 0;
}

bool infinite_delay() {
	return T == INFINITE_TIME;
}

</declaration>
		<location id="id14" x="-1555" y="-866">
			<committed/>
		</location>
		<location id="id15" x="-1555" y="-816">
			<label kind="invariant" x="-1538" y="-850">minQueue == 2</label>
			<committed/>
		</location>
		<location id="id16" x="-1895" y="-646">
			<name x="-1892" y="-634">responding</name>
			<urgent/>
		</location>
		<location id="id17" x="-1496" y="-663">
			<name x="-1488" y="-687">start</name>
		</location>
		<location id="id18" x="-1666" y="-731">
			<name x="-1730" y="-747">waiting</name>
			<label kind="invariant" x="-1730" y="-719">c &lt;= T
|| infinite_delay()</label>
		</location>
		<init ref="id17"/>
		<transition>
			<source ref="id16"/>
			<target ref="id18"/>
			<label kind="guard" x="-1793" y="-680">minIDresponding == 2</label>
			<label kind="synchronisation" x="-1793" y="-663">do_update!</label>
			<label kind="assignment" x="-1793" y="-646">update(),
exit_responding()</label>
			<nail x="-1666" y="-646"/>
		</transition>
		<transition>
			<source ref="id16"/>
			<target ref="id18"/>
			<label kind="synchronisation" x="-1793" y="-595">do_update?</label>
			<label kind="assignment" x="-1793" y="-578">update()</label>
			<nail x="-1895" y="-578"/>
			<nail x="-1666" y="-578"/>
		</transition>
		<transition>
			<source ref="id17"/>
			<target ref="id18"/>
			<label kind="synchronisation" x="-1564" y="-722">do_update?</label>
			<label kind="assignment" x="-1564" y="-705">update()</label>
		</transition>
		<transition>
			<source ref="id18"/>
			<target ref="id15"/>
			<label kind="guard" x="-1691" y="-867">!infinite_delay() &amp;&amp;
c &gt;= T</label>
			<label kind="synchronisation" x="-1691" y="-833">reaching!</label>
			<label kind="assignment" x="-1691" y="-816">reach(), c = 0,
enqueue(2)</label>
			<nail x="-1666" y="-816"/>
		</transition>
		<transition>
			<source ref="id15"/>
			<target ref="id14"/>
		</transition>
		<transition>
			<source ref="id18"/>
			<target ref="id14"/>
			<label kind="guard" x="-1691" y="-867">!infinite_delay() &amp;&amp;
c &gt;= T</label>
			<label kind="synchronisation" x="-1691" y="-833">reaching?</label>
			<label kind="assignment" x="-1691" y="-816">reach(), c = 0,
enqueue(2)</label>
			<nail x="-1666" y="-816"/>
		</transition>
		<transition>
			<source ref="id14"/>
			<target ref="id18"/>
			<label kind="guard" x="-1538" y="-850">minQueue == 2</label>
			<label kind="synchronisation" x="-1538" y="-833">reached[2]!</label>
			<label kind="assignment" x="-1538" y="-816">set_time(),
update(),
exit_queue(2)</label>
			<nail x="-1462" y="-816"/>
			<nail x="-1462" y="-756"/>
		</transition>
		<transition>
			<source ref="id18"/>
			<target ref="id16"/>
			<label kind="guard" x="-1887" y="-782">c &gt; 0 &amp;&amp;
(infinite_delay() || c &lt; T)</label>
			<label kind="synchronisation" x="-1887" y="-748">reached[81]?</label>
			<label kind="assignment" x="-1887" y="-731">get_time(),
enter_responding(2)</label>
			<nail x="-1751" y="-731"/>
			<nail x="-1895" y="-731"/>
		</transition>
	</template>
	<template>
		<name>Reactant_R3</name>
		<parameter>int[0,100]&amp; R, const int MAX</parameter>
		<declaration>int[-1, 1] delta = 0, oldDelta = 0;
time_t T;
clock c;
double_t totalRate = INFINITE_TIME_DOUBLE, oldRate = INFINITE_TIME_DOUBLE;
time_t lastUpdate = 0, clockValue = 0;
double_t Td;


void set_time() {
	if (lastUpdate + T &gt; STOP_TIME) currentTime = STOP_TIME;
	else currentTime = lastUpdate + T;
	lastUpdate = currentTime;
	clockValue = 0;
}

void get_time() {
	clockValue = currentTime - lastUpdate;
	lastUpdate = currentTime;
}

double_t compute_rate() {
	double_t R3_R3_r = scenario1(k_R3_R3, int_to_double(R3), int_to_double(R3Levels), true);
	double_t R70_R3_r = scenario1(k_R70_R3, int_to_double(R70), int_to_double(R70Levels), true);
	return add(subtract(zero, R3_R3_r), R70_R3_r);
}

void update() {
	oldRate = totalRate;
	oldDelta = delta;
	if (currentTime == STOP_TIME) totalRate = zero;
	else totalRate = compute_rate();
	if (totalRate.b &lt; 0) {
		delta = -1;
		totalRate.b = -totalRate.b;
	} else {
		delta = 1;
	}
	if (totalRate.b != 0) {
		Td = inverse(totalRate);
	} else {
		Td = INFINITE_TIME_DOUBLE;
	}
	if (Td != INFINITE_TIME_DOUBLE &amp;&amp; clockValue &gt; 0 &amp;&amp; T &gt; 0 &amp;&amp; clockValue &lt; T) {
		if (delta == oldDelta) {
			Td = multiply(divide(oldRate, totalRate), int_to_double(T - clockValue));
		} else {
			Td = add(multiply(divide(oldRate, totalRate), int_to_double(clockValue)), inverse(totalRate)); //It is actually abs() for the first divide and also for the inverse, but both totalRate and oldRate have been already changed into positive
		}
	}
	T = _ANIMO_round(Td);
	if (T != INFINITE_TIME &amp;&amp; T &lt; 1) T = 1; // Ensure that the minimal duration for a reaction is 1 t.u., otherwise the model will behave nondeterministically
	if (delta &gt; 0 &amp;&amp; R &gt;= MAX || delta &lt; 0 &amp;&amp; R &lt;= 0) T = INFINITE_TIME;
	clockValue = 0;
	c = 0;
}

void reach() {
	if (0 &lt;= R + delta &amp;&amp; R + delta &lt;= MAX) {
		R = R + delta;
	}
	clockValue = 0;
}

bool infinite_delay() {
	return T == INFINITE_TIME;
}

</declaration>
		<location id="id19" x="-1555" y="-866">
			<committed/>
		</location>
		<location id="id20" x="-1555" y="-816">
			<label kind="invariant" x="-1538" y="-850">minQueue == 3</label>
			<committed/>
		</location>
		<location id="id21" x="-1895" y="-646">
			<name x="-1892" y="-634">responding</name>
			<urgent/>
		</location>
		<location id="id22" x="-1496" y="-663">
			<name x="-1488" y="-687">start</name>
		</location>
		<location id="id23" x="-1666" y="-731">
			<name x="-1730" y="-747">waiting</name>
			<label kind="invariant" x="-1730" y="-719">c &lt;= T
|| infinite_delay()</label>
		</location>
		<init ref="id22"/>
		<transition>
			<source ref="id21"/>
			<target ref="id23"/>
			<label kind="guard" x="-1793" y="-680">minIDresponding == 3</label>
			<label kind="synchronisation" x="-1793" y="-663">do_update!</label>
			<label kind="assignment" x="-1793" y="-646">update(),
exit_responding()</label>
			<nail x="-1666" y="-646"/>
		</transition>
		<transition>
			<source ref="id21"/>
			<target ref="id23"/>
			<label kind="synchronisation" x="-1793" y="-595">do_update?</label>
			<label kind="assignment" x="-1793" y="-578">update()</label>
			<nail x="-1895" y="-578"/>
			<nail x="-1666" y="-578"/>
		</transition>
		<transition>
			<source ref="id22"/>
			<target ref="id23"/>
			<label kind="synchronisation" x="-1564" y="-722">do_update?</label>
			<label kind="assignment" x="-1564" y="-705">update()</label>
		</transition>
		<transition>
			<source ref="id23"/>
			<target ref="id20"/>
			<label kind="guard" x="-1691" y="-867">!infinite_delay() &amp;&amp;
c &gt;= T</label>
			<label kind="synchronisation" x="-1691" y="-833">reaching!</label>
			<label kind="assignment" x="-1691" y="-816">reach(), c = 0,
enqueue(3)</label>
			<nail x="-1666" y="-816"/>
		</transition>
		<transition>
			<source ref="id20"/>
			<target ref="id19"/>
		</transition>
		<transition>
			<source ref="id23"/>
			<target ref="id19"/>
			<label kind="guard" x="-1691" y="-867">!infinite_delay() &amp;&amp;
c &gt;= T</label>
			<label kind="synchronisation" x="-1691" y="-833">reaching?</label>
			<label kind="assignment" x="-1691" y="-816">reach(), c = 0,
enqueue(3)</label>
			<nail x="-1666" y="-816"/>
		</transition>
		<transition>
			<source ref="id19"/>
			<target ref="id23"/>
			<label kind="guard" x="-1538" y="-850">minQueue == 3</label>
			<label kind="synchronisation" x="-1538" y="-833">reached[3]!</label>
			<label kind="assignment" x="-1538" y="-816">set_time(),
update(),
exit_queue(3)</label>
			<nail x="-1462" y="-816"/>
			<nail x="-1462" y="-756"/>
		</transition>
		<transition>
			<source ref="id23"/>
			<target ref="id21"/>
			<label kind="guard" x="-1887" y="-782">c &gt; 0 &amp;&amp;
(infinite_delay() || c &lt; T)</label>
			<label kind="synchronisation" x="-1887" y="-748">reached[69]?</label>
			<label kind="assignment" x="-1887" y="-731">get_time(),
enter_responding(3)</label>
			<nail x="-1751" y="-731"/>
			<nail x="-1895" y="-731"/>
		</transition>
	</template>
	<template>
		<name>Reactant_R4</name>
		<parameter>int[0,100]&amp; R, const int MAX</parameter>
		<declaration>int[-1, 1] delta = 0, oldDelta = 0;
time_t T;
clock c;
double_t totalRate = INFINITE_TIME_DOUBLE, oldRate = INFINITE_TIME_DOUBLE;
time_t lastUpdate = 0, clockValue = 0;
double_t Td;


void set_time() {
	if (lastUpdate + T &gt; STOP_TIME) currentTime = STOP_TIME;
	else currentTime = lastUpdate + T;
	lastUpdate = currentTime;
	clockValue = 0;
}

void get_time() {
	clockValue = currentTime - lastUpdate;
	lastUpdate = currentTime;
}

double_t compute_rate() {
	double_t R6_R5_R4_r = scenario2_3(k_R6_R5_R4, int_to_double(R5), int_to_double(R5Levels), true, int_to_double(R6), int_to_double(R6Levels), true);
	double_t R5_R4_r = scenario1(k_R5_R4, int_to_double(R5), int_to_double(R5Levels), true);
	double_t R4_R4_r = scenario1(k_R4_R4, int_to_double(R4), int_to_double(R4Levels), true);
	return subtract(add(add(zero, R6_R5_R4_r), R5_R4_r), R4_R4_r);
}

void update() {
	oldRate = totalRate;
	oldDelta = delta;
	if (currentTime == STOP_TIME) totalRate = zero;
	else totalRate = compute_rate();
	if (totalRate.b &lt; 0) {
		delta = -1;
		totalRate.b = -totalRate.b;
	} else {
		delta = 1;
	}
	if (totalRate.b != 0) {
		Td = inverse(totalRate);
	} else {
		Td = INFINITE_TIME_DOUBLE;
	}
	if (Td != INFINITE_TIME_DOUBLE &amp;&amp; clockValue &gt; 0 &amp;&amp; T &gt; 0 &amp;&amp; clockValue &lt; T) {
		if (delta == oldDelta) {
			Td = multiply(divide(oldRate, totalRate), int_to_double(T - clockValue));
		} else {
			Td = add(multiply(divide(oldRate, totalRate), int_to_double(clockValue)), inverse(totalRate)); //It is actually abs() for the first divide and also for the inverse, but both totalRate and oldRate have been already changed into positive
		}
	}
	T = _ANIMO_round(Td);
	if (T != INFINITE_TIME &amp;&amp; T &lt; 1) T = 1; // Ensure that the minimal duration for a reaction is 1 t.u., otherwise the model will behave nondeterministically
	if (delta &gt; 0 &amp;&amp; R &gt;= MAX || delta &lt; 0 &amp;&amp; R &lt;= 0) T = INFINITE_TIME;
	clockValue = 0;
	c = 0;
}

void reach() {
	if (0 &lt;= R + delta &amp;&amp; R + delta &lt;= MAX) {
		R = R + delta;
	}
	clockValue = 0;
}

bool infinite_delay() {
	return T == INFINITE_TIME;
}

</declaration>
		<location id="id24" x="-1555" y="-866">
			<committed/>
		</location>
		<location id="id25" x="-1555" y="-816">
			<label kind="invariant" x="-1538" y="-850">minQueue == 4</label>
			<committed/>
		</location>
		<location id="id26" x="-1895" y="-646">
			<name x="-1892" y="-634">responding</name>
			<urgent/>
		</location>
		<location id="id27" x="-1496" y="-663">
			<name x="-1488" y="-687">start</name>
		</location>
		<location id="id28" x="-1666" y="-731">
			<name x="-1730" y="-747">waiting</name>
			<label kind="invariant" x="-1730" y="-719">c &lt;= T
|| infinite_delay()</label>
		</location>
		<init ref="id27"/>
		<transition>
			<source ref="id26"/>
			<target ref="id28"/>
			<label kind="guard" x="-1793" y="-680">minIDresponding == 4</label>
			<label kind="synchronisation" x="-1793" y="-663">do_update!</label>
			<label kind="assignment" x="-1793" y="-646">update(),
exit_responding()</label>
			<nail x="-1666" y="-646"/>
		</transition>
		<transition>
			<source ref="id26"/>
			<target ref="id28"/>
			<label kind="synchronisation" x="-1793" y="-595">do_update?</label>
			<label kind="assignment" x="-1793" y="-578">update()</label>
			<nail x="-1895" y="-578"/>
			<nail x="-1666" y="-578"/>
		</transition>
		<transition>
			<source ref="id27"/>
			<target ref="id28"/>
			<label kind="synchronisation" x="-1564" y="-722">do_update?</label>
			<label kind="assignment" x="-1564" y="-705">update()</label>
		</transition>
		<transition>
			<source ref="id28"/>
			<target ref="id25"/>
			<label kind="guard" x="-1691" y="-867">!infinite_delay() &amp;&amp;
c &gt;= T</label>
			<label kind="synchronisation" x="-1691" y="-833">reaching!</label>
			<label kind="assignment" x="-1691" y="-816">reach(), c = 0,
enqueue(4)</label>
			<nail x="-1666" y="-816"/>
		</transition>
		<transition>
			<source ref="id25"/>
			<target ref="id24"/>
		</transition>
		<transition>
			<source ref="id28"/>
			<target ref="id24"/>
			<label kind="guard" x="-1691" y="-867">!infinite_delay() &amp;&amp;
c &gt;= T</label>
			<label kind="synchronisation" x="-1691" y="-833">reaching?</label>
			<label kind="assignment" x="-1691" y="-816">reach(), c = 0,
enqueue(4)</label>
			<nail x="-1666" y="-816"/>
		</transition>
		<transition>
			<source ref="id24"/>
			<target ref="id28"/>
			<label kind="guard" x="-1538" y="-850">minQueue == 4</label>
			<label kind="synchronisation" x="-1538" y="-833">reached[4]!</label>
			<label kind="assignment" x="-1538" y="-816">set_time(),
update(),
exit_queue(4)</label>
			<nail x="-1462" y="-816"/>
			<nail x="-1462" y="-756"/>
		</transition>
		<transition>
			<source ref="id28"/>
			<target ref="id26"/>
			<label kind="guard" x="-1887" y="-782">c &gt; 0 &amp;&amp;
(infinite_delay() || c &lt; T)</label>
			<label kind="synchronisation" x="-1887" y="-748">reached[6]?</label>
			<label kind="assignment" x="-1887" y="-731">get_time(),
enter_responding(4)</label>
			<nail x="-1751" y="-731"/>
			<nail x="-1895" y="-731"/>
		</transition>
		<transition>
			<source ref="id28"/>
			<target ref="id26"/>
			<label kind="guard" x="-1887" y="-782">c &gt; 0 &amp;&amp;
(infinite_delay() || c &lt; T)</label>
			<label kind="synchronisation" x="-1887" y="-748">reached[5]?</label>
			<label kind="assignment" x="-1887" y="-731">get_time(),
enter_responding(4)</label>
			<nail x="-1751" y="-731"/>
			<nail x="-1895" y="-731"/>
		</transition>
	</template>
	<template>
		<name>Reactant_R5</name>
		<parameter>int[0,100]&amp; R, const int MAX</parameter>
		<declaration>int[-1, 1] delta = 0, oldDelta = 0;
time_t T;
clock c;
double_t totalRate = INFINITE_TIME_DOUBLE, oldRate = INFINITE_TIME_DOUBLE;
time_t lastUpdate = 0, clockValue = 0;
double_t Td;


void set_time() {
	if (lastUpdate + T &gt; STOP_TIME) currentTime = STOP_TIME;
	else currentTime = lastUpdate + T;
	lastUpdate = currentTime;
	clockValue = 0;
}

void get_time() {
	clockValue = currentTime - lastUpdate;
	lastUpdate = currentTime;
}

double_t compute_rate() {
	double_t R67_R5_r = scenario1(k_R67_R5, int_to_double(R67), int_to_double(R67Levels), true);
	double_t R5_R5_r = scenario1(k_R5_R5, int_to_double(R5), int_to_double(R5Levels), true);
	double_t R71_R5_r = scenario1(k_R71_R5, int_to_double(R71), int_to_double(R71Levels), true);
	return subtract(subtract(add(zero, R67_R5_r), R5_R5_r), R71_R5_r);
}

void update() {
	oldRate = totalRate;
	oldDelta = delta;
	if (currentTime == STOP_TIME) totalRate = zero;
	else totalRate = compute_rate();
	if (totalRate.b &lt; 0) {
		delta = -1;
		totalRate.b = -totalRate.b;
	} else {
		delta = 1;
	}
	if (totalRate.b != 0) {
		Td = inverse(totalRate);
	} else {
		Td = INFINITE_TIME_DOUBLE;
	}
	if (Td != INFINITE_TIME_DOUBLE &amp;&amp; clockValue &gt; 0 &amp;&amp; T &gt; 0 &amp;&amp; clockValue &lt; T) {
		if (delta == oldDelta) {
			Td = multiply(divide(oldRate, totalRate), int_to_double(T - clockValue));
		} else {
			Td = add(multiply(divide(oldRate, totalRate), int_to_double(clockValue)), inverse(totalRate)); //It is actually abs() for the first divide and also for the inverse, but both totalRate and oldRate have been already changed into positive
		}
	}
	T = _ANIMO_round(Td);
	if (T != INFINITE_TIME &amp;&amp; T &lt; 1) T = 1; // Ensure that the minimal duration for a reaction is 1 t.u., otherwise the model will behave nondeterministically
	if (delta &gt; 0 &amp;&amp; R &gt;= MAX || delta &lt; 0 &amp;&amp; R &lt;= 0) T = INFINITE_TIME;
	clockValue = 0;
	c = 0;
}

void reach() {
	if (0 &lt;= R + delta &amp;&amp; R + delta &lt;= MAX) {
		R = R + delta;
	}
	clockValue = 0;
}

bool infinite_delay() {
	return T == INFINITE_TIME;
}

</declaration>
		<location id="id29" x="-1555" y="-866">
			<committed/>
		</location>
		<location id="id30" x="-1555" y="-816">
			<label kind="invariant" x="-1538" y="-850">minQueue == 5</label>
			<committed/>
		</location>
		<location id="id31" x="-1895" y="-646">
			<name x="-1892" y="-634">responding</name>
			<urgent/>
		</location>
		<location id="id32" x="-1496" y="-663">
			<name x="-1488" y="-687">start</name>
		</location>
		<location id="id33" x="-1666" y="-731">
			<name x="-1730" y="-747">waiting</name>
			<label kind="invariant" x="-1730" y="-719">c &lt;= T
|| infinite_delay()</label>
		</location>
		<init ref="id32"/>
		<transition>
			<source ref="id31"/>
			<target ref="id33"/>
			<label kind="guard" x="-1793" y="-680">minIDresponding == 5</label>
			<label kind="synchronisation" x="-1793" y="-663">do_update!</label>
			<label kind="assignment" x="-1793" y="-646">update(),
exit_responding()</label>
			<nail x="-1666" y="-646"/>
		</transition>
		<transition>
			<source ref="id31"/>
			<target ref="id33"/>
			<label kind="synchronisation" x="-1793" y="-595">do_update?</label>
			<label kind="assignment" x="-1793" y="-578">update()</label>
			<nail x="-1895" y="-578"/>
			<nail x="-1666" y="-578"/>
		</transition>
		<transition>
			<source ref="id32"/>
			<target ref="id33"/>
			<label kind="synchronisation" x="-1564" y="-722">do_update?</label>
			<label kind="assignment" x="-1564" y="-705">update()</label>
		</transition>
		<transition>
			<source ref="id33"/>
			<target ref="id30"/>
			<label kind="guard" x="-1691" y="-867">!infinite_delay() &amp;&amp;
c &gt;= T</label>
			<label kind="synchronisation" x="-1691" y="-833">reaching!</label>
			<label kind="assignment" x="-1691" y="-816">reach(), c = 0,
enqueue(5)</label>
			<nail x="-1666" y="-816"/>
		</transition>
		<transition>
			<source ref="id30"/>
			<target ref="id29"/>
		</transition>
		<transition>
			<source ref="id33"/>
			<target ref="id29"/>
			<label kind="guard" x="-1691" y="-867">!infinite_delay() &amp;&amp;
c &gt;= T</label>
			<label kind="synchronisation" x="-1691" y="-833">reaching?</label>
			<label kind="assignment" x="-1691" y="-816">reach(), c = 0,
enqueue(5)</label>
			<nail x="-1666" y="-816"/>
		</transition>
		<transition>
			<source ref="id29"/>
			<target ref="id33"/>
			<label kind="guard" x="-1538" y="-850">minQueue == 5</label>
			<label kind="synchronisation" x="-1538" y="-833">reached[5]!</label>
			<label kind="assignment" x="-1538" y="-816">set_time(),
update(),
exit_queue(5)</label>
			<nail x="-1462" y="-816"/>
			<nail x="-1462" y="-756"/>
		</transition>
		<transition>
			<source ref="id33"/>
			<target ref="id31"/>
			<label kind="guard" x="-1887" y="-782">c &gt; 0 &amp;&amp;
(infinite_delay() || c &lt; T)</label>
			<label kind="synchronisation" x="-1887" y="-748">reached[66]?</label>
			<label kind="assignment" x="-1887" y="-731">get_time(),
enter_responding(5)</label>
			<nail x="-1751" y="-731"/>
			<nail x="-1895" y="-731"/>
		</transition>
		<transition>
			<source ref="id33"/>
			<target ref="id31"/>
			<label kind="guard" x="-1887" y="-782">c &gt; 0 &amp;&amp;
(infinite_delay() || c &lt; T)</label>
			<label kind="synchronisation" x="-1887" y="-748">reached[70]?</label>
			<label kind="assignment" x="-1887" y="-731">get_time(),
enter_responding(5)</label>
			<nail x="-1751" y="-731"/>
			<nail x="-1895" y="-731"/>
		</transition>
	</template>
	<template>
		<name>Reactant_R6</name>
		<parameter>int[0,100]&amp; R, const int MAX</parameter>
		<declaration>int[-1, 1] delta = 0, oldDelta = 0;
time_t T;
clock c;
double_t totalRate = INFINITE_TIME_DOUBLE, oldRate = INFINITE_TIME_DOUBLE;
time_t lastUpdate = 0, clockValue = 0;
double_t Td;


void set_time() {
	if (lastUpdate + T &gt; STOP_TIME) currentTime = STOP_TIME;
	else currentTime = lastUpdate + T;
	lastUpdate = currentTime;
	clockValue = 0;
}

void get_time() {
	clockValue = currentTime - lastUpdate;
	lastUpdate = currentTime;
}

double_t compute_rate() {
	double_t R78_R6_r = scenario1(k_R78_R6, int_to_double(R78), int_to_double(R78Levels), true);
	double_t R6_R6_r = scenario1(k_R6_R6, int_to_double(R6), int_to_double(R6Levels), true);
	return subtract(add(zero, R78_R6_r), R6_R6_r);
}

void update() {
	oldRate = totalRate;
	oldDelta = delta;
	if (currentTime == STOP_TIME) totalRate = zero;
	else totalRate = compute_rate();
	if (totalRate.b &lt; 0) {
		delta = -1;
		totalRate.b = -totalRate.b;
	} else {
		delta = 1;
	}
	if (totalRate.b != 0) {
		Td = inverse(totalRate);
	} else {
		Td = INFINITE_TIME_DOUBLE;
	}
	if (Td != INFINITE_TIME_DOUBLE &amp;&amp; clockValue &gt; 0 &amp;&amp; T &gt; 0 &amp;&amp; clockValue &lt; T) {
		if (delta == oldDelta) {
			Td = multiply(divide(oldRate, totalRate), int_to_double(T - clockValue));
		} else {
			Td = add(multiply(divide(oldRate, totalRate), int_to_double(clockValue)), inverse(totalRate)); //It is actually abs() for the first divide and also for the inverse, but both totalRate and oldRate have been already changed into positive
		}
	}
	T = _ANIMO_round(Td);
	if (T != INFINITE_TIME &amp;&amp; T &lt; 1) T = 1; // Ensure that the minimal duration for a reaction is 1 t.u., otherwise the model will behave nondeterministically
	if (delta &gt; 0 &amp;&amp; R &gt;= MAX || delta &lt; 0 &amp;&amp; R &lt;= 0) T = INFINITE_TIME;
	clockValue = 0;
	c = 0;
}

void reach() {
	if (0 &lt;= R + delta &amp;&amp; R + delta &lt;= MAX) {
		R = R + delta;
	}
	clockValue = 0;
}

bool infinite_delay() {
	return T == INFINITE_TIME;
}

</declaration>
		<location id="id34" x="-1555" y="-866">
			<committed/>
		</location>
		<location id="id35" x="-1555" y="-816">
			<label kind="invariant" x="-1538" y="-850">minQueue == 6</label>
			<committed/>
		</location>
		<location id="id36" x="-1895" y="-646">
			<name x="-1892" y="-634">responding</name>
			<urgent/>
		</location>
		<location id="id37" x="-1496" y="-663">
			<name x="-1488" y="-687">start</name>
		</location>
		<location id="id38" x="-1666" y="-731">
			<name x="-1730" y="-747">waiting</name>
			<label kind="invariant" x="-1730" y="-719">c &lt;= T
|| infinite_delay()</label>
		</location>
		<init ref="id37"/>
		<transition>
			<source ref="id36"/>
			<target ref="id38"/>
			<label kind="guard" x="-1793" y="-680">minIDresponding == 6</label>
			<label kind="synchronisation" x="-1793" y="-663">do_update!</label>
			<label kind="assignment" x="-1793" y="-646">update(),
exit_responding()</label>
			<nail x="-1666" y="-646"/>
		</transition>
		<transition>
			<source ref="id36"/>
			<target ref="id38"/>
			<label kind="synchronisation" x="-1793" y="-595">do_update?</label>
			<label kind="assignment" x="-1793" y="-578">update()</label>
			<nail x="-1895" y="-578"/>
			<nail x="-1666" y="-578"/>
		</transition>
		<transition>
			<source ref="id37"/>
			<target ref="id38"/>
			<label kind="synchronisation" x="-1564" y="-722">do_update?</label>
			<label kind="assignment" x="-1564" y="-705">update()</label>
		</transition>
		<transition>
			<source ref="id38"/>
			<target ref="id35"/>
			<label kind="guard" x="-1691" y="-867">!infinite_delay() &amp;&amp;
c &gt;= T</label>
			<label kind="synchronisation" x="-1691" y="-833">reaching!</label>
			<label kind="assignment" x="-1691" y="-816">reach(), c = 0,
enqueue(6)</label>
			<nail x="-1666" y="-816"/>
		</transition>
		<transition>
			<source ref="id35"/>
			<target ref="id34"/>
		</transition>
		<transition>
			<source ref="id38"/>
			<target ref="id34"/>
			<label kind="guard" x="-1691" y="-867">!infinite_delay() &amp;&amp;
c &gt;= T</label>
			<label kind="synchronisation" x="-1691" y="-833">reaching?</label>
			<label kind="assignment" x="-1691" y="-816">reach(), c = 0,
enqueue(6)</label>
			<nail x="-1666" y="-816"/>
		</transition>
		<transition>
			<source ref="id34"/>
			<target ref="id38"/>
			<label kind="guard" x="-1538" y="-850">minQueue == 6</label>
			<label kind="synchronisation" x="-1538" y="-833">reached[6]!</label>
			<label kind="assignment" x="-1538" y="-816">set_time(),
update(),
exit_queue(6)</label>
			<nail x="-1462" y="-816"/>
			<nail x="-1462" y="-756"/>
		</transition>
		<transition>
			<source ref="id38"/>
			<target ref="id36"/>
			<label kind="guard" x="-1887" y="-782">c &gt; 0 &amp;&amp;
(infinite_delay() || c &lt; T)</label>
			<label kind="synchronisation" x="-1887" y="-748">reached[77]?</label>
			<label kind="assignment" x="-1887" y="-731">get_time(),
enter_responding(6)</label>
			<nail x="-1751" y="-731"/>
			<nail x="-1895" y="-731"/>
		</transition>
	</template>
	<template>
		<name>Reactant_R7</name>
		<parameter>int[0,100]&amp; R, const int MAX</parameter>
		<declaration>int[-1, 1] delta = 0, oldDelta = 0;
time_t T;
clock c;
double_t totalRate = INFINITE_TIME_DOUBLE, oldRate = INFINITE_TIME_DOUBLE;
time_t lastUpdate = 0, clockValue = 0;
double_t Td;


void set_time() {
	if (lastUpdate + T &gt; STOP_TIME) currentTime = STOP_TIME;
	else currentTime = lastUpdate + T;
	lastUpdate = currentTime;
	clockValue = 0;
}

void get_time() {
	clockValue = currentTime - lastUpdate;
	lastUpdate = currentTime;
}

double_t compute_rate() {
	double_t R91_R7_r = scenario1(k_R91_R7, int_to_double(R91), int_to_double(R91Levels), true);
	double_t R7_R7_r = scenario1(k_R7_R7, int_to_double(R7), int_to_double(R7Levels), true);
	double_t R9_R7_r = scenario1(k_R9_R7, int_to_double(R9), int_to_double(R9Levels), true);
	return add(subtract(subtract(zero, R91_R7_r), R7_R7_r), R9_R7_r);
}

void update() {
	oldRate = totalRate;
	oldDelta = delta;
	if (currentTime == STOP_TIME) totalRate = zero;
	else totalRate = compute_rate();
	if (totalRate.b &lt; 0) {
		delta = -1;
		totalRate.b = -totalRate.b;
	} else {
		delta = 1;
	}
	if (totalRate.b != 0) {
		Td = inverse(totalRate);
	} else {
		Td = INFINITE_TIME_DOUBLE;
	}
	if (Td != INFINITE_TIME_DOUBLE &amp;&amp; clockValue &gt; 0 &amp;&amp; T &gt; 0 &amp;&amp; clockValue &lt; T) {
		if (delta == oldDelta) {
			Td = multiply(divide(oldRate, totalRate), int_to_double(T - clockValue));
		} else {
			Td = add(multiply(divide(oldRate, totalRate), int_to_double(clockValue)), inverse(totalRate)); //It is actually abs() for the first divide and also for the inverse, but both totalRate and oldRate have been already changed into positive
		}
	}
	T = _ANIMO_round(Td);
	if (T != INFINITE_TIME &amp;&amp; T &lt; 1) T = 1; // Ensure that the minimal duration for a reaction is 1 t.u., otherwise the model will behave nondeterministically
	if (delta &gt; 0 &amp;&amp; R &gt;= MAX || delta &lt; 0 &amp;&amp; R &lt;= 0) T = INFINITE_TIME;
	clockValue = 0;
	c = 0;
}

void reach() {
	if (0 &lt;= R + delta &amp;&amp; R + delta &lt;= MAX) {
		R = R + delta;
	}
	clockValue = 0;
}

bool infinite_delay() {
	return T == INFINITE_TIME;
}

</declaration>
		<location id="id39" x="-1555" y="-866">
			<committed/>
		</location>
		<location id="id40" x="-1555" y="-816">
			<label kind="invariant" x="-1538" y="-850">minQueue == 7</label>
			<committed/>
		</location>
		<location id="id41" x="-1895" y="-646">
			<name x="-1892" y="-634">responding</name>
			<urgent/>
		</location>
		<location id="id42" x="-1496" y="-663">
			<name x="-1488" y="-687">start</name>
		</location>
		<location id="id43" x="-1666" y="-731">
			<name x="-1730" y="-747">waiting</name>
			<label kind="invariant" x="-1730" y="-719">c &lt;= T
|| infinite_delay()</label>
		</location>
		<init ref="id42"/>
		<transition>
			<source ref="id41"/>
			<target ref="id43"/>
			<label kind="guard" x="-1793" y="-680">minIDresponding == 7</label>
			<label kind="synchronisation" x="-1793" y="-663">do_update!</label>
			<label kind="assignment" x="-1793" y="-646">update(),
exit_responding()</label>
			<nail x="-1666" y="-646"/>
		</transition>
		<transition>
			<source ref="id41"/>
			<target ref="id43"/>
			<label kind="synchronisation" x="-1793" y="-595">do_update?</label>
			<label kind="assignment" x="-1793" y="-578">update()</label>
			<nail x="-1895" y="-578"/>
			<nail x="-1666" y="-578"/>
		</transition>
		<transition>
			<source ref="id42"/>
			<target ref="id43"/>
			<label kind="synchronisation" x="-1564" y="-722">do_update?</label>
			<label kind="assignment" x="-1564" y="-705">update()</label>
		</transition>
		<transition>
			<source ref="id43"/>
			<target ref="id40"/>
			<label kind="guard" x="-1691" y="-867">!infinite_delay() &amp;&amp;
c &gt;= T</label>
			<label kind="synchronisation" x="-1691" y="-833">reaching!</label>
			<label kind="assignment" x="-1691" y="-816">reach(), c = 0,
enqueue(7)</label>
			<nail x="-1666" y="-816"/>
		</transition>
		<transition>
			<source ref="id40"/>
			<target ref="id39"/>
		</transition>
		<transition>
			<source ref="id43"/>
			<target ref="id39"/>
			<label kind="guard" x="-1691" y="-867">!infinite_delay() &amp;&amp;
c &gt;= T</label>
			<label kind="synchronisation" x="-1691" y="-833">reaching?</label>
			<label kind="assignment" x="-1691" y="-816">reach(), c = 0,
enqueue(7)</label>
			<nail x="-1666" y="-816"/>
		</transition>
		<transition>
			<source ref="id39"/>
			<target ref="id43"/>
			<label kind="guard" x="-1538" y="-850">minQueue == 7</label>
			<label kind="synchronisation" x="-1538" y="-833">reached[7]!</label>
			<label kind="assignment" x="-1538" y="-816">set_time(),
update(),
exit_queue(7)</label>
			<nail x="-1462" y="-816"/>
			<nail x="-1462" y="-756"/>
		</transition>
		<transition>
			<source ref="id43"/>
			<target ref="id41"/>
			<label kind="guard" x="-1887" y="-782">c &gt; 0 &amp;&amp;
(infinite_delay() || c &lt; T)</label>
			<label kind="synchronisation" x="-1887" y="-748">reached[90]?</label>
			<label kind="assignment" x="-1887" y="-731">get_time(),
enter_responding(7)</label>
			<nail x="-1751" y="-731"/>
			<nail x="-1895" y="-731"/>
		</transition>
		<transition>
			<source ref="id43"/>
			<target ref="id41"/>
			<label kind="guard" x="-1887" y="-782">c &gt; 0 &amp;&amp;
(infinite_delay() || c &lt; T)</label>
			<label kind="synchronisation" x="-1887" y="-748">reached[9]?</label>
			<label kind="assignment" x="-1887" y="-731">get_time(),
enter_responding(7)</label>
			<nail x="-1751" y="-731"/>
			<nail x="-1895" y="-731"/>
		</transition>
	</template>
	<template>
		<name>Reactant_R8</name>
		<parameter>int[0,100]&amp; R, const int MAX</parameter>
		<declaration>int[-1, 1] delta = 0, oldDelta = 0;
time_t T;
clock c;
double_t totalRate = INFINITE_TIME_DOUBLE, oldRate = INFINITE_TIME_DOUBLE;
time_t lastUpdate = 0, clockValue = 0;
double_t Td;


void set_time() {
	if (lastUpdate + T &gt; STOP_TIME) currentTime = STOP_TIME;
	else currentTime = lastUpdate + T;
	lastUpdate = currentTime;
	clockValue = 0;
}

void get_time() {
	clockValue = currentTime - lastUpdate;
	lastUpdate = currentTime;
}

double_t compute_rate() {
	double_t R8_R8_r = scenario1(k_R8_R8, int_to_double(R8), int_to_double(R8Levels), true);
	double_t R65_R8_r = scenario1(k_R65_R8, int_to_double(R65), int_to_double(R65Levels), true);
	double_t R40_R8_r = scenario1(k_R40_R8, int_to_double(R40), int_to_double(R40Levels), true);
	double_t R44_R8_r = scenario1(k_R44_R8, int_to_double(R44), int_to_double(R44Levels), true);
	return add(subtract(add(subtract(zero, R8_R8_r), R65_R8_r), R40_R8_r), R44_R8_r);
}

void update() {
	oldRate = totalRate;
	oldDelta = delta;
	if (currentTime == STOP_TIME) totalRate = zero;
	else totalRate = compute_rate();
	if (totalRate.b &lt; 0) {
		delta = -1;
		totalRate.b = -totalRate.b;
	} else {
		delta = 1;
	}
	if (totalRate.b != 0) {
		Td = inverse(totalRate);
	} else {
		Td = INFINITE_TIME_DOUBLE;
	}
	if (Td != INFINITE_TIME_DOUBLE &amp;&amp; clockValue &gt; 0 &amp;&amp; T &gt; 0 &amp;&amp; clockValue &lt; T) {
		if (delta == oldDelta) {
			Td = multiply(divide(oldRate, totalRate), int_to_double(T - clockValue));
		} else {
			Td = add(multiply(divide(oldRate, totalRate), int_to_double(clockValue)), inverse(totalRate)); //It is actually abs() for the first divide and also for the inverse, but both totalRate and oldRate have been already changed into positive
		}
	}
	T = _ANIMO_round(Td);
	if (T != INFINITE_TIME &amp;&amp; T &lt; 1) T = 1; // Ensure that the minimal duration for a reaction is 1 t.u., otherwise the model will behave nondeterministically
	if (delta &gt; 0 &amp;&amp; R &gt;= MAX || delta &lt; 0 &amp;&amp; R &lt;= 0) T = INFINITE_TIME;
	clockValue = 0;
	c = 0;
}

void reach() {
	if (0 &lt;= R + delta &amp;&amp; R + delta &lt;= MAX) {
		R = R + delta;
	}
	clockValue = 0;
}

bool infinite_delay() {
	return T == INFINITE_TIME;
}

</declaration>
		<location id="id44" x="-1555" y="-866">
			<committed/>
		</location>
		<location id="id45" x="-1555" y="-816">
			<label kind="invariant" x="-1538" y="-850">minQueue == 8</label>
			<committed/>
		</location>
		<location id="id46" x="-1895" y="-646">
			<name x="-1892" y="-634">responding</name>
			<urgent/>
		</location>
		<location id="id47" x="-1496" y="-663">
			<name x="-1488" y="-687">start</name>
		</location>
		<location id="id48" x="-1666" y="-731">
			<name x="-1730" y="-747">waiting</name>
			<label kind="invariant" x="-1730" y="-719">c &lt;= T
|| infinite_delay()</label>
		</location>
		<init ref="id47"/>
		<transition>
			<source ref="id46"/>
			<target ref="id48"/>
			<label kind="guard" x="-1793" y="-680">minIDresponding == 8</label>
			<label kind="synchronisation" x="-1793" y="-663">do_update!</label>
			<label kind="assignment" x="-1793" y="-646">update(),
exit_responding()</label>
			<nail x="-1666" y="-646"/>
		</transition>
		<transition>
			<source ref="id46"/>
			<target ref="id48"/>
			<label kind="synchronisation" x="-1793" y="-595">do_update?</label>
			<label kind="assignment" x="-1793" y="-578">update()</label>
			<nail x="-1895" y="-578"/>
			<nail x="-1666" y="-578"/>
		</transition>
		<transition>
			<source ref="id47"/>
			<target ref="id48"/>
			<label kind="synchronisation" x="-1564" y="-722">do_update?</label>
			<label kind="assignment" x="-1564" y="-705">update()</label>
		</transition>
		<transition>
			<source ref="id48"/>
			<target ref="id45"/>
			<label kind="guard" x="-1691" y="-867">!infinite_delay() &amp;&amp;
c &gt;= T</label>
			<label kind="synchronisation" x="-1691" y="-833">reaching!</label>
			<label kind="assignment" x="-1691" y="-816">reach(), c = 0,
enqueue(8)</label>
			<nail x="-1666" y="-816"/>
		</transition>
		<transition>
			<source ref="id45"/>
			<target ref="id44"/>
		</transition>
		<transition>
			<source ref="id48"/>
			<target ref="id44"/>
			<label kind="guard" x="-1691" y="-867">!infinite_delay() &amp;&amp;
c &gt;= T</label>
			<label kind="synchronisation" x="-1691" y="-833">reaching?</label>
			<label kind="assignment" x="-1691" y="-816">reach(), c = 0,
enqueue(8)</label>
			<nail x="-1666" y="-816"/>
		</transition>
		<transition>
			<source ref="id44"/>
			<target ref="id48"/>
			<label kind="guard" x="-1538" y="-850">minQueue == 8</label>
			<label kind="synchronisation" x="-1538" y="-833">reached[8]!</label>
			<label kind="assignment" x="-1538" y="-816">set_time(),
update(),
exit_queue(8)</label>
			<nail x="-1462" y="-816"/>
			<nail x="-1462" y="-756"/>
		</transition>
		<transition>
			<source ref="id48"/>
			<target ref="id46"/>
			<label kind="guard" x="-1887" y="-782">c &gt; 0 &amp;&amp;
(infinite_delay() || c &lt; T)</label>
			<label kind="synchronisation" x="-1887" y="-748">reached[64]?</label>
			<label kind="assignment" x="-1887" y="-731">get_time(),
enter_responding(8)</label>
			<nail x="-1751" y="-731"/>
			<nail x="-1895" y="-731"/>
		</transition>
		<transition>
			<source ref="id48"/>
			<target ref="id46"/>
			<label kind="guard" x="-1887" y="-782">c &gt; 0 &amp;&amp;
(infinite_delay() || c &lt; T)</label>
			<label kind="synchronisation" x="-1887" y="-748">reached[39]?</label>
			<label kind="assignment" x="-1887" y="-731">get_time(),
enter_responding(8)</label>
			<nail x="-1751" y="-731"/>
			<nail x="-1895" y="-731"/>
		</transition>
		<transition>
			<source ref="id48"/>
			<target ref="id46"/>
			<label kind="guard" x="-1887" y="-782">c &gt; 0 &amp;&amp;
(infinite_delay() || c &lt; T)</label>
			<label kind="synchronisation" x="-1887" y="-748">reached[43]?</label>
			<label kind="assignment" x="-1887" y="-731">get_time(),
enter_responding(8)</label>
			<nail x="-1751" y="-731"/>
			<nail x="-1895" y="-731"/>
		</transition>
	</template>
	<template>
		<name>Reactant_R10</name>
		<parameter>int[0,100]&amp; R, const int MAX</parameter>
		<declaration>int[-1, 1] delta = 0, oldDelta = 0;
time_t T;
clock c;
double_t totalRate = INFINITE_TIME_DOUBLE, oldRate = INFINITE_TIME_DOUBLE;
time_t lastUpdate = 0, clockValue = 0;
double_t Td;


void set_time() {
	if (lastUpdate + T &gt; STOP_TIME) currentTime = STOP_TIME;
	else currentTime = lastUpdate + T;
	lastUpdate = currentTime;
	clockValue = 0;
}

void get_time() {
	clockValue = currentTime - lastUpdate;
	lastUpdate = currentTime;
}

double_t compute_rate() {
	double_t R7_R53_R10_r = scenario2_3(k_R7_R53_R10, int_to_double(R53), int_to_double(R53Levels), true, int_to_double(R7), int_to_double(R7Levels), true);
	double_t R53_R10_r = scenario1(k_R53_R10, int_to_double(R53), int_to_double(R53Levels), true);
	double_t R10_R10_r = scenario1(k_R10_R10, int_to_double(R10), int_to_double(R10Levels), true);
	return subtract(add(add(zero, R7_R53_R10_r), R53_R10_r), R10_R10_r);
}

void update() {
	oldRate = totalRate;
	oldDelta = delta;
	if (currentTime == STOP_TIME) totalRate = zero;
	else totalRate = compute_rate();
	if (totalRate.b &lt; 0) {
		delta = -1;
		totalRate.b = -totalRate.b;
	} else {
		delta = 1;
	}
	if (totalRate.b != 0) {
		Td = inverse(totalRate);
	} else {
		Td = INFINITE_TIME_DOUBLE;
	}
	if (Td != INFINITE_TIME_DOUBLE &amp;&amp; clockValue &gt; 0 &amp;&amp; T &gt; 0 &amp;&amp; clockValue &lt; T) {
		if (delta == oldDelta) {
			Td = multiply(divide(oldRate, totalRate), int_to_double(T - clockValue));
		} else {
			Td = add(multiply(divide(oldRate, totalRate), int_to_double(clockValue)), inverse(totalRate)); //It is actually abs() for the first divide and also for the inverse, but both totalRate and oldRate have been already changed into positive
		}
	}
	T = _ANIMO_round(Td);
	if (T != INFINITE_TIME &amp;&amp; T &lt; 1) T = 1; // Ensure that the minimal duration for a reaction is 1 t.u., otherwise the model will behave nondeterministically
	if (delta &gt; 0 &amp;&amp; R &gt;= MAX || delta &lt; 0 &amp;&amp; R &lt;= 0) T = INFINITE_TIME;
	clockValue = 0;
	c = 0;
}

void reach() {
	if (0 &lt;= R + delta &amp;&amp; R + delta &lt;= MAX) {
		R = R + delta;
	}
	clockValue = 0;
}

bool infinite_delay() {
	return T == INFINITE_TIME;
}

</declaration>
		<location id="id49" x="-1555" y="-866">
			<committed/>
		</location>
		<location id="id50" x="-1555" y="-816">
			<label kind="invariant" x="-1538" y="-850">minQueue == 10</label>
			<committed/>
		</location>
		<location id="id51" x="-1895" y="-646">
			<name x="-1892" y="-634">responding</name>
			<urgent/>
		</location>
		<location id="id52" x="-1496" y="-663">
			<name x="-1488" y="-687">start</name>
		</location>
		<location id="id53" x="-1666" y="-731">
			<name x="-1730" y="-747">waiting</name>
			<label kind="invariant" x="-1730" y="-719">c &lt;= T
|| infinite_delay()</label>
		</location>
		<init ref="id52"/>
		<transition>
			<source ref="id51"/>
			<target ref="id53"/>
			<label kind="guard" x="-1793" y="-680">minIDresponding == 10</label>
			<label kind="synchronisation" x="-1793" y="-663">do_update!</label>
			<label kind="assignment" x="-1793" y="-646">update(),
exit_responding()</label>
			<nail x="-1666" y="-646"/>
		</transition>
		<transition>
			<source ref="id51"/>
			<target ref="id53"/>
			<label kind="synchronisation" x="-1793" y="-595">do_update?</label>
			<label kind="assignment" x="-1793" y="-578">update()</label>
			<nail x="-1895" y="-578"/>
			<nail x="-1666" y="-578"/>
		</transition>
		<transition>
			<source ref="id52"/>
			<target ref="id53"/>
			<label kind="synchronisation" x="-1564" y="-722">do_update?</label>
			<label kind="assignment" x="-1564" y="-705">update()</label>
		</transition>
		<transition>
			<source ref="id53"/>
			<target ref="id50"/>
			<label kind="guard" x="-1691" y="-867">!infinite_delay() &amp;&amp;
c &gt;= T</label>
			<label kind="synchronisation" x="-1691" y="-833">reaching!</label>
			<label kind="assignment" x="-1691" y="-816">reach(), c = 0,
enqueue(10)</label>
			<nail x="-1666" y="-816"/>
		</transition>
		<transition>
			<source ref="id50"/>
			<target ref="id49"/>
		</transition>
		<transition>
			<source ref="id53"/>
			<target ref="id49"/>
			<label kind="guard" x="-1691" y="-867">!infinite_delay() &amp;&amp;
c &gt;= T</label>
			<label kind="synchronisation" x="-1691" y="-833">reaching?</label>
			<label kind="assignment" x="-1691" y="-816">reach(), c = 0,
enqueue(10)</label>
			<nail x="-1666" y="-816"/>
		</transition>
		<transition>
			<source ref="id49"/>
			<target ref="id53"/>
			<label kind="guard" x="-1538" y="-850">minQueue == 10</label>
			<label kind="synchronisation" x="-1538" y="-833">reached[10]!</label>
			<label kind="assignment" x="-1538" y="-816">set_time(),
update(),
exit_queue(10)</label>
			<nail x="-1462" y="-816"/>
			<nail x="-1462" y="-756"/>
		</transition>
		<transition>
			<source ref="id53"/>
			<target ref="id51"/>
			<label kind="guard" x="-1887" y="-782">c &gt; 0 &amp;&amp;
(infinite_delay() || c &lt; T)</label>
			<label kind="synchronisation" x="-1887" y="-748">reached[7]?</label>
			<label kind="assignment" x="-1887" y="-731">get_time(),
enter_responding(10)</label>
			<nail x="-1751" y="-731"/>
			<nail x="-1895" y="-731"/>
		</transition>
		<transition>
			<source ref="id53"/>
			<target ref="id51"/>
			<label kind="guard" x="-1887" y="-782">c &gt; 0 &amp;&amp;
(infinite_delay() || c &lt; T)</label>
			<label kind="synchronisation" x="-1887" y="-748">reached[52]?</label>
			<label kind="assignment" x="-1887" y="-731">get_time(),
enter_responding(10)</label>
			<nail x="-1751" y="-731"/>
			<nail x="-1895" y="-731"/>
		</transition>
	</template>
	<template>
		<name>Reactant_R11</name>
		<parameter>int[0,100]&amp; R, const int MAX</parameter>
		<declaration>int[-1, 1] delta = 0, oldDelta = 0;
time_t T;
clock c;
double_t totalRate = INFINITE_TIME_DOUBLE, oldRate = INFINITE_TIME_DOUBLE;
time_t lastUpdate = 0, clockValue = 0;
double_t Td;


void set_time() {
	if (lastUpdate + T &gt; STOP_TIME) currentTime = STOP_TIME;
	else currentTime = lastUpdate + T;
	lastUpdate = currentTime;
	clockValue = 0;
}

void get_time() {
	clockValue = currentTime - lastUpdate;
	lastUpdate = currentTime;
}

double_t compute_rate() {
	double_t R11_R11_r = scenario1(k_R11_R11, int_to_double(R11), int_to_double(R11Levels), true);
	double_t R78_R11_r = scenario1(k_R78_R11, int_to_double(R78), int_to_double(R78Levels), true);
	double_t R46_R78_R11_r = scenario2_3(k_R46_R78_R11, int_to_double(R78), int_to_double(R78Levels), true, int_to_double(R46), int_to_double(R46Levels), true);
	return add(add(subtract(zero, R11_R11_r), R78_R11_r), R46_R78_R11_r);
}

void update() {
	oldRate = totalRate;
	oldDelta = delta;
	if (currentTime == STOP_TIME) totalRate = zero;
	else totalRate = compute_rate();
	if (totalRate.b &lt; 0) {
		delta = -1;
		totalRate.b = -totalRate.b;
	} else {
		delta = 1;
	}
	if (totalRate.b != 0) {
		Td = inverse(totalRate);
	} else {
		Td = INFINITE_TIME_DOUBLE;
	}
	if (Td != INFINITE_TIME_DOUBLE &amp;&amp; clockValue &gt; 0 &amp;&amp; T &gt; 0 &amp;&amp; clockValue &lt; T) {
		if (delta == oldDelta) {
			Td = multiply(divide(oldRate, totalRate), int_to_double(T - clockValue));
		} else {
			Td = add(multiply(divide(oldRate, totalRate), int_to_double(clockValue)), inverse(totalRate)); //It is actually abs() for the first divide and also for the inverse, but both totalRate and oldRate have been already changed into positive
		}
	}
	T = _ANIMO_round(Td);
	if (T != INFINITE_TIME &amp;&amp; T &lt; 1) T = 1; // Ensure that the minimal duration for a reaction is 1 t.u., otherwise the model will behave nondeterministically
	if (delta &gt; 0 &amp;&amp; R &gt;= MAX || delta &lt; 0 &amp;&amp; R &lt;= 0) T = INFINITE_TIME;
	clockValue = 0;
	c = 0;
}

void reach() {
	if (0 &lt;= R + delta &amp;&amp; R + delta &lt;= MAX) {
		R = R + delta;
	}
	clockValue = 0;
}

bool infinite_delay() {
	return T == INFINITE_TIME;
}

</declaration>
		<location id="id54" x="-1555" y="-866">
			<committed/>
		</location>
		<location id="id55" x="-1555" y="-816">
			<label kind="invariant" x="-1538" y="-850">minQueue == 11</label>
			<committed/>
		</location>
		<location id="id56" x="-1895" y="-646">
			<name x="-1892" y="-634">responding</name>
			<urgent/>
		</location>
		<location id="id57" x="-1496" y="-663">
			<name x="-1488" y="-687">start</name>
		</location>
		<location id="id58" x="-1666" y="-731">
			<name x="-1730" y="-747">waiting</name>
			<label kind="invariant" x="-1730" y="-719">c &lt;= T
|| infinite_delay()</label>
		</location>
		<init ref="id57"/>
		<transition>
			<source ref="id56"/>
			<target ref="id58"/>
			<label kind="guard" x="-1793" y="-680">minIDresponding == 11</label>
			<label kind="synchronisation" x="-1793" y="-663">do_update!</label>
			<label kind="assignment" x="-1793" y="-646">update(),
exit_responding()</label>
			<nail x="-1666" y="-646"/>
		</transition>
		<transition>
			<source ref="id56"/>
			<target ref="id58"/>
			<label kind="synchronisation" x="-1793" y="-595">do_update?</label>
			<label kind="assignment" x="-1793" y="-578">update()</label>
			<nail x="-1895" y="-578"/>
			<nail x="-1666" y="-578"/>
		</transition>
		<transition>
			<source ref="id57"/>
			<target ref="id58"/>
			<label kind="synchronisation" x="-1564" y="-722">do_update?</label>
			<label kind="assignment" x="-1564" y="-705">update()</label>
		</transition>
		<transition>
			<source ref="id58"/>
			<target ref="id55"/>
			<label kind="guard" x="-1691" y="-867">!infinite_delay() &amp;&amp;
c &gt;= T</label>
			<label kind="synchronisation" x="-1691" y="-833">reaching!</label>
			<label kind="assignment" x="-1691" y="-816">reach(), c = 0,
enqueue(11)</label>
			<nail x="-1666" y="-816"/>
		</transition>
		<transition>
			<source ref="id55"/>
			<target ref="id54"/>
		</transition>
		<transition>
			<source ref="id58"/>
			<target ref="id54"/>
			<label kind="guard" x="-1691" y="-867">!infinite_delay() &amp;&amp;
c &gt;= T</label>
			<label kind="synchronisation" x="-1691" y="-833">reaching?</label>
			<label kind="assignment" x="-1691" y="-816">reach(), c = 0,
enqueue(11)</label>
			<nail x="-1666" y="-816"/>
		</transition>
		<transition>
			<source ref="id54"/>
			<target ref="id58"/>
			<label kind="guard" x="-1538" y="-850">minQueue == 11</label>
			<label kind="synchronisation" x="-1538" y="-833">reached[11]!</label>
			<label kind="assignment" x="-1538" y="-816">set_time(),
update(),
exit_queue(11)</label>
			<nail x="-1462" y="-816"/>
			<nail x="-1462" y="-756"/>
		</transition>
		<transition>
			<source ref="id58"/>
			<target ref="id56"/>
			<label kind="guard" x="-1887" y="-782">c &gt; 0 &amp;&amp;
(infinite_delay() || c &lt; T)</label>
			<label kind="synchronisation" x="-1887" y="-748">reached[77]?</label>
			<label kind="assignment" x="-1887" y="-731">get_time(),
enter_responding(11)</label>
			<nail x="-1751" y="-731"/>
			<nail x="-1895" y="-731"/>
		</transition>
		<transition>
			<source ref="id58"/>
			<target ref="id56"/>
			<label kind="guard" x="-1887" y="-782">c &gt; 0 &amp;&amp;
(infinite_delay() || c &lt; T)</label>
			<label kind="synchronisation" x="-1887" y="-748">reached[45]?</label>
			<label kind="assignment" x="-1887" y="-731">get_time(),
enter_responding(11)</label>
			<nail x="-1751" y="-731"/>
			<nail x="-1895" y="-731"/>
		</transition>
	</template>
	<template>
		<name>Reactant_R12</name>
		<parameter>int[0,100]&amp; R, const int MAX</parameter>
		<declaration>int[-1, 1] delta = 0, oldDelta = 0;
time_t T;
clock c;
double_t totalRate = INFINITE_TIME_DOUBLE, oldRate = INFINITE_TIME_DOUBLE;
time_t lastUpdate = 0, clockValue = 0;
double_t Td;


void set_time() {
	if (lastUpdate + T &gt; STOP_TIME) currentTime = STOP_TIME;
	else currentTime = lastUpdate + T;
	lastUpdate = currentTime;
	clockValue = 0;
}

void get_time() {
	clockValue = currentTime - lastUpdate;
	lastUpdate = currentTime;
}

double_t compute_rate() {
	double_t R13_R12_r = scenario1(k_R13_R12, int_to_double(R13), int_to_double(R13Levels), true);
	double_t R15_R13_R12_r = scenario2_3(k_R15_R13_R12, int_to_double(R13), int_to_double(R13Levels), true, int_to_double(R15), int_to_double(R15Levels), true);
	double_t R12_R12_r = scenario1(k_R12_R12, int_to_double(R12), int_to_double(R12Levels), true);
	return subtract(add(add(zero, R13_R12_r), R15_R13_R12_r), R12_R12_r);
}

void update() {
	oldRate = totalRate;
	oldDelta = delta;
	if (currentTime == STOP_TIME) totalRate = zero;
	else totalRate = compute_rate();
	if (totalRate.b &lt; 0) {
		delta = -1;
		totalRate.b = -totalRate.b;
	} else {
		delta = 1;
	}
	if (totalRate.b != 0) {
		Td = inverse(totalRate);
	} else {
		Td = INFINITE_TIME_DOUBLE;
	}
	if (Td != INFINITE_TIME_DOUBLE &amp;&amp; clockValue &gt; 0 &amp;&amp; T &gt; 0 &amp;&amp; clockValue &lt; T) {
		if (delta == oldDelta) {
			Td = multiply(divide(oldRate, totalRate), int_to_double(T - clockValue));
		} else {
			Td = add(multiply(divide(oldRate, totalRate), int_to_double(clockValue)), inverse(totalRate)); //It is actually abs() for the first divide and also for the inverse, but both totalRate and oldRate have been already changed into positive
		}
	}
	T = _ANIMO_round(Td);
	if (T != INFINITE_TIME &amp;&amp; T &lt; 1) T = 1; // Ensure that the minimal duration for a reaction is 1 t.u., otherwise the model will behave nondeterministically
	if (delta &gt; 0 &amp;&amp; R &gt;= MAX || delta &lt; 0 &amp;&amp; R &lt;= 0) T = INFINITE_TIME;
	clockValue = 0;
	c = 0;
}

void reach() {
	if (0 &lt;= R + delta &amp;&amp; R + delta &lt;= MAX) {
		R = R + delta;
	}
	clockValue = 0;
}

bool infinite_delay() {
	return T == INFINITE_TIME;
}

</declaration>
		<location id="id59" x="-1555" y="-866">
			<committed/>
		</location>
		<location id="id60" x="-1555" y="-816">
			<label kind="invariant" x="-1538" y="-850">minQueue == 12</label>
			<committed/>
		</location>
		<location id="id61" x="-1895" y="-646">
			<name x="-1892" y="-634">responding</name>
			<urgent/>
		</location>
		<location id="id62" x="-1496" y="-663">
			<name x="-1488" y="-687">start</name>
		</location>
		<location id="id63" x="-1666" y="-731">
			<name x="-1730" y="-747">waiting</name>
			<label kind="invariant" x="-1730" y="-719">c &lt;= T
|| infinite_delay()</label>
		</location>
		<init ref="id62"/>
		<transition>
			<source ref="id61"/>
			<target ref="id63"/>
			<label kind="guard" x="-1793" y="-680">minIDresponding == 12</label>
			<label kind="synchronisation" x="-1793" y="-663">do_update!</label>
			<label kind="assignment" x="-1793" y="-646">update(),
exit_responding()</label>
			<nail x="-1666" y="-646"/>
		</transition>
		<transition>
			<source ref="id61"/>
			<target ref="id63"/>
			<label kind="synchronisation" x="-1793" y="-595">do_update?</label>
			<label kind="assignment" x="-1793" y="-578">update()</label>
			<nail x="-1895" y="-578"/>
			<nail x="-1666" y="-578"/>
		</transition>
		<transition>
			<source ref="id62"/>
			<target ref="id63"/>
			<label kind="synchronisation" x="-1564" y="-722">do_update?</label>
			<label kind="assignment" x="-1564" y="-705">update()</label>
		</transition>
		<transition>
			<source ref="id63"/>
			<target ref="id60"/>
			<label kind="guard" x="-1691" y="-867">!infinite_delay() &amp;&amp;
c &gt;= T</label>
			<label kind="synchronisation" x="-1691" y="-833">reaching!</label>
			<label kind="assignment" x="-1691" y="-816">reach(), c = 0,
enqueue(12)</label>
			<nail x="-1666" y="-816"/>
		</transition>
		<transition>
			<source ref="id60"/>
			<target ref="id59"/>
		</transition>
		<transition>
			<source ref="id63"/>
			<target ref="id59"/>
			<label kind="guard" x="-1691" y="-867">!infinite_delay() &amp;&amp;
c &gt;= T</label>
			<label kind="synchronisation" x="-1691" y="-833">reaching?</label>
			<label kind="assignment" x="-1691" y="-816">reach(), c = 0,
enqueue(12)</label>
			<nail x="-1666" y="-816"/>
		</transition>
		<transition>
			<source ref="id59"/>
			<target ref="id63"/>
			<label kind="guard" x="-1538" y="-850">minQueue == 12</label>
			<label kind="synchronisation" x="-1538" y="-833">reached[12]!</label>
			<label kind="assignment" x="-1538" y="-816">set_time(),
update(),
exit_queue(12)</label>
			<nail x="-1462" y="-816"/>
			<nail x="-1462" y="-756"/>
		</transition>
		<transition>
			<source ref="id63"/>
			<target ref="id61"/>
			<label kind="guard" x="-1887" y="-782">c &gt; 0 &amp;&amp;
(infinite_delay() || c &lt; T)</label>
			<label kind="synchronisation" x="-1887" y="-748">reached[13]?</label>
			<label kind="assignment" x="-1887" y="-731">get_time(),
enter_responding(12)</label>
			<nail x="-1751" y="-731"/>
			<nail x="-1895" y="-731"/>
		</transition>
		<transition>
			<source ref="id63"/>
			<target ref="id61"/>
			<label kind="guard" x="-1887" y="-782">c &gt; 0 &amp;&amp;
(infinite_delay() || c &lt; T)</label>
			<label kind="synchronisation" x="-1887" y="-748">reached[15]?</label>
			<label kind="assignment" x="-1887" y="-731">get_time(),
enter_responding(12)</label>
			<nail x="-1751" y="-731"/>
			<nail x="-1895" y="-731"/>
		</transition>
	</template>
	<template>
		<name>Reactant_R13</name>
		<parameter>int[0,100]&amp; R, const int MAX</parameter>
		<declaration>int[-1, 1] delta = 0, oldDelta = 0;
time_t T;
clock c;
double_t totalRate = INFINITE_TIME_DOUBLE, oldRate = INFINITE_TIME_DOUBLE;
time_t lastUpdate = 0, clockValue = 0;
double_t Td;


void set_time() {
	if (lastUpdate + T &gt; STOP_TIME) currentTime = STOP_TIME;
	else currentTime = lastUpdate + T;
	lastUpdate = currentTime;
	clockValue = 0;
}

void get_time() {
	clockValue = currentTime - lastUpdate;
	lastUpdate = currentTime;
}

double_t compute_rate() {
	double_t R81_R13_r = scenario1(k_R81_R13, int_to_double(R81), int_to_double(R81Levels), true);
	double_t R14_R13_r = scenario1(k_R14_R13, int_to_double(R14), int_to_double(R14Levels), true);
	double_t R41_R13_r = scenario1(k_R41_R13, int_to_double(R41), int_to_double(R41Levels), true);
	double_t R13_R13_r = scenario1(k_R13_R13, int_to_double(R13), int_to_double(R13Levels), true);
	return subtract(subtract(add(subtract(zero, R81_R13_r), R14_R13_r), R41_R13_r), R13_R13_r);
}

void update() {
	oldRate = totalRate;
	oldDelta = delta;
	if (currentTime == STOP_TIME) totalRate = zero;
	else totalRate = compute_rate();
	if (totalRate.b &lt; 0) {
		delta = -1;
		totalRate.b = -totalRate.b;
	} else {
		delta = 1;
	}
	if (totalRate.b != 0) {
		Td = inverse(totalRate);
	} else {
		Td = INFINITE_TIME_DOUBLE;
	}
	if (Td != INFINITE_TIME_DOUBLE &amp;&amp; clockValue &gt; 0 &amp;&amp; T &gt; 0 &amp;&amp; clockValue &lt; T) {
		if (delta == oldDelta) {
			Td = multiply(divide(oldRate, totalRate), int_to_double(T - clockValue));
		} else {
			Td = add(multiply(divide(oldRate, totalRate), int_to_double(clockValue)), inverse(totalRate)); //It is actually abs() for the first divide and also for the inverse, but both totalRate and oldRate have been already changed into positive
		}
	}
	T = _ANIMO_round(Td);
	if (T != INFINITE_TIME &amp;&amp; T &lt; 1) T = 1; // Ensure that the minimal duration for a reaction is 1 t.u., otherwise the model will behave nondeterministically
	if (delta &gt; 0 &amp;&amp; R &gt;= MAX || delta &lt; 0 &amp;&amp; R &lt;= 0) T = INFINITE_TIME;
	clockValue = 0;
	c = 0;
}

void reach() {
	if (0 &lt;= R + delta &amp;&amp; R + delta &lt;= MAX) {
		R = R + delta;
	}
	clockValue = 0;
}

bool infinite_delay() {
	return T == INFINITE_TIME;
}

</declaration>
		<location id="id64" x="-1555" y="-866">
			<committed/>
		</location>
		<location id="id65" x="-1555" y="-816">
			<label kind="invariant" x="-1538" y="-850">minQueue == 13</label>
			<committed/>
		</location>
		<location id="id66" x="-1895" y="-646">
			<name x="-1892" y="-634">responding</name>
			<urgent/>
		</location>
		<location id="id67" x="-1496" y="-663">
			<name x="-1488" y="-687">start</name>
		</location>
		<location id="id68" x="-1666" y="-731">
			<name x="-1730" y="-747">waiting</name>
			<label kind="invariant" x="-1730" y="-719">c &lt;= T
|| infinite_delay()</label>
		</location>
		<init ref="id67"/>
		<transition>
			<source ref="id66"/>
			<target ref="id68"/>
			<label kind="guard" x="-1793" y="-680">minIDresponding == 13</label>
			<label kind="synchronisation" x="-1793" y="-663">do_update!</label>
			<label kind="assignment" x="-1793" y="-646">update(),
exit_responding()</label>
			<nail x="-1666" y="-646"/>
		</transition>
		<transition>
			<source ref="id66"/>
			<target ref="id68"/>
			<label kind="synchronisation" x="-1793" y="-595">do_update?</label>
			<label kind="assignment" x="-1793" y="-578">update()</label>
			<nail x="-1895" y="-578"/>
			<nail x="-1666" y="-578"/>
		</transition>
		<transition>
			<source ref="id67"/>
			<target ref="id68"/>
			<label kind="synchronisation" x="-1564" y="-722">do_update?</label>
			<label kind="assignment" x="-1564" y="-705">update()</label>
		</transition>
		<transition>
			<source ref="id68"/>
			<target ref="id65"/>
			<label kind="guard" x="-1691" y="-867">!infinite_delay() &amp;&amp;
c &gt;= T</label>
			<label kind="synchronisation" x="-1691" y="-833">reaching!</label>
			<label kind="assignment" x="-1691" y="-816">reach(), c = 0,
enqueue(13)</label>
			<nail x="-1666" y="-816"/>
		</transition>
		<transition>
			<source ref="id65"/>
			<target ref="id64"/>
		</transition>
		<transition>
			<source ref="id68"/>
			<target ref="id64"/>
			<label kind="guard" x="-1691" y="-867">!infinite_delay() &amp;&amp;
c &gt;= T</label>
			<label kind="synchronisation" x="-1691" y="-833">reaching?</label>
			<label kind="assignment" x="-1691" y="-816">reach(), c = 0,
enqueue(13)</label>
			<nail x="-1666" y="-816"/>
		</transition>
		<transition>
			<source ref="id64"/>
			<target ref="id68"/>
			<label kind="guard" x="-1538" y="-850">minQueue == 13</label>
			<label kind="synchronisation" x="-1538" y="-833">reached[13]!</label>
			<label kind="assignment" x="-1538" y="-816">set_time(),
update(),
exit_queue(13)</label>
			<nail x="-1462" y="-816"/>
			<nail x="-1462" y="-756"/>
		</transition>
		<transition>
			<source ref="id68"/>
			<target ref="id66"/>
			<label kind="guard" x="-1887" y="-782">c &gt; 0 &amp;&amp;
(infinite_delay() || c &lt; T)</label>
			<label kind="synchronisation" x="-1887" y="-748">reached[80]?</label>
			<label kind="assignment" x="-1887" y="-731">get_time(),
enter_responding(13)</label>
			<nail x="-1751" y="-731"/>
			<nail x="-1895" y="-731"/>
		</transition>
		<transition>
			<source ref="id68"/>
			<target ref="id66"/>
			<label kind="guard" x="-1887" y="-782">c &gt; 0 &amp;&amp;
(infinite_delay() || c &lt; T)</label>
			<label kind="synchronisation" x="-1887" y="-748">reached[14]?</label>
			<label kind="assignment" x="-1887" y="-731">get_time(),
enter_responding(13)</label>
			<nail x="-1751" y="-731"/>
			<nail x="-1895" y="-731"/>
		</transition>
		<transition>
			<source ref="id68"/>
			<target ref="id66"/>
			<label kind="guard" x="-1887" y="-782">c &gt; 0 &amp;&amp;
(infinite_delay() || c &lt; T)</label>
			<label kind="synchronisation" x="-1887" y="-748">reached[40]?</label>
			<label kind="assignment" x="-1887" y="-731">get_time(),
enter_responding(13)</label>
			<nail x="-1751" y="-731"/>
			<nail x="-1895" y="-731"/>
		</transition>
	</template>
	<template>
		<name>Reactant_R15</name>
		<parameter>int[0,100]&amp; R, const int MAX</parameter>
		<declaration>int[-1, 1] delta = 0, oldDelta = 0;
time_t T;
clock c;
double_t totalRate = INFINITE_TIME_DOUBLE, oldRate = INFINITE_TIME_DOUBLE;
time_t lastUpdate = 0, clockValue = 0;
double_t Td;


void set_time() {
	if (lastUpdate + T &gt; STOP_TIME) currentTime = STOP_TIME;
	else currentTime = lastUpdate + T;
	lastUpdate = currentTime;
	clockValue = 0;
}

void get_time() {
	clockValue = currentTime - lastUpdate;
	lastUpdate = currentTime;
}

double_t compute_rate() {
	double_t R70_R15_r = scenario1(k_R70_R15, int_to_double(R70), int_to_double(R70Levels), true);
	double_t R15_R15_r = scenario1(k_R15_R15, int_to_double(R15), int_to_double(R15Levels), true);
	double_t R0_R15_r = scenario1(k_R0_R15, int_to_double(R0), int_to_double(R0Levels), true);
	double_t R44_R15_r = scenario1(k_R44_R15, int_to_double(R44), int_to_double(R44Levels), true);
	return add(add(subtract(add(zero, R70_R15_r), R15_R15_r), R0_R15_r), R44_R15_r);
}

void update() {
	oldRate = totalRate;
	oldDelta = delta;
	if (currentTime == STOP_TIME) totalRate = zero;
	else totalRate = compute_rate();
	if (totalRate.b &lt; 0) {
		delta = -1;
		totalRate.b = -totalRate.b;
	} else {
		delta = 1;
	}
	if (totalRate.b != 0) {
		Td = inverse(totalRate);
	} else {
		Td = INFINITE_TIME_DOUBLE;
	}
	if (Td != INFINITE_TIME_DOUBLE &amp;&amp; clockValue &gt; 0 &amp;&amp; T &gt; 0 &amp;&amp; clockValue &lt; T) {
		if (delta == oldDelta) {
			Td = multiply(divide(oldRate, totalRate), int_to_double(T - clockValue));
		} else {
			Td = add(multiply(divide(oldRate, totalRate), int_to_double(clockValue)), inverse(totalRate)); //It is actually abs() for the first divide and also for the inverse, but both totalRate and oldRate have been already changed into positive
		}
	}
	T = _ANIMO_round(Td);
	if (T != INFINITE_TIME &amp;&amp; T &lt; 1) T = 1; // Ensure that the minimal duration for a reaction is 1 t.u., otherwise the model will behave nondeterministically
	if (delta &gt; 0 &amp;&amp; R &gt;= MAX || delta &lt; 0 &amp;&amp; R &lt;= 0) T = INFINITE_TIME;
	clockValue = 0;
	c = 0;
}

void reach() {
	if (0 &lt;= R + delta &amp;&amp; R + delta &lt;= MAX) {
		R = R + delta;
	}
	clockValue = 0;
}

bool infinite_delay() {
	return T == INFINITE_TIME;
}

</declaration>
		<location id="id69" x="-1555" y="-866">
			<committed/>
		</location>
		<location id="id70" x="-1555" y="-816">
			<label kind="invariant" x="-1538" y="-850">minQueue == 15</label>
			<committed/>
		</location>
		<location id="id71" x="-1895" y="-646">
			<name x="-1892" y="-634">responding</name>
			<urgent/>
		</location>
		<location id="id72" x="-1496" y="-663">
			<name x="-1488" y="-687">start</name>
		</location>
		<location id="id73" x="-1666" y="-731">
			<name x="-1730" y="-747">waiting</name>
			<label kind="invariant" x="-1730" y="-719">c &lt;= T
|| infinite_delay()</label>
		</location>
		<init ref="id72"/>
		<transition>
			<source ref="id71"/>
			<target ref="id73"/>
			<label kind="guard" x="-1793" y="-680">minIDresponding == 15</label>
			<label kind="synchronisation" x="-1793" y="-663">do_update!</label>
			<label kind="assignment" x="-1793" y="-646">update(),
exit_responding()</label>
			<nail x="-1666" y="-646"/>
		</transition>
		<transition>
			<source ref="id71"/>
			<target ref="id73"/>
			<label kind="synchronisation" x="-1793" y="-595">do_update?</label>
			<label kind="assignment" x="-1793" y="-578">update()</label>
			<nail x="-1895" y="-578"/>
			<nail x="-1666" y="-578"/>
		</transition>
		<transition>
			<source ref="id72"/>
			<target ref="id73"/>
			<label kind="synchronisation" x="-1564" y="-722">do_update?</label>
			<label kind="assignment" x="-1564" y="-705">update()</label>
		</transition>
		<transition>
			<source ref="id73"/>
			<target ref="id70"/>
			<label kind="guard" x="-1691" y="-867">!infinite_delay() &amp;&amp;
c &gt;= T</label>
			<label kind="synchronisation" x="-1691" y="-833">reaching!</label>
			<label kind="assignment" x="-1691" y="-816">reach(), c = 0,
enqueue(15)</label>
			<nail x="-1666" y="-816"/>
		</transition>
		<transition>
			<source ref="id70"/>
			<target ref="id69"/>
		</transition>
		<transition>
			<source ref="id73"/>
			<target ref="id69"/>
			<label kind="guard" x="-1691" y="-867">!infinite_delay() &amp;&amp;
c &gt;= T</label>
			<label kind="synchronisation" x="-1691" y="-833">reaching?</label>
			<label kind="assignment" x="-1691" y="-816">reach(), c = 0,
enqueue(15)</label>
			<nail x="-1666" y="-816"/>
		</transition>
		<transition>
			<source ref="id69"/>
			<target ref="id73"/>
			<label kind="guard" x="-1538" y="-850">minQueue == 15</label>
			<label kind="synchronisation" x="-1538" y="-833">reached[15]!</label>
			<label kind="assignment" x="-1538" y="-816">set_time(),
update(),
exit_queue(15)</label>
			<nail x="-1462" y="-816"/>
			<nail x="-1462" y="-756"/>
		</transition>
		<transition>
			<source ref="id73"/>
			<target ref="id71"/>
			<label kind="guard" x="-1887" y="-782">c &gt; 0 &amp;&amp;
(infinite_delay() || c &lt; T)</label>
			<label kind="synchronisation" x="-1887" y="-748">reached[69]?</label>
			<label kind="assignment" x="-1887" y="-731">get_time(),
enter_responding(15)</label>
			<nail x="-1751" y="-731"/>
			<nail x="-1895" y="-731"/>
		</transition>
		<transition>
			<source ref="id73"/>
			<target ref="id71"/>
			<label kind="guard" x="-1887" y="-782">c &gt; 0 &amp;&amp;
(infinite_delay() || c &lt; T)</label>
			<label kind="synchronisation" x="-1887" y="-748">reached[0]?</label>
			<label kind="assignment" x="-1887" y="-731">get_time(),
enter_responding(15)</label>
			<nail x="-1751" y="-731"/>
			<nail x="-1895" y="-731"/>
		</transition>
		<transition>
			<source ref="id73"/>
			<target ref="id71"/>
			<label kind="guard" x="-1887" y="-782">c &gt; 0 &amp;&amp;
(infinite_delay() || c &lt; T)</label>
			<label kind="synchronisation" x="-1887" y="-748">reached[43]?</label>
			<label kind="assignment" x="-1887" y="-731">get_time(),
enter_responding(15)</label>
			<nail x="-1751" y="-731"/>
			<nail x="-1895" y="-731"/>
		</transition>
	</template>
	<template>
		<name>Reactant_R16</name>
		<parameter>int[0,100]&amp; R, const int MAX</parameter>
		<declaration>int[-1, 1] delta = 0, oldDelta = 0;
time_t T;
clock c;
double_t totalRate = INFINITE_TIME_DOUBLE, oldRate = INFINITE_TIME_DOUBLE;
time_t lastUpdate = 0, clockValue = 0;
double_t Td;


void set_time() {
	if (lastUpdate + T &gt; STOP_TIME) currentTime = STOP_TIME;
	else currentTime = lastUpdate + T;
	lastUpdate = currentTime;
	clockValue = 0;
}

void get_time() {
	clockValue = currentTime - lastUpdate;
	lastUpdate = currentTime;
}

double_t compute_rate() {
	double_t R85_R16_r = scenario1(k_R85_R16, int_to_double(R85), int_to_double(R85Levels), true);
	double_t R16_R16_r = scenario1(k_R16_R16, int_to_double(R16), int_to_double(R16Levels), true);
	double_t R65_R16_r = scenario1(k_R65_R16, int_to_double(R65), int_to_double(R65Levels), true);
	double_t R66_R16_r = scenario1(k_R66_R16, int_to_double(R66), int_to_double(R66Levels), true);
	return add(add(subtract(add(zero, R85_R16_r), R16_R16_r), R65_R16_r), R66_R16_r);
}

void update() {
	oldRate = totalRate;
	oldDelta = delta;
	if (currentTime == STOP_TIME) totalRate = zero;
	else totalRate = compute_rate();
	if (totalRate.b &lt; 0) {
		delta = -1;
		totalRate.b = -totalRate.b;
	} else {
		delta = 1;
	}
	if (totalRate.b != 0) {
		Td = inverse(totalRate);
	} else {
		Td = INFINITE_TIME_DOUBLE;
	}
	if (Td != INFINITE_TIME_DOUBLE &amp;&amp; clockValue &gt; 0 &amp;&amp; T &gt; 0 &amp;&amp; clockValue &lt; T) {
		if (delta == oldDelta) {
			Td = multiply(divide(oldRate, totalRate), int_to_double(T - clockValue));
		} else {
			Td = add(multiply(divide(oldRate, totalRate), int_to_double(clockValue)), inverse(totalRate)); //It is actually abs() for the first divide and also for the inverse, but both totalRate and oldRate have been already changed into positive
		}
	}
	T = _ANIMO_round(Td);
	if (T != INFINITE_TIME &amp;&amp; T &lt; 1) T = 1; // Ensure that the minimal duration for a reaction is 1 t.u., otherwise the model will behave nondeterministically
	if (delta &gt; 0 &amp;&amp; R &gt;= MAX || delta &lt; 0 &amp;&amp; R &lt;= 0) T = INFINITE_TIME;
	clockValue = 0;
	c = 0;
}

void reach() {
	if (0 &lt;= R + delta &amp;&amp; R + delta &lt;= MAX) {
		R = R + delta;
	}
	clockValue = 0;
}

bool infinite_delay() {
	return T == INFINITE_TIME;
}

</declaration>
		<location id="id74" x="-1555" y="-866">
			<committed/>
		</location>
		<location id="id75" x="-1555" y="-816">
			<label kind="invariant" x="-1538" y="-850">minQueue == 16</label>
			<committed/>
		</location>
		<location id="id76" x="-1895" y="-646">
			<name x="-1892" y="-634">responding</name>
			<urgent/>
		</location>
		<location id="id77" x="-1496" y="-663">
			<name x="-1488" y="-687">start</name>
		</location>
		<location id="id78" x="-1666" y="-731">
			<name x="-1730" y="-747">waiting</name>
			<label kind="invariant" x="-1730" y="-719">c &lt;= T
|| infinite_delay()</label>
		</location>
		<init ref="id77"/>
		<transition>
			<source ref="id76"/>
			<target ref="id78"/>
			<label kind="guard" x="-1793" y="-680">minIDresponding == 16</label>
			<label kind="synchronisation" x="-1793" y="-663">do_update!</label>
			<label kind="assignment" x="-1793" y="-646">update(),
exit_responding()</label>
			<nail x="-1666" y="-646"/>
		</transition>
		<transition>
			<source ref="id76"/>
			<target ref="id78"/>
			<label kind="synchronisation" x="-1793" y="-595">do_update?</label>
			<label kind="assignment" x="-1793" y="-578">update()</label>
			<nail x="-1895" y="-578"/>
			<nail x="-1666" y="-578"/>
		</transition>
		<transition>
			<source ref="id77"/>
			<target ref="id78"/>
			<label kind="synchronisation" x="-1564" y="-722">do_update?</label>
			<label kind="assignment" x="-1564" y="-705">update()</label>
		</transition>
		<transition>
			<source ref="id78"/>
			<target ref="id75"/>
			<label kind="guard" x="-1691" y="-867">!infinite_delay() &amp;&amp;
c &gt;= T</label>
			<label kind="synchronisation" x="-1691" y="-833">reaching!</label>
			<label kind="assignment" x="-1691" y="-816">reach(), c = 0,
enqueue(16)</label>
			<nail x="-1666" y="-816"/>
		</transition>
		<transition>
			<source ref="id75"/>
			<target ref="id74"/>
		</transition>
		<transition>
			<source ref="id78"/>
			<target ref="id74"/>
			<label kind="guard" x="-1691" y="-867">!infinite_delay() &amp;&amp;
c &gt;= T</label>
			<label kind="synchronisation" x="-1691" y="-833">reaching?</label>
			<label kind="assignment" x="-1691" y="-816">reach(), c = 0,
enqueue(16)</label>
			<nail x="-1666" y="-816"/>
		</transition>
		<transition>
			<source ref="id74"/>
			<target ref="id78"/>
			<label kind="guard" x="-1538" y="-850">minQueue == 16</label>
			<label kind="synchronisation" x="-1538" y="-833">reached[16]!</label>
			<label kind="assignment" x="-1538" y="-816">set_time(),
update(),
exit_queue(16)</label>
			<nail x="-1462" y="-816"/>
			<nail x="-1462" y="-756"/>
		</transition>
		<transition>
			<source ref="id78"/>
			<target ref="id76"/>
			<label kind="guard" x="-1887" y="-782">c &gt; 0 &amp;&amp;
(infinite_delay() || c &lt; T)</label>
			<label kind="synchronisation" x="-1887" y="-748">reached[84]?</label>
			<label kind="assignment" x="-1887" y="-731">get_time(),
enter_responding(16)</label>
			<nail x="-1751" y="-731"/>
			<nail x="-1895" y="-731"/>
		</transition>
		<transition>
			<source ref="id78"/>
			<target ref="id76"/>
			<label kind="guard" x="-1887" y="-782">c &gt; 0 &amp;&amp;
(infinite_delay() || c &lt; T)</label>
			<label kind="synchronisation" x="-1887" y="-748">reached[64]?</label>
			<label kind="assignment" x="-1887" y="-731">get_time(),
enter_responding(16)</label>
			<nail x="-1751" y="-731"/>
			<nail x="-1895" y="-731"/>
		</transition>
		<transition>
			<source ref="id78"/>
			<target ref="id76"/>
			<label kind="guard" x="-1887" y="-782">c &gt; 0 &amp;&amp;
(infinite_delay() || c &lt; T)</label>
			<label kind="synchronisation" x="-1887" y="-748">reached[65]?</label>
			<label kind="assignment" x="-1887" y="-731">get_time(),
enter_responding(16)</label>
			<nail x="-1751" y="-731"/>
			<nail x="-1895" y="-731"/>
		</transition>
	</template>
	<template>
		<name>Reactant_R17</name>
		<parameter>int[0,100]&amp; R, const int MAX</parameter>
		<declaration>int[-1, 1] delta = 0, oldDelta = 0;
time_t T;
clock c;
double_t totalRate = INFINITE_TIME_DOUBLE, oldRate = INFINITE_TIME_DOUBLE;
time_t lastUpdate = 0, clockValue = 0;
double_t Td;


void set_time() {
	if (lastUpdate + T &gt; STOP_TIME) currentTime = STOP_TIME;
	else currentTime = lastUpdate + T;
	lastUpdate = currentTime;
	clockValue = 0;
}

void get_time() {
	clockValue = currentTime - lastUpdate;
	lastUpdate = currentTime;
}

double_t compute_rate() {
	double_t R70_R17_r = scenario1(k_R70_R17, int_to_double(R70), int_to_double(R70Levels), true);
	double_t R78_R17_r = scenario1(k_R78_R17, int_to_double(R78), int_to_double(R78Levels), true);
	double_t R57_R17_r = scenario1(k_R57_R17, int_to_double(R57), int_to_double(R57Levels), true);
	double_t R17_R17_r = scenario1(k_R17_R17, int_to_double(R17), int_to_double(R17Levels), true);
	double_t R76_R17_r = scenario1(k_R76_R17, int_to_double(R76), int_to_double(R76Levels), true);
	return add(subtract(add(add(subtract(zero, R70_R17_r), R78_R17_r), R57_R17_r), R17_R17_r), R76_R17_r);
}

void update() {
	oldRate = totalRate;
	oldDelta = delta;
	if (currentTime == STOP_TIME) totalRate = zero;
	else totalRate = compute_rate();
	if (totalRate.b &lt; 0) {
		delta = -1;
		totalRate.b = -totalRate.b;
	} else {
		delta = 1;
	}
	if (totalRate.b != 0) {
		Td = inverse(totalRate);
	} else {
		Td = INFINITE_TIME_DOUBLE;
	}
	if (Td != INFINITE_TIME_DOUBLE &amp;&amp; clockValue &gt; 0 &amp;&amp; T &gt; 0 &amp;&amp; clockValue &lt; T) {
		if (delta == oldDelta) {
			Td = multiply(divide(oldRate, totalRate), int_to_double(T - clockValue));
		} else {
			Td = add(multiply(divide(oldRate, totalRate), int_to_double(clockValue)), inverse(totalRate)); //It is actually abs() for the first divide and also for the inverse, but both totalRate and oldRate have been already changed into positive
		}
	}
	T = _ANIMO_round(Td);
	if (T != INFINITE_TIME &amp;&amp; T &lt; 1) T = 1; // Ensure that the minimal duration for a reaction is 1 t.u., otherwise the model will behave nondeterministically
	if (delta &gt; 0 &amp;&amp; R &gt;= MAX || delta &lt; 0 &amp;&amp; R &lt;= 0) T = INFINITE_TIME;
	clockValue = 0;
	c = 0;
}

void reach() {
	if (0 &lt;= R + delta &amp;&amp; R + delta &lt;= MAX) {
		R = R + delta;
	}
	clockValue = 0;
}

bool infinite_delay() {
	return T == INFINITE_TIME;
}

</declaration>
		<location id="id79" x="-1555" y="-866">
			<committed/>
		</location>
		<location id="id80" x="-1555" y="-816">
			<label kind="invariant" x="-1538" y="-850">minQueue == 17</label>
			<committed/>
		</location>
		<location id="id81" x="-1895" y="-646">
			<name x="-1892" y="-634">responding</name>
			<urgent/>
		</location>
		<location id="id82" x="-1496" y="-663">
			<name x="-1488" y="-687">start</name>
		</location>
		<location id="id83" x="-1666" y="-731">
			<name x="-1730" y="-747">waiting</name>
			<label kind="invariant" x="-1730" y="-719">c &lt;= T
|| infinite_delay()</label>
		</location>
		<init ref="id82"/>
		<transition>
			<source ref="id81"/>
			<target ref="id83"/>
			<label kind="guard" x="-1793" y="-680">minIDresponding == 17</label>
			<label kind="synchronisation" x="-1793" y="-663">do_update!</label>
			<label kind="assignment" x="-1793" y="-646">update(),
exit_responding()</label>
			<nail x="-1666" y="-646"/>
		</transition>
		<transition>
			<source ref="id81"/>
			<target ref="id83"/>
			<label kind="synchronisation" x="-1793" y="-595">do_update?</label>
			<label kind="assignment" x="-1793" y="-578">update()</label>
			<nail x="-1895" y="-578"/>
			<nail x="-1666" y="-578"/>
		</transition>
		<transition>
			<source ref="id82"/>
			<target ref="id83"/>
			<label kind="synchronisation" x="-1564" y="-722">do_update?</label>
			<label kind="assignment" x="-1564" y="-705">update()</label>
		</transition>
		<transition>
			<source ref="id83"/>
			<target ref="id80"/>
			<label kind="guard" x="-1691" y="-867">!infinite_delay() &amp;&amp;
c &gt;= T</label>
			<label kind="synchronisation" x="-1691" y="-833">reaching!</label>
			<label kind="assignment" x="-1691" y="-816">reach(), c = 0,
enqueue(17)</label>
			<nail x="-1666" y="-816"/>
		</transition>
		<transition>
			<source ref="id80"/>
			<target ref="id79"/>
		</transition>
		<transition>
			<source ref="id83"/>
			<target ref="id79"/>
			<label kind="guard" x="-1691" y="-867">!infinite_delay() &amp;&amp;
c &gt;= T</label>
			<label kind="synchronisation" x="-1691" y="-833">reaching?</label>
			<label kind="assignment" x="-1691" y="-816">reach(), c = 0,
enqueue(17)</label>
			<nail x="-1666" y="-816"/>
		</transition>
		<transition>
			<source ref="id79"/>
			<target ref="id83"/>
			<label kind="guard" x="-1538" y="-850">minQueue == 17</label>
			<label kind="synchronisation" x="-1538" y="-833">reached[17]!</label>
			<label kind="assignment" x="-1538" y="-816">set_time(),
update(),
exit_queue(17)</label>
			<nail x="-1462" y="-816"/>
			<nail x="-1462" y="-756"/>
		</transition>
		<transition>
			<source ref="id83"/>
			<target ref="id81"/>
			<label kind="guard" x="-1887" y="-782">c &gt; 0 &amp;&amp;
(infinite_delay() || c &lt; T)</label>
			<label kind="synchronisation" x="-1887" y="-748">reached[69]?</label>
			<label kind="assignment" x="-1887" y="-731">get_time(),
enter_responding(17)</label>
			<nail x="-1751" y="-731"/>
			<nail x="-1895" y="-731"/>
		</transition>
		<transition>
			<source ref="id83"/>
			<target ref="id81"/>
			<label kind="guard" x="-1887" y="-782">c &gt; 0 &amp;&amp;
(infinite_delay() || c &lt; T)</label>
			<label kind="synchronisation" x="-1887" y="-748">reached[77]?</label>
			<label kind="assignment" x="-1887" y="-731">get_time(),
enter_responding(17)</label>
			<nail x="-1751" y="-731"/>
			<nail x="-1895" y="-731"/>
		</transition>
		<transition>
			<source ref="id83"/>
			<target ref="id81"/>
			<label kind="guard" x="-1887" y="-782">c &gt; 0 &amp;&amp;
(infinite_delay() || c &lt; T)</label>
			<label kind="synchronisation" x="-1887" y="-748">reached[56]?</label>
			<label kind="assignment" x="-1887" y="-731">get_time(),
enter_responding(17)</label>
			<nail x="-1751" y="-731"/>
			<nail x="-1895" y="-731"/>
		</transition>
		<transition>
			<source ref="id83"/>
			<target ref="id81"/>
			<label kind="guard" x="-1887" y="-782">c &gt; 0 &amp;&amp;
(infinite_delay() || c &lt; T)</label>
			<label kind="synchronisation" x="-1887" y="-748">reached[75]?</label>
			<label kind="assignment" x="-1887" y="-731">get_time(),
enter_responding(17)</label>
			<nail x="-1751" y="-731"/>
			<nail x="-1895" y="-731"/>
		</transition>
	</template>
	<template>
		<name>Reactant_R18</name>
		<parameter>int[0,100]&amp; R, const int MAX</parameter>
		<declaration>int[-1, 1] delta = 0, oldDelta = 0;
time_t T;
clock c;
double_t totalRate = INFINITE_TIME_DOUBLE, oldRate = INFINITE_TIME_DOUBLE;
time_t lastUpdate = 0, clockValue = 0;
double_t Td;


void set_time() {
	if (lastUpdate + T &gt; STOP_TIME) currentTime = STOP_TIME;
	else currentTime = lastUpdate + T;
	lastUpdate = currentTime;
	clockValue = 0;
}

void get_time() {
	clockValue = currentTime - lastUpdate;
	lastUpdate = currentTime;
}

double_t compute_rate() {
	double_t R18_R18_r = scenario1(k_R18_R18, int_to_double(R18), int_to_double(R18Levels), true);
	double_t R26_R18_r = scenario1(k_R26_R18, int_to_double(R26), int_to_double(R26Levels), true);
	double_t R21_R18_r = scenario1(k_R21_R18, int_to_double(R21), int_to_double(R21Levels), true);
	return add(subtract(subtract(zero, R18_R18_r), R26_R18_r), R21_R18_r);
}

void update() {
	oldRate = totalRate;
	oldDelta = delta;
	if (currentTime == STOP_TIME) totalRate = zero;
	else totalRate = compute_rate();
	if (totalRate.b &lt; 0) {
		delta = -1;
		totalRate.b = -totalRate.b;
	} else {
		delta = 1;
	}
	if (totalRate.b != 0) {
		Td = inverse(totalRate);
	} else {
		Td = INFINITE_TIME_DOUBLE;
	}
	if (Td != INFINITE_TIME_DOUBLE &amp;&amp; clockValue &gt; 0 &amp;&amp; T &gt; 0 &amp;&amp; clockValue &lt; T) {
		if (delta == oldDelta) {
			Td = multiply(divide(oldRate, totalRate), int_to_double(T - clockValue));
		} else {
			Td = add(multiply(divide(oldRate, totalRate), int_to_double(clockValue)), inverse(totalRate)); //It is actually abs() for the first divide and also for the inverse, but both totalRate and oldRate have been already changed into positive
		}
	}
	T = _ANIMO_round(Td);
	if (T != INFINITE_TIME &amp;&amp; T &lt; 1) T = 1; // Ensure that the minimal duration for a reaction is 1 t.u., otherwise the model will behave nondeterministically
	if (delta &gt; 0 &amp;&amp; R &gt;= MAX || delta &lt; 0 &amp;&amp; R &lt;= 0) T = INFINITE_TIME;
	clockValue = 0;
	c = 0;
}

void reach() {
	if (0 &lt;= R + delta &amp;&amp; R + delta &lt;= MAX) {
		R = R + delta;
	}
	clockValue = 0;
}

bool infinite_delay() {
	return T == INFINITE_TIME;
}

</declaration>
		<location id="id84" x="-1555" y="-866">
			<committed/>
		</location>
		<location id="id85" x="-1555" y="-816">
			<label kind="invariant" x="-1538" y="-850">minQueue == 18</label>
			<committed/>
		</location>
		<location id="id86" x="-1895" y="-646">
			<name x="-1892" y="-634">responding</name>
			<urgent/>
		</location>
		<location id="id87" x="-1496" y="-663">
			<name x="-1488" y="-687">start</name>
		</location>
		<location id="id88" x="-1666" y="-731">
			<name x="-1730" y="-747">waiting</name>
			<label kind="invariant" x="-1730" y="-719">c &lt;= T
|| infinite_delay()</label>
		</location>
		<init ref="id87"/>
		<transition>
			<source ref="id86"/>
			<target ref="id88"/>
			<label kind="guard" x="-1793" y="-680">minIDresponding == 18</label>
			<label kind="synchronisation" x="-1793" y="-663">do_update!</label>
			<label kind="assignment" x="-1793" y="-646">update(),
exit_responding()</label>
			<nail x="-1666" y="-646"/>
		</transition>
		<transition>
			<source ref="id86"/>
			<target ref="id88"/>
			<label kind="synchronisation" x="-1793" y="-595">do_update?</label>
			<label kind="assignment" x="-1793" y="-578">update()</label>
			<nail x="-1895" y="-578"/>
			<nail x="-1666" y="-578"/>
		</transition>
		<transition>
			<source ref="id87"/>
			<target ref="id88"/>
			<label kind="synchronisation" x="-1564" y="-722">do_update?</label>
			<label kind="assignment" x="-1564" y="-705">update()</label>
		</transition>
		<transition>
			<source ref="id88"/>
			<target ref="id85"/>
			<label kind="guard" x="-1691" y="-867">!infinite_delay() &amp;&amp;
c &gt;= T</label>
			<label kind="synchronisation" x="-1691" y="-833">reaching!</label>
			<label kind="assignment" x="-1691" y="-816">reach(), c = 0,
enqueue(18)</label>
			<nail x="-1666" y="-816"/>
		</transition>
		<transition>
			<source ref="id85"/>
			<target ref="id84"/>
		</transition>
		<transition>
			<source ref="id88"/>
			<target ref="id84"/>
			<label kind="guard" x="-1691" y="-867">!infinite_delay() &amp;&amp;
c &gt;= T</label>
			<label kind="synchronisation" x="-1691" y="-833">reaching?</label>
			<label kind="assignment" x="-1691" y="-816">reach(), c = 0,
enqueue(18)</label>
			<nail x="-1666" y="-816"/>
		</transition>
		<transition>
			<source ref="id84"/>
			<target ref="id88"/>
			<label kind="guard" x="-1538" y="-850">minQueue == 18</label>
			<label kind="synchronisation" x="-1538" y="-833">reached[18]!</label>
			<label kind="assignment" x="-1538" y="-816">set_time(),
update(),
exit_queue(18)</label>
			<nail x="-1462" y="-816"/>
			<nail x="-1462" y="-756"/>
		</transition>
		<transition>
			<source ref="id88"/>
			<target ref="id86"/>
			<label kind="guard" x="-1887" y="-782">c &gt; 0 &amp;&amp;
(infinite_delay() || c &lt; T)</label>
			<label kind="synchronisation" x="-1887" y="-748">reached[26]?</label>
			<label kind="assignment" x="-1887" y="-731">get_time(),
enter_responding(18)</label>
			<nail x="-1751" y="-731"/>
			<nail x="-1895" y="-731"/>
		</transition>
		<transition>
			<source ref="id88"/>
			<target ref="id86"/>
			<label kind="guard" x="-1887" y="-782">c &gt; 0 &amp;&amp;
(infinite_delay() || c &lt; T)</label>
			<label kind="synchronisation" x="-1887" y="-748">reached[20]?</label>
			<label kind="assignment" x="-1887" y="-731">get_time(),
enter_responding(18)</label>
			<nail x="-1751" y="-731"/>
			<nail x="-1895" y="-731"/>
		</transition>
	</template>
	<template>
		<name>Reactant_R19</name>
		<parameter>int[0,100]&amp; R, const int MAX</parameter>
		<declaration>int[-1, 1] delta = 0, oldDelta = 0;
time_t T;
clock c;
double_t totalRate = INFINITE_TIME_DOUBLE, oldRate = INFINITE_TIME_DOUBLE;
time_t lastUpdate = 0, clockValue = 0;
double_t Td;


void set_time() {
	if (lastUpdate + T &gt; STOP_TIME) currentTime = STOP_TIME;
	else currentTime = lastUpdate + T;
	lastUpdate = currentTime;
	clockValue = 0;
}

void get_time() {
	clockValue = currentTime - lastUpdate;
	lastUpdate = currentTime;
}

double_t compute_rate() {
	double_t R19_R19_r = scenario1(k_R19_R19, int_to_double(R19), int_to_double(R19Levels), true);
	double_t R20_R19_r = scenario1(k_R20_R19, int_to_double(R20), int_to_double(R20Levels), true);
	return add(subtract(zero, R19_R19_r), R20_R19_r);
}

void update() {
	oldRate = totalRate;
	oldDelta = delta;
	if (currentTime == STOP_TIME) totalRate = zero;
	else totalRate = compute_rate();
	if (totalRate.b &lt; 0) {
		delta = -1;
		totalRate.b = -totalRate.b;
	} else {
		delta = 1;
	}
	if (totalRate.b != 0) {
		Td = inverse(totalRate);
	} else {
		Td = INFINITE_TIME_DOUBLE;
	}
	if (Td != INFINITE_TIME_DOUBLE &amp;&amp; clockValue &gt; 0 &amp;&amp; T &gt; 0 &amp;&amp; clockValue &lt; T) {
		if (delta == oldDelta) {
			Td = multiply(divide(oldRate, totalRate), int_to_double(T - clockValue));
		} else {
			Td = add(multiply(divide(oldRate, totalRate), int_to_double(clockValue)), inverse(totalRate)); //It is actually abs() for the first divide and also for the inverse, but both totalRate and oldRate have been already changed into positive
		}
	}
	T = _ANIMO_round(Td);
	if (T != INFINITE_TIME &amp;&amp; T &lt; 1) T = 1; // Ensure that the minimal duration for a reaction is 1 t.u., otherwise the model will behave nondeterministically
	if (delta &gt; 0 &amp;&amp; R &gt;= MAX || delta &lt; 0 &amp;&amp; R &lt;= 0) T = INFINITE_TIME;
	clockValue = 0;
	c = 0;
}

void reach() {
	if (0 &lt;= R + delta &amp;&amp; R + delta &lt;= MAX) {
		R = R + delta;
	}
	clockValue = 0;
}

bool infinite_delay() {
	return T == INFINITE_TIME;
}

</declaration>
		<location id="id89" x="-1555" y="-866">
			<committed/>
		</location>
		<location id="id90" x="-1555" y="-816">
			<label kind="invariant" x="-1538" y="-850">minQueue == 19</label>
			<committed/>
		</location>
		<location id="id91" x="-1895" y="-646">
			<name x="-1892" y="-634">responding</name>
			<urgent/>
		</location>
		<location id="id92" x="-1496" y="-663">
			<name x="-1488" y="-687">start</name>
		</location>
		<location id="id93" x="-1666" y="-731">
			<name x="-1730" y="-747">waiting</name>
			<label kind="invariant" x="-1730" y="-719">c &lt;= T
|| infinite_delay()</label>
		</location>
		<init ref="id92"/>
		<transition>
			<source ref="id91"/>
			<target ref="id93"/>
			<label kind="guard" x="-1793" y="-680">minIDresponding == 19</label>
			<label kind="synchronisation" x="-1793" y="-663">do_update!</label>
			<label kind="assignment" x="-1793" y="-646">update(),
exit_responding()</label>
			<nail x="-1666" y="-646"/>
		</transition>
		<transition>
			<source ref="id91"/>
			<target ref="id93"/>
			<label kind="synchronisation" x="-1793" y="-595">do_update?</label>
			<label kind="assignment" x="-1793" y="-578">update()</label>
			<nail x="-1895" y="-578"/>
			<nail x="-1666" y="-578"/>
		</transition>
		<transition>
			<source ref="id92"/>
			<target ref="id93"/>
			<label kind="synchronisation" x="-1564" y="-722">do_update?</label>
			<label kind="assignment" x="-1564" y="-705">update()</label>
		</transition>
		<transition>
			<source ref="id93"/>
			<target ref="id90"/>
			<label kind="guard" x="-1691" y="-867">!infinite_delay() &amp;&amp;
c &gt;= T</label>
			<label kind="synchronisation" x="-1691" y="-833">reaching!</label>
			<label kind="assignment" x="-1691" y="-816">reach(), c = 0,
enqueue(19)</label>
			<nail x="-1666" y="-816"/>
		</transition>
		<transition>
			<source ref="id90"/>
			<target ref="id89"/>
		</transition>
		<transition>
			<source ref="id93"/>
			<target ref="id89"/>
			<label kind="guard" x="-1691" y="-867">!infinite_delay() &amp;&amp;
c &gt;= T</label>
			<label kind="synchronisation" x="-1691" y="-833">reaching?</label>
			<label kind="assignment" x="-1691" y="-816">reach(), c = 0,
enqueue(19)</label>
			<nail x="-1666" y="-816"/>
		</transition>
		<transition>
			<source ref="id89"/>
			<target ref="id93"/>
			<label kind="guard" x="-1538" y="-850">minQueue == 19</label>
			<label kind="synchronisation" x="-1538" y="-833">reached[19]!</label>
			<label kind="assignment" x="-1538" y="-816">set_time(),
update(),
exit_queue(19)</label>
			<nail x="-1462" y="-816"/>
			<nail x="-1462" y="-756"/>
		</transition>
		<transition>
			<source ref="id93"/>
			<target ref="id91"/>
			<label kind="guard" x="-1887" y="-782">c &gt; 0 &amp;&amp;
(infinite_delay() || c &lt; T)</label>
			<label kind="synchronisation" x="-1887" y="-748">reached[21]?</label>
			<label kind="assignment" x="-1887" y="-731">get_time(),
enter_responding(19)</label>
			<nail x="-1751" y="-731"/>
			<nail x="-1895" y="-731"/>
		</transition>
	</template>
	<template>
		<name>Reactant_R22</name>
		<parameter>int[0,100]&amp; R, const int MAX</parameter>
		<declaration>int[-1, 1] delta = 0, oldDelta = 0;
time_t T;
clock c;
double_t totalRate = INFINITE_TIME_DOUBLE, oldRate = INFINITE_TIME_DOUBLE;
time_t lastUpdate = 0, clockValue = 0;
double_t Td;


void set_time() {
	if (lastUpdate + T &gt; STOP_TIME) currentTime = STOP_TIME;
	else currentTime = lastUpdate + T;
	lastUpdate = currentTime;
	clockValue = 0;
}

void get_time() {
	clockValue = currentTime - lastUpdate;
	lastUpdate = currentTime;
}

double_t compute_rate() {
	double_t R85_R22_r = scenario1(k_R85_R22, int_to_double(R85), int_to_double(R85Levels), true);
	double_t R84_R22_r = scenario1(k_R84_R22, int_to_double(R84), int_to_double(R84Levels), true);
	double_t R22_R22_r = scenario1(k_R22_R22, int_to_double(R22), int_to_double(R22Levels), true);
	double_t R7_R22_r = scenario1(k_R7_R22, int_to_double(R7), int_to_double(R7Levels), true);
	return subtract(subtract(add(add(zero, R85_R22_r), R84_R22_r), R22_R22_r), R7_R22_r);
}

void update() {
	oldRate = totalRate;
	oldDelta = delta;
	if (currentTime == STOP_TIME) totalRate = zero;
	else totalRate = compute_rate();
	if (totalRate.b &lt; 0) {
		delta = -1;
		totalRate.b = -totalRate.b;
	} else {
		delta = 1;
	}
	if (totalRate.b != 0) {
		Td = inverse(totalRate);
	} else {
		Td = INFINITE_TIME_DOUBLE;
	}
	if (Td != INFINITE_TIME_DOUBLE &amp;&amp; clockValue &gt; 0 &amp;&amp; T &gt; 0 &amp;&amp; clockValue &lt; T) {
		if (delta == oldDelta) {
			Td = multiply(divide(oldRate, totalRate), int_to_double(T - clockValue));
		} else {
			Td = add(multiply(divide(oldRate, totalRate), int_to_double(clockValue)), inverse(totalRate)); //It is actually abs() for the first divide and also for the inverse, but both totalRate and oldRate have been already changed into positive
		}
	}
	T = _ANIMO_round(Td);
	if (T != INFINITE_TIME &amp;&amp; T &lt; 1) T = 1; // Ensure that the minimal duration for a reaction is 1 t.u., otherwise the model will behave nondeterministically
	if (delta &gt; 0 &amp;&amp; R &gt;= MAX || delta &lt; 0 &amp;&amp; R &lt;= 0) T = INFINITE_TIME;
	clockValue = 0;
	c = 0;
}

void reach() {
	if (0 &lt;= R + delta &amp;&amp; R + delta &lt;= MAX) {
		R = R + delta;
	}
	clockValue = 0;
}

bool infinite_delay() {
	return T == INFINITE_TIME;
}

</declaration>
		<location id="id94" x="-1555" y="-866">
			<committed/>
		</location>
		<location id="id95" x="-1555" y="-816">
			<label kind="invariant" x="-1538" y="-850">minQueue == 22</label>
			<committed/>
		</location>
		<location id="id96" x="-1895" y="-646">
			<name x="-1892" y="-634">responding</name>
			<urgent/>
		</location>
		<location id="id97" x="-1496" y="-663">
			<name x="-1488" y="-687">start</name>
		</location>
		<location id="id98" x="-1666" y="-731">
			<name x="-1730" y="-747">waiting</name>
			<label kind="invariant" x="-1730" y="-719">c &lt;= T
|| infinite_delay()</label>
		</location>
		<init ref="id97"/>
		<transition>
			<source ref="id96"/>
			<target ref="id98"/>
			<label kind="guard" x="-1793" y="-680">minIDresponding == 22</label>
			<label kind="synchronisation" x="-1793" y="-663">do_update!</label>
			<label kind="assignment" x="-1793" y="-646">update(),
exit_responding()</label>
			<nail x="-1666" y="-646"/>
		</transition>
		<transition>
			<source ref="id96"/>
			<target ref="id98"/>
			<label kind="synchronisation" x="-1793" y="-595">do_update?</label>
			<label kind="assignment" x="-1793" y="-578">update()</label>
			<nail x="-1895" y="-578"/>
			<nail x="-1666" y="-578"/>
		</transition>
		<transition>
			<source ref="id97"/>
			<target ref="id98"/>
			<label kind="synchronisation" x="-1564" y="-722">do_update?</label>
			<label kind="assignment" x="-1564" y="-705">update()</label>
		</transition>
		<transition>
			<source ref="id98"/>
			<target ref="id95"/>
			<label kind="guard" x="-1691" y="-867">!infinite_delay() &amp;&amp;
c &gt;= T</label>
			<label kind="synchronisation" x="-1691" y="-833">reaching!</label>
			<label kind="assignment" x="-1691" y="-816">reach(), c = 0,
enqueue(22)</label>
			<nail x="-1666" y="-816"/>
		</transition>
		<transition>
			<source ref="id95"/>
			<target ref="id94"/>
		</transition>
		<transition>
			<source ref="id98"/>
			<target ref="id94"/>
			<label kind="guard" x="-1691" y="-867">!infinite_delay() &amp;&amp;
c &gt;= T</label>
			<label kind="synchronisation" x="-1691" y="-833">reaching?</label>
			<label kind="assignment" x="-1691" y="-816">reach(), c = 0,
enqueue(22)</label>
			<nail x="-1666" y="-816"/>
		</transition>
		<transition>
			<source ref="id94"/>
			<target ref="id98"/>
			<label kind="guard" x="-1538" y="-850">minQueue == 22</label>
			<label kind="synchronisation" x="-1538" y="-833">reached[22]!</label>
			<label kind="assignment" x="-1538" y="-816">set_time(),
update(),
exit_queue(22)</label>
			<nail x="-1462" y="-816"/>
			<nail x="-1462" y="-756"/>
		</transition>
		<transition>
			<source ref="id98"/>
			<target ref="id96"/>
			<label kind="guard" x="-1887" y="-782">c &gt; 0 &amp;&amp;
(infinite_delay() || c &lt; T)</label>
			<label kind="synchronisation" x="-1887" y="-748">reached[84]?</label>
			<label kind="assignment" x="-1887" y="-731">get_time(),
enter_responding(22)</label>
			<nail x="-1751" y="-731"/>
			<nail x="-1895" y="-731"/>
		</transition>
		<transition>
			<source ref="id98"/>
			<target ref="id96"/>
			<label kind="guard" x="-1887" y="-782">c &gt; 0 &amp;&amp;
(infinite_delay() || c &lt; T)</label>
			<label kind="synchronisation" x="-1887" y="-748">reached[83]?</label>
			<label kind="assignment" x="-1887" y="-731">get_time(),
enter_responding(22)</label>
			<nail x="-1751" y="-731"/>
			<nail x="-1895" y="-731"/>
		</transition>
		<transition>
			<source ref="id98"/>
			<target ref="id96"/>
			<label kind="guard" x="-1887" y="-782">c &gt; 0 &amp;&amp;
(infinite_delay() || c &lt; T)</label>
			<label kind="synchronisation" x="-1887" y="-748">reached[7]?</label>
			<label kind="assignment" x="-1887" y="-731">get_time(),
enter_responding(22)</label>
			<nail x="-1751" y="-731"/>
			<nail x="-1895" y="-731"/>
		</transition>
	</template>
	<template>
		<name>Reactant_R23</name>
		<parameter>int[0,100]&amp; R, const int MAX</parameter>
		<declaration>int[-1, 1] delta = 0, oldDelta = 0;
time_t T;
clock c;
double_t totalRate = INFINITE_TIME_DOUBLE, oldRate = INFINITE_TIME_DOUBLE;
time_t lastUpdate = 0, clockValue = 0;
double_t Td;


void set_time() {
	if (lastUpdate + T &gt; STOP_TIME) currentTime = STOP_TIME;
	else currentTime = lastUpdate + T;
	lastUpdate = currentTime;
	clockValue = 0;
}

void get_time() {
	clockValue = currentTime - lastUpdate;
	lastUpdate = currentTime;
}

double_t compute_rate() {
	double_t R25_R24_R23_r = scenario2_3(k_R25_R24_R23, int_to_double(R24), int_to_double(R24Levels), true, int_to_double(R25), int_to_double(R25Levels), true);
	double_t R24_R23_r = scenario1(k_R24_R23, int_to_double(R24), int_to_double(R24Levels), true);
	double_t R23_R23_r = scenario1(k_R23_R23, int_to_double(R23), int_to_double(R23Levels), true);
	return subtract(add(add(zero, R25_R24_R23_r), R24_R23_r), R23_R23_r);
}

void update() {
	oldRate = totalRate;
	oldDelta = delta;
	if (currentTime == STOP_TIME) totalRate = zero;
	else totalRate = compute_rate();
	if (totalRate.b &lt; 0) {
		delta = -1;
		totalRate.b = -totalRate.b;
	} else {
		delta = 1;
	}
	if (totalRate.b != 0) {
		Td = inverse(totalRate);
	} else {
		Td = INFINITE_TIME_DOUBLE;
	}
	if (Td != INFINITE_TIME_DOUBLE &amp;&amp; clockValue &gt; 0 &amp;&amp; T &gt; 0 &amp;&amp; clockValue &lt; T) {
		if (delta == oldDelta) {
			Td = multiply(divide(oldRate, totalRate), int_to_double(T - clockValue));
		} else {
			Td = add(multiply(divide(oldRate, totalRate), int_to_double(clockValue)), inverse(totalRate)); //It is actually abs() for the first divide and also for the inverse, but both totalRate and oldRate have been already changed into positive
		}
	}
	T = _ANIMO_round(Td);
	if (T != INFINITE_TIME &amp;&amp; T &lt; 1) T = 1; // Ensure that the minimal duration for a reaction is 1 t.u., otherwise the model will behave nondeterministically
	if (delta &gt; 0 &amp;&amp; R &gt;= MAX || delta &lt; 0 &amp;&amp; R &lt;= 0) T = INFINITE_TIME;
	clockValue = 0;
	c = 0;
}

void reach() {
	if (0 &lt;= R + delta &amp;&amp; R + delta &lt;= MAX) {
		R = R + delta;
	}
	clockValue = 0;
}

bool infinite_delay() {
	return T == INFINITE_TIME;
}

</declaration>
		<location id="id99" x="-1555" y="-866">
			<committed/>
		</location>
		<location id="id100" x="-1555" y="-816">
			<label kind="invariant" x="-1538" y="-850">minQueue == 23</label>
			<committed/>
		</location>
		<location id="id101" x="-1895" y="-646">
			<name x="-1892" y="-634">responding</name>
			<urgent/>
		</location>
		<location id="id102" x="-1496" y="-663">
			<name x="-1488" y="-687">start</name>
		</location>
		<location id="id103" x="-1666" y="-731">
			<name x="-1730" y="-747">waiting</name>
			<label kind="invariant" x="-1730" y="-719">c &lt;= T
|| infinite_delay()</label>
		</location>
		<init ref="id102"/>
		<transition>
			<source ref="id101"/>
			<target ref="id103"/>
			<label kind="guard" x="-1793" y="-680">minIDresponding == 23</label>
			<label kind="synchronisation" x="-1793" y="-663">do_update!</label>
			<label kind="assignment" x="-1793" y="-646">update(),
exit_responding()</label>
			<nail x="-1666" y="-646"/>
		</transition>
		<transition>
			<source ref="id101"/>
			<target ref="id103"/>
			<label kind="synchronisation" x="-1793" y="-595">do_update?</label>
			<label kind="assignment" x="-1793" y="-578">update()</label>
			<nail x="-1895" y="-578"/>
			<nail x="-1666" y="-578"/>
		</transition>
		<transition>
			<source ref="id102"/>
			<target ref="id103"/>
			<label kind="synchronisation" x="-1564" y="-722">do_update?</label>
			<label kind="assignment" x="-1564" y="-705">update()</label>
		</transition>
		<transition>
			<source ref="id103"/>
			<target ref="id100"/>
			<label kind="guard" x="-1691" y="-867">!infinite_delay() &amp;&amp;
c &gt;= T</label>
			<label kind="synchronisation" x="-1691" y="-833">reaching!</label>
			<label kind="assignment" x="-1691" y="-816">reach(), c = 0,
enqueue(23)</label>
			<nail x="-1666" y="-816"/>
		</transition>
		<transition>
			<source ref="id100"/>
			<target ref="id99"/>
		</transition>
		<transition>
			<source ref="id103"/>
			<target ref="id99"/>
			<label kind="guard" x="-1691" y="-867">!infinite_delay() &amp;&amp;
c &gt;= T</label>
			<label kind="synchronisation" x="-1691" y="-833">reaching?</label>
			<label kind="assignment" x="-1691" y="-816">reach(), c = 0,
enqueue(23)</label>
			<nail x="-1666" y="-816"/>
		</transition>
		<transition>
			<source ref="id99"/>
			<target ref="id103"/>
			<label kind="guard" x="-1538" y="-850">minQueue == 23</label>
			<label kind="synchronisation" x="-1538" y="-833">reached[23]!</label>
			<label kind="assignment" x="-1538" y="-816">set_time(),
update(),
exit_queue(23)</label>
			<nail x="-1462" y="-816"/>
			<nail x="-1462" y="-756"/>
		</transition>
		<transition>
			<source ref="id103"/>
			<target ref="id101"/>
			<label kind="guard" x="-1887" y="-782">c &gt; 0 &amp;&amp;
(infinite_delay() || c &lt; T)</label>
			<label kind="synchronisation" x="-1887" y="-748">reached[25]?</label>
			<label kind="assignment" x="-1887" y="-731">get_time(),
enter_responding(23)</label>
			<nail x="-1751" y="-731"/>
			<nail x="-1895" y="-731"/>
		</transition>
		<transition>
			<source ref="id103"/>
			<target ref="id101"/>
			<label kind="guard" x="-1887" y="-782">c &gt; 0 &amp;&amp;
(infinite_delay() || c &lt; T)</label>
			<label kind="synchronisation" x="-1887" y="-748">reached[24]?</label>
			<label kind="assignment" x="-1887" y="-731">get_time(),
enter_responding(23)</label>
			<nail x="-1751" y="-731"/>
			<nail x="-1895" y="-731"/>
		</transition>
	</template>
	<template>
		<name>Reactant_R24</name>
		<parameter>int[0,100]&amp; R, const int MAX</parameter>
		<declaration>int[-1, 1] delta = 0, oldDelta = 0;
time_t T;
clock c;
double_t totalRate = INFINITE_TIME_DOUBLE, oldRate = INFINITE_TIME_DOUBLE;
time_t lastUpdate = 0, clockValue = 0;
double_t Td;


void set_time() {
	if (lastUpdate + T &gt; STOP_TIME) currentTime = STOP_TIME;
	else currentTime = lastUpdate + T;
	lastUpdate = currentTime;
	clockValue = 0;
}

void get_time() {
	clockValue = currentTime - lastUpdate;
	lastUpdate = currentTime;
}

double_t compute_rate() {
	double_t R92_R24_r = scenario1(k_R92_R24, int_to_double(R92), int_to_double(R92Levels), true);
	double_t R24_R24_r = scenario1(k_R24_R24, int_to_double(R24), int_to_double(R24Levels), true);
	double_t R84_R24_r = scenario1(k_R84_R24, int_to_double(R84), int_to_double(R84Levels), true);
	double_t R61_R24_r = scenario1(k_R61_R24, int_to_double(R61), int_to_double(R61Levels), true);
	return subtract(add(subtract(add(zero, R92_R24_r), R24_R24_r), R84_R24_r), R61_R24_r);
}

void update() {
	oldRate = totalRate;
	oldDelta = delta;
	if (currentTime == STOP_TIME) totalRate = zero;
	else totalRate = compute_rate();
	if (totalRate.b &lt; 0) {
		delta = -1;
		totalRate.b = -totalRate.b;
	} else {
		delta = 1;
	}
	if (totalRate.b != 0) {
		Td = inverse(totalRate);
	} else {
		Td = INFINITE_TIME_DOUBLE;
	}
	if (Td != INFINITE_TIME_DOUBLE &amp;&amp; clockValue &gt; 0 &amp;&amp; T &gt; 0 &amp;&amp; clockValue &lt; T) {
		if (delta == oldDelta) {
			Td = multiply(divide(oldRate, totalRate), int_to_double(T - clockValue));
		} else {
			Td = add(multiply(divide(oldRate, totalRate), int_to_double(clockValue)), inverse(totalRate)); //It is actually abs() for the first divide and also for the inverse, but both totalRate and oldRate have been already changed into positive
		}
	}
	T = _ANIMO_round(Td);
	if (T != INFINITE_TIME &amp;&amp; T &lt; 1) T = 1; // Ensure that the minimal duration for a reaction is 1 t.u., otherwise the model will behave nondeterministically
	if (delta &gt; 0 &amp;&amp; R &gt;= MAX || delta &lt; 0 &amp;&amp; R &lt;= 0) T = INFINITE_TIME;
	clockValue = 0;
	c = 0;
}

void reach() {
	if (0 &lt;= R + delta &amp;&amp; R + delta &lt;= MAX) {
		R = R + delta;
	}
	clockValue = 0;
}

bool infinite_delay() {
	return T == INFINITE_TIME;
}

</declaration>
		<location id="id104" x="-1555" y="-866">
			<committed/>
		</location>
		<location id="id105" x="-1555" y="-816">
			<label kind="invariant" x="-1538" y="-850">minQueue == 24</label>
			<committed/>
		</location>
		<location id="id106" x="-1895" y="-646">
			<name x="-1892" y="-634">responding</name>
			<urgent/>
		</location>
		<location id="id107" x="-1496" y="-663">
			<name x="-1488" y="-687">start</name>
		</location>
		<location id="id108" x="-1666" y="-731">
			<name x="-1730" y="-747">waiting</name>
			<label kind="invariant" x="-1730" y="-719">c &lt;= T
|| infinite_delay()</label>
		</location>
		<init ref="id107"/>
		<transition>
			<source ref="id106"/>
			<target ref="id108"/>
			<label kind="guard" x="-1793" y="-680">minIDresponding == 24</label>
			<label kind="synchronisation" x="-1793" y="-663">do_update!</label>
			<label kind="assignment" x="-1793" y="-646">update(),
exit_responding()</label>
			<nail x="-1666" y="-646"/>
		</transition>
		<transition>
			<source ref="id106"/>
			<target ref="id108"/>
			<label kind="synchronisation" x="-1793" y="-595">do_update?</label>
			<label kind="assignment" x="-1793" y="-578">update()</label>
			<nail x="-1895" y="-578"/>
			<nail x="-1666" y="-578"/>
		</transition>
		<transition>
			<source ref="id107"/>
			<target ref="id108"/>
			<label kind="synchronisation" x="-1564" y="-722">do_update?</label>
			<label kind="assignment" x="-1564" y="-705">update()</label>
		</transition>
		<transition>
			<source ref="id108"/>
			<target ref="id105"/>
			<label kind="guard" x="-1691" y="-867">!infinite_delay() &amp;&amp;
c &gt;= T</label>
			<label kind="synchronisation" x="-1691" y="-833">reaching!</label>
			<label kind="assignment" x="-1691" y="-816">reach(), c = 0,
enqueue(24)</label>
			<nail x="-1666" y="-816"/>
		</transition>
		<transition>
			<source ref="id105"/>
			<target ref="id104"/>
		</transition>
		<transition>
			<source ref="id108"/>
			<target ref="id104"/>
			<label kind="guard" x="-1691" y="-867">!infinite_delay() &amp;&amp;
c &gt;= T</label>
			<label kind="synchronisation" x="-1691" y="-833">reaching?</label>
			<label kind="assignment" x="-1691" y="-816">reach(), c = 0,
enqueue(24)</label>
			<nail x="-1666" y="-816"/>
		</transition>
		<transition>
			<source ref="id104"/>
			<target ref="id108"/>
			<label kind="guard" x="-1538" y="-850">minQueue == 24</label>
			<label kind="synchronisation" x="-1538" y="-833">reached[24]!</label>
			<label kind="assignment" x="-1538" y="-816">set_time(),
update(),
exit_queue(24)</label>
			<nail x="-1462" y="-816"/>
			<nail x="-1462" y="-756"/>
		</transition>
		<transition>
			<source ref="id108"/>
			<target ref="id106"/>
			<label kind="guard" x="-1887" y="-782">c &gt; 0 &amp;&amp;
(infinite_delay() || c &lt; T)</label>
			<label kind="synchronisation" x="-1887" y="-748">reached[91]?</label>
			<label kind="assignment" x="-1887" y="-731">get_time(),
enter_responding(24)</label>
			<nail x="-1751" y="-731"/>
			<nail x="-1895" y="-731"/>
		</transition>
		<transition>
			<source ref="id108"/>
			<target ref="id106"/>
			<label kind="guard" x="-1887" y="-782">c &gt; 0 &amp;&amp;
(infinite_delay() || c &lt; T)</label>
			<label kind="synchronisation" x="-1887" y="-748">reached[83]?</label>
			<label kind="assignment" x="-1887" y="-731">get_time(),
enter_responding(24)</label>
			<nail x="-1751" y="-731"/>
			<nail x="-1895" y="-731"/>
		</transition>
		<transition>
			<source ref="id108"/>
			<target ref="id106"/>
			<label kind="guard" x="-1887" y="-782">c &gt; 0 &amp;&amp;
(infinite_delay() || c &lt; T)</label>
			<label kind="synchronisation" x="-1887" y="-748">reached[60]?</label>
			<label kind="assignment" x="-1887" y="-731">get_time(),
enter_responding(24)</label>
			<nail x="-1751" y="-731"/>
			<nail x="-1895" y="-731"/>
		</transition>
	</template>
	<template>
		<name>Reactant_R25</name>
		<parameter>int[0,100]&amp; R, const int MAX</parameter>
		<declaration>int[-1, 1] delta = 0, oldDelta = 0;
time_t T;
clock c;
double_t totalRate = INFINITE_TIME_DOUBLE, oldRate = INFINITE_TIME_DOUBLE;
time_t lastUpdate = 0, clockValue = 0;
double_t Td;


void set_time() {
	if (lastUpdate + T &gt; STOP_TIME) currentTime = STOP_TIME;
	else currentTime = lastUpdate + T;
	lastUpdate = currentTime;
	clockValue = 0;
}

void get_time() {
	clockValue = currentTime - lastUpdate;
	lastUpdate = currentTime;
}

double_t compute_rate() {
	double_t R82_R25_r = scenario1(k_R82_R25, int_to_double(R82), int_to_double(R82Levels), true);
	double_t R57_R25_r = scenario1(k_R57_R25, int_to_double(R57), int_to_double(R57Levels), true);
	double_t R25_R25_r = scenario1(k_R25_R25, int_to_double(R25), int_to_double(R25Levels), true);
	double_t R84_R25_r = scenario1(k_R84_R25, int_to_double(R84), int_to_double(R84Levels), true);
	double_t R61_R25_r = scenario1(k_R61_R25, int_to_double(R61), int_to_double(R61Levels), true);
	return subtract(add(subtract(add(subtract(zero, R82_R25_r), R57_R25_r), R25_R25_r), R84_R25_r), R61_R25_r);
}

void update() {
	oldRate = totalRate;
	oldDelta = delta;
	if (currentTime == STOP_TIME) totalRate = zero;
	else totalRate = compute_rate();
	if (totalRate.b &lt; 0) {
		delta = -1;
		totalRate.b = -totalRate.b;
	} else {
		delta = 1;
	}
	if (totalRate.b != 0) {
		Td = inverse(totalRate);
	} else {
		Td = INFINITE_TIME_DOUBLE;
	}
	if (Td != INFINITE_TIME_DOUBLE &amp;&amp; clockValue &gt; 0 &amp;&amp; T &gt; 0 &amp;&amp; clockValue &lt; T) {
		if (delta == oldDelta) {
			Td = multiply(divide(oldRate, totalRate), int_to_double(T - clockValue));
		} else {
			Td = add(multiply(divide(oldRate, totalRate), int_to_double(clockValue)), inverse(totalRate)); //It is actually abs() for the first divide and also for the inverse, but both totalRate and oldRate have been already changed into positive
		}
	}
	T = _ANIMO_round(Td);
	if (T != INFINITE_TIME &amp;&amp; T &lt; 1) T = 1; // Ensure that the minimal duration for a reaction is 1 t.u., otherwise the model will behave nondeterministically
	if (delta &gt; 0 &amp;&amp; R &gt;= MAX || delta &lt; 0 &amp;&amp; R &lt;= 0) T = INFINITE_TIME;
	clockValue = 0;
	c = 0;
}

void reach() {
	if (0 &lt;= R + delta &amp;&amp; R + delta &lt;= MAX) {
		R = R + delta;
	}
	clockValue = 0;
}

bool infinite_delay() {
	return T == INFINITE_TIME;
}

</declaration>
		<location id="id109" x="-1555" y="-866">
			<committed/>
		</location>
		<location id="id110" x="-1555" y="-816">
			<label kind="invariant" x="-1538" y="-850">minQueue == 25</label>
			<committed/>
		</location>
		<location id="id111" x="-1895" y="-646">
			<name x="-1892" y="-634">responding</name>
			<urgent/>
		</location>
		<location id="id112" x="-1496" y="-663">
			<name x="-1488" y="-687">start</name>
		</location>
		<location id="id113" x="-1666" y="-731">
			<name x="-1730" y="-747">waiting</name>
			<label kind="invariant" x="-1730" y="-719">c &lt;= T
|| infinite_delay()</label>
		</location>
		<init ref="id112"/>
		<transition>
			<source ref="id111"/>
			<target ref="id113"/>
			<label kind="guard" x="-1793" y="-680">minIDresponding == 25</label>
			<label kind="synchronisation" x="-1793" y="-663">do_update!</label>
			<label kind="assignment" x="-1793" y="-646">update(),
exit_responding()</label>
			<nail x="-1666" y="-646"/>
		</transition>
		<transition>
			<source ref="id111"/>
			<target ref="id113"/>
			<label kind="synchronisation" x="-1793" y="-595">do_update?</label>
			<label kind="assignment" x="-1793" y="-578">update()</label>
			<nail x="-1895" y="-578"/>
			<nail x="-1666" y="-578"/>
		</transition>
		<transition>
			<source ref="id112"/>
			<target ref="id113"/>
			<label kind="synchronisation" x="-1564" y="-722">do_update?</label>
			<label kind="assignment" x="-1564" y="-705">update()</label>
		</transition>
		<transition>
			<source ref="id113"/>
			<target ref="id110"/>
			<label kind="guard" x="-1691" y="-867">!infinite_delay() &amp;&amp;
c &gt;= T</label>
			<label kind="synchronisation" x="-1691" y="-833">reaching!</label>
			<label kind="assignment" x="-1691" y="-816">reach(), c = 0,
enqueue(25)</label>
			<nail x="-1666" y="-816"/>
		</transition>
		<transition>
			<source ref="id110"/>
			<target ref="id109"/>
		</transition>
		<transition>
			<source ref="id113"/>
			<target ref="id109"/>
			<label kind="guard" x="-1691" y="-867">!infinite_delay() &amp;&amp;
c &gt;= T</label>
			<label kind="synchronisation" x="-1691" y="-833">reaching?</label>
			<label kind="assignment" x="-1691" y="-816">reach(), c = 0,
enqueue(25)</label>
			<nail x="-1666" y="-816"/>
		</transition>
		<transition>
			<source ref="id109"/>
			<target ref="id113"/>
			<label kind="guard" x="-1538" y="-850">minQueue == 25</label>
			<label kind="synchronisation" x="-1538" y="-833">reached[25]!</label>
			<label kind="assignment" x="-1538" y="-816">set_time(),
update(),
exit_queue(25)</label>
			<nail x="-1462" y="-816"/>
			<nail x="-1462" y="-756"/>
		</transition>
		<transition>
			<source ref="id113"/>
			<target ref="id111"/>
			<label kind="guard" x="-1887" y="-782">c &gt; 0 &amp;&amp;
(infinite_delay() || c &lt; T)</label>
			<label kind="synchronisation" x="-1887" y="-748">reached[81]?</label>
			<label kind="assignment" x="-1887" y="-731">get_time(),
enter_responding(25)</label>
			<nail x="-1751" y="-731"/>
			<nail x="-1895" y="-731"/>
		</transition>
		<transition>
			<source ref="id113"/>
			<target ref="id111"/>
			<label kind="guard" x="-1887" y="-782">c &gt; 0 &amp;&amp;
(infinite_delay() || c &lt; T)</label>
			<label kind="synchronisation" x="-1887" y="-748">reached[56]?</label>
			<label kind="assignment" x="-1887" y="-731">get_time(),
enter_responding(25)</label>
			<nail x="-1751" y="-731"/>
			<nail x="-1895" y="-731"/>
		</transition>
		<transition>
			<source ref="id113"/>
			<target ref="id111"/>
			<label kind="guard" x="-1887" y="-782">c &gt; 0 &amp;&amp;
(infinite_delay() || c &lt; T)</label>
			<label kind="synchronisation" x="-1887" y="-748">reached[83]?</label>
			<label kind="assignment" x="-1887" y="-731">get_time(),
enter_responding(25)</label>
			<nail x="-1751" y="-731"/>
			<nail x="-1895" y="-731"/>
		</transition>
		<transition>
			<source ref="id113"/>
			<target ref="id111"/>
			<label kind="guard" x="-1887" y="-782">c &gt; 0 &amp;&amp;
(infinite_delay() || c &lt; T)</label>
			<label kind="synchronisation" x="-1887" y="-748">reached[60]?</label>
			<label kind="assignment" x="-1887" y="-731">get_time(),
enter_responding(25)</label>
			<nail x="-1751" y="-731"/>
			<nail x="-1895" y="-731"/>
		</transition>
	</template>
	<template>
		<name>Reactant_R26</name>
		<parameter>int[0,100]&amp; R, const int MAX</parameter>
		<declaration>int[-1, 1] delta = 0, oldDelta = 0;
time_t T;
clock c;
double_t totalRate = INFINITE_TIME_DOUBLE, oldRate = INFINITE_TIME_DOUBLE;
time_t lastUpdate = 0, clockValue = 0;
double_t Td;


void set_time() {
	if (lastUpdate + T &gt; STOP_TIME) currentTime = STOP_TIME;
	else currentTime = lastUpdate + T;
	lastUpdate = currentTime;
	clockValue = 0;
}

void get_time() {
	clockValue = currentTime - lastUpdate;
	lastUpdate = currentTime;
}

double_t compute_rate() {
	double_t R26_R26_r = scenario1(k_R26_R26, int_to_double(R26), int_to_double(R26Levels), true);
	double_t R76_R26_r = scenario1(k_R76_R26, int_to_double(R76), int_to_double(R76Levels), true);
	double_t R39_R26_r = scenario1(k_R39_R26, int_to_double(R39), int_to_double(R39Levels), true);
	return add(subtract(subtract(zero, R26_R26_r), R76_R26_r), R39_R26_r);
}

void update() {
	oldRate = totalRate;
	oldDelta = delta;
	if (currentTime == STOP_TIME) totalRate = zero;
	else totalRate = compute_rate();
	if (totalRate.b &lt; 0) {
		delta = -1;
		totalRate.b = -totalRate.b;
	} else {
		delta = 1;
	}
	if (totalRate.b != 0) {
		Td = inverse(totalRate);
	} else {
		Td = INFINITE_TIME_DOUBLE;
	}
	if (Td != INFINITE_TIME_DOUBLE &amp;&amp; clockValue &gt; 0 &amp;&amp; T &gt; 0 &amp;&amp; clockValue &lt; T) {
		if (delta == oldDelta) {
			Td = multiply(divide(oldRate, totalRate), int_to_double(T - clockValue));
		} else {
			Td = add(multiply(divide(oldRate, totalRate), int_to_double(clockValue)), inverse(totalRate)); //It is actually abs() for the first divide and also for the inverse, but both totalRate and oldRate have been already changed into positive
		}
	}
	T = _ANIMO_round(Td);
	if (T != INFINITE_TIME &amp;&amp; T &lt; 1) T = 1; // Ensure that the minimal duration for a reaction is 1 t.u., otherwise the model will behave nondeterministically
	if (delta &gt; 0 &amp;&amp; R &gt;= MAX || delta &lt; 0 &amp;&amp; R &lt;= 0) T = INFINITE_TIME;
	clockValue = 0;
	c = 0;
}

void reach() {
	if (0 &lt;= R + delta &amp;&amp; R + delta &lt;= MAX) {
		R = R + delta;
	}
	clockValue = 0;
}

bool infinite_delay() {
	return T == INFINITE_TIME;
}

</declaration>
		<location id="id114" x="-1555" y="-866">
			<committed/>
		</location>
		<location id="id115" x="-1555" y="-816">
			<label kind="invariant" x="-1538" y="-850">minQueue == 26</label>
			<committed/>
		</location>
		<location id="id116" x="-1895" y="-646">
			<name x="-1892" y="-634">responding</name>
			<urgent/>
		</location>
		<location id="id117" x="-1496" y="-663">
			<name x="-1488" y="-687">start</name>
		</location>
		<location id="id118" x="-1666" y="-731">
			<name x="-1730" y="-747">waiting</name>
			<label kind="invariant" x="-1730" y="-719">c &lt;= T
|| infinite_delay()</label>
		</location>
		<init ref="id117"/>
		<transition>
			<source ref="id116"/>
			<target ref="id118"/>
			<label kind="guard" x="-1793" y="-680">minIDresponding == 26</label>
			<label kind="synchronisation" x="-1793" y="-663">do_update!</label>
			<label kind="assignment" x="-1793" y="-646">update(),
exit_responding()</label>
			<nail x="-1666" y="-646"/>
		</transition>
		<transition>
			<source ref="id116"/>
			<target ref="id118"/>
			<label kind="synchronisation" x="-1793" y="-595">do_update?</label>
			<label kind="assignment" x="-1793" y="-578">update()</label>
			<nail x="-1895" y="-578"/>
			<nail x="-1666" y="-578"/>
		</transition>
		<transition>
			<source ref="id117"/>
			<target ref="id118"/>
			<label kind="synchronisation" x="-1564" y="-722">do_update?</label>
			<label kind="assignment" x="-1564" y="-705">update()</label>
		</transition>
		<transition>
			<source ref="id118"/>
			<target ref="id115"/>
			<label kind="guard" x="-1691" y="-867">!infinite_delay() &amp;&amp;
c &gt;= T</label>
			<label kind="synchronisation" x="-1691" y="-833">reaching!</label>
			<label kind="assignment" x="-1691" y="-816">reach(), c = 0,
enqueue(26)</label>
			<nail x="-1666" y="-816"/>
		</transition>
		<transition>
			<source ref="id115"/>
			<target ref="id114"/>
		</transition>
		<transition>
			<source ref="id118"/>
			<target ref="id114"/>
			<label kind="guard" x="-1691" y="-867">!infinite_delay() &amp;&amp;
c &gt;= T</label>
			<label kind="synchronisation" x="-1691" y="-833">reaching?</label>
			<label kind="assignment" x="-1691" y="-816">reach(), c = 0,
enqueue(26)</label>
			<nail x="-1666" y="-816"/>
		</transition>
		<transition>
			<source ref="id114"/>
			<target ref="id118"/>
			<label kind="guard" x="-1538" y="-850">minQueue == 26</label>
			<label kind="synchronisation" x="-1538" y="-833">reached[26]!</label>
			<label kind="assignment" x="-1538" y="-816">set_time(),
update(),
exit_queue(26)</label>
			<nail x="-1462" y="-816"/>
			<nail x="-1462" y="-756"/>
		</transition>
		<transition>
			<source ref="id118"/>
			<target ref="id116"/>
			<label kind="guard" x="-1887" y="-782">c &gt; 0 &amp;&amp;
(infinite_delay() || c &lt; T)</label>
			<label kind="synchronisation" x="-1887" y="-748">reached[75]?</label>
			<label kind="assignment" x="-1887" y="-731">get_time(),
enter_responding(26)</label>
			<nail x="-1751" y="-731"/>
			<nail x="-1895" y="-731"/>
		</transition>
		<transition>
			<source ref="id118"/>
			<target ref="id116"/>
			<label kind="guard" x="-1887" y="-782">c &gt; 0 &amp;&amp;
(infinite_delay() || c &lt; T)</label>
			<label kind="synchronisation" x="-1887" y="-748">reached[38]?</label>
			<label kind="assignment" x="-1887" y="-731">get_time(),
enter_responding(26)</label>
			<nail x="-1751" y="-731"/>
			<nail x="-1895" y="-731"/>
		</transition>
	</template>
	<template>
		<name>Reactant_R28</name>
		<parameter>int[0,100]&amp; R, const int MAX</parameter>
		<declaration>int[-1, 1] delta = 0, oldDelta = 0;
time_t T;
clock c;
double_t totalRate = INFINITE_TIME_DOUBLE, oldRate = INFINITE_TIME_DOUBLE;
time_t lastUpdate = 0, clockValue = 0;
double_t Td;


void set_time() {
	if (lastUpdate + T &gt; STOP_TIME) currentTime = STOP_TIME;
	else currentTime = lastUpdate + T;
	lastUpdate = currentTime;
	clockValue = 0;
}

void get_time() {
	clockValue = currentTime - lastUpdate;
	lastUpdate = currentTime;
}

double_t compute_rate() {
	double_t R29_R28_r = scenario1(k_R29_R28, int_to_double(R29), int_to_double(R29Levels), true);
	double_t R28_R28_r = scenario1(k_R28_R28, int_to_double(R28), int_to_double(R28Levels), true);
	double_t R30_R29_R28_r = scenario2_3(k_R30_R29_R28, int_to_double(R29), int_to_double(R29Levels), true, int_to_double(R30), int_to_double(R30Levels), true);
	return add(subtract(add(zero, R29_R28_r), R28_R28_r), R30_R29_R28_r);
}

void update() {
	oldRate = totalRate;
	oldDelta = delta;
	if (currentTime == STOP_TIME) totalRate = zero;
	else totalRate = compute_rate();
	if (totalRate.b &lt; 0) {
		delta = -1;
		totalRate.b = -totalRate.b;
	} else {
		delta = 1;
	}
	if (totalRate.b != 0) {
		Td = inverse(totalRate);
	} else {
		Td = INFINITE_TIME_DOUBLE;
	}
	if (Td != INFINITE_TIME_DOUBLE &amp;&amp; clockValue &gt; 0 &amp;&amp; T &gt; 0 &amp;&amp; clockValue &lt; T) {
		if (delta == oldDelta) {
			Td = multiply(divide(oldRate, totalRate), int_to_double(T - clockValue));
		} else {
			Td = add(multiply(divide(oldRate, totalRate), int_to_double(clockValue)), inverse(totalRate)); //It is actually abs() for the first divide and also for the inverse, but both totalRate and oldRate have been already changed into positive
		}
	}
	T = _ANIMO_round(Td);
	if (T != INFINITE_TIME &amp;&amp; T &lt; 1) T = 1; // Ensure that the minimal duration for a reaction is 1 t.u., otherwise the model will behave nondeterministically
	if (delta &gt; 0 &amp;&amp; R &gt;= MAX || delta &lt; 0 &amp;&amp; R &lt;= 0) T = INFINITE_TIME;
	clockValue = 0;
	c = 0;
}

void reach() {
	if (0 &lt;= R + delta &amp;&amp; R + delta &lt;= MAX) {
		R = R + delta;
	}
	clockValue = 0;
}

bool infinite_delay() {
	return T == INFINITE_TIME;
}

</declaration>
		<location id="id119" x="-1555" y="-866">
			<committed/>
		</location>
		<location id="id120" x="-1555" y="-816">
			<label kind="invariant" x="-1538" y="-850">minQueue == 27</label>
			<committed/>
		</location>
		<location id="id121" x="-1895" y="-646">
			<name x="-1892" y="-634">responding</name>
			<urgent/>
		</location>
		<location id="id122" x="-1496" y="-663">
			<name x="-1488" y="-687">start</name>
		</location>
		<location id="id123" x="-1666" y="-731">
			<name x="-1730" y="-747">waiting</name>
			<label kind="invariant" x="-1730" y="-719">c &lt;= T
|| infinite_delay()</label>
		</location>
		<init ref="id122"/>
		<transition>
			<source ref="id121"/>
			<target ref="id123"/>
			<label kind="guard" x="-1793" y="-680">minIDresponding == 27</label>
			<label kind="synchronisation" x="-1793" y="-663">do_update!</label>
			<label kind="assignment" x="-1793" y="-646">update(),
exit_responding()</label>
			<nail x="-1666" y="-646"/>
		</transition>
		<transition>
			<source ref="id121"/>
			<target ref="id123"/>
			<label kind="synchronisation" x="-1793" y="-595">do_update?</label>
			<label kind="assignment" x="-1793" y="-578">update()</label>
			<nail x="-1895" y="-578"/>
			<nail x="-1666" y="-578"/>
		</transition>
		<transition>
			<source ref="id122"/>
			<target ref="id123"/>
			<label kind="synchronisation" x="-1564" y="-722">do_update?</label>
			<label kind="assignment" x="-1564" y="-705">update()</label>
		</transition>
		<transition>
			<source ref="id123"/>
			<target ref="id120"/>
			<label kind="guard" x="-1691" y="-867">!infinite_delay() &amp;&amp;
c &gt;= T</label>
			<label kind="synchronisation" x="-1691" y="-833">reaching!</label>
			<label kind="assignment" x="-1691" y="-816">reach(), c = 0,
enqueue(27)</label>
			<nail x="-1666" y="-816"/>
		</transition>
		<transition>
			<source ref="id120"/>
			<target ref="id119"/>
		</transition>
		<transition>
			<source ref="id123"/>
			<target ref="id119"/>
			<label kind="guard" x="-1691" y="-867">!infinite_delay() &amp;&amp;
c &gt;= T</label>
			<label kind="synchronisation" x="-1691" y="-833">reaching?</label>
			<label kind="assignment" x="-1691" y="-816">reach(), c = 0,
enqueue(27)</label>
			<nail x="-1666" y="-816"/>
		</transition>
		<transition>
			<source ref="id119"/>
			<target ref="id123"/>
			<label kind="guard" x="-1538" y="-850">minQueue == 27</label>
			<label kind="synchronisation" x="-1538" y="-833">reached[27]!</label>
			<label kind="assignment" x="-1538" y="-816">set_time(),
update(),
exit_queue(27)</label>
			<nail x="-1462" y="-816"/>
			<nail x="-1462" y="-756"/>
		</transition>
		<transition>
			<source ref="id123"/>
			<target ref="id121"/>
			<label kind="guard" x="-1887" y="-782">c &gt; 0 &amp;&amp;
(infinite_delay() || c &lt; T)</label>
			<label kind="synchronisation" x="-1887" y="-748">reached[28]?</label>
			<label kind="assignment" x="-1887" y="-731">get_time(),
enter_responding(27)</label>
			<nail x="-1751" y="-731"/>
			<nail x="-1895" y="-731"/>
		</transition>
		<transition>
			<source ref="id123"/>
			<target ref="id121"/>
			<label kind="guard" x="-1887" y="-782">c &gt; 0 &amp;&amp;
(infinite_delay() || c &lt; T)</label>
			<label kind="synchronisation" x="-1887" y="-748">reached[29]?</label>
			<label kind="assignment" x="-1887" y="-731">get_time(),
enter_responding(27)</label>
			<nail x="-1751" y="-731"/>
			<nail x="-1895" y="-731"/>
		</transition>
	</template>
	<template>
		<name>Reactant_R29</name>
		<parameter>int[0,100]&amp; R, const int MAX</parameter>
		<declaration>int[-1, 1] delta = 0, oldDelta = 0;
time_t T;
clock c;
double_t totalRate = INFINITE_TIME_DOUBLE, oldRate = INFINITE_TIME_DOUBLE;
time_t lastUpdate = 0, clockValue = 0;
double_t Td;


void set_time() {
	if (lastUpdate + T &gt; STOP_TIME) currentTime = STOP_TIME;
	else currentTime = lastUpdate + T;
	lastUpdate = currentTime;
	clockValue = 0;
}

void get_time() {
	clockValue = currentTime - lastUpdate;
	lastUpdate = currentTime;
}

double_t compute_rate() {
	double_t R29_R29_r = scenario1(k_R29_R29, int_to_double(R29), int_to_double(R29Levels), true);
	double_t R41_R29_r = scenario1(k_R41_R29, int_to_double(R41), int_to_double(R41Levels), true);
	return add(subtract(zero, R29_R29_r), R41_R29_r);
}

void update() {
	oldRate = totalRate;
	oldDelta = delta;
	if (currentTime == STOP_TIME) totalRate = zero;
	else totalRate = compute_rate();
	if (totalRate.b &lt; 0) {
		delta = -1;
		totalRate.b = -totalRate.b;
	} else {
		delta = 1;
	}
	if (totalRate.b != 0) {
		Td = inverse(totalRate);
	} else {
		Td = INFINITE_TIME_DOUBLE;
	}
	if (Td != INFINITE_TIME_DOUBLE &amp;&amp; clockValue &gt; 0 &amp;&amp; T &gt; 0 &amp;&amp; clockValue &lt; T) {
		if (delta == oldDelta) {
			Td = multiply(divide(oldRate, totalRate), int_to_double(T - clockValue));
		} else {
			Td = add(multiply(divide(oldRate, totalRate), int_to_double(clockValue)), inverse(totalRate)); //It is actually abs() for the first divide and also for the inverse, but both totalRate and oldRate have been already changed into positive
		}
	}
	T = _ANIMO_round(Td);
	if (T != INFINITE_TIME &amp;&amp; T &lt; 1) T = 1; // Ensure that the minimal duration for a reaction is 1 t.u., otherwise the model will behave nondeterministically
	if (delta &gt; 0 &amp;&amp; R &gt;= MAX || delta &lt; 0 &amp;&amp; R &lt;= 0) T = INFINITE_TIME;
	clockValue = 0;
	c = 0;
}

void reach() {
	if (0 &lt;= R + delta &amp;&amp; R + delta &lt;= MAX) {
		R = R + delta;
	}
	clockValue = 0;
}

bool infinite_delay() {
	return T == INFINITE_TIME;
}

</declaration>
		<location id="id124" x="-1555" y="-866">
			<committed/>
		</location>
		<location id="id125" x="-1555" y="-816">
			<label kind="invariant" x="-1538" y="-850">minQueue == 28</label>
			<committed/>
		</location>
		<location id="id126" x="-1895" y="-646">
			<name x="-1892" y="-634">responding</name>
			<urgent/>
		</location>
		<location id="id127" x="-1496" y="-663">
			<name x="-1488" y="-687">start</name>
		</location>
		<location id="id128" x="-1666" y="-731">
			<name x="-1730" y="-747">waiting</name>
			<label kind="invariant" x="-1730" y="-719">c &lt;= T
|| infinite_delay()</label>
		</location>
		<init ref="id127"/>
		<transition>
			<source ref="id126"/>
			<target ref="id128"/>
			<label kind="guard" x="-1793" y="-680">minIDresponding == 28</label>
			<label kind="synchronisation" x="-1793" y="-663">do_update!</label>
			<label kind="assignment" x="-1793" y="-646">update(),
exit_responding()</label>
			<nail x="-1666" y="-646"/>
		</transition>
		<transition>
			<source ref="id126"/>
			<target ref="id128"/>
			<label kind="synchronisation" x="-1793" y="-595">do_update?</label>
			<label kind="assignment" x="-1793" y="-578">update()</label>
			<nail x="-1895" y="-578"/>
			<nail x="-1666" y="-578"/>
		</transition>
		<transition>
			<source ref="id127"/>
			<target ref="id128"/>
			<label kind="synchronisation" x="-1564" y="-722">do_update?</label>
			<label kind="assignment" x="-1564" y="-705">update()</label>
		</transition>
		<transition>
			<source ref="id128"/>
			<target ref="id125"/>
			<label kind="guard" x="-1691" y="-867">!infinite_delay() &amp;&amp;
c &gt;= T</label>
			<label kind="synchronisation" x="-1691" y="-833">reaching!</label>
			<label kind="assignment" x="-1691" y="-816">reach(), c = 0,
enqueue(28)</label>
			<nail x="-1666" y="-816"/>
		</transition>
		<transition>
			<source ref="id125"/>
			<target ref="id124"/>
		</transition>
		<transition>
			<source ref="id128"/>
			<target ref="id124"/>
			<label kind="guard" x="-1691" y="-867">!infinite_delay() &amp;&amp;
c &gt;= T</label>
			<label kind="synchronisation" x="-1691" y="-833">reaching?</label>
			<label kind="assignment" x="-1691" y="-816">reach(), c = 0,
enqueue(28)</label>
			<nail x="-1666" y="-816"/>
		</transition>
		<transition>
			<source ref="id124"/>
			<target ref="id128"/>
			<label kind="guard" x="-1538" y="-850">minQueue == 28</label>
			<label kind="synchronisation" x="-1538" y="-833">reached[28]!</label>
			<label kind="assignment" x="-1538" y="-816">set_time(),
update(),
exit_queue(28)</label>
			<nail x="-1462" y="-816"/>
			<nail x="-1462" y="-756"/>
		</transition>
		<transition>
			<source ref="id128"/>
			<target ref="id126"/>
			<label kind="guard" x="-1887" y="-782">c &gt; 0 &amp;&amp;
(infinite_delay() || c &lt; T)</label>
			<label kind="synchronisation" x="-1887" y="-748">reached[40]?</label>
			<label kind="assignment" x="-1887" y="-731">get_time(),
enter_responding(28)</label>
			<nail x="-1751" y="-731"/>
			<nail x="-1895" y="-731"/>
		</transition>
	</template>
	<template>
		<name>Reactant_R30</name>
		<parameter>int[0,100]&amp; R, const int MAX</parameter>
		<declaration>int[-1, 1] delta = 0, oldDelta = 0;
time_t T;
clock c;
double_t totalRate = INFINITE_TIME_DOUBLE, oldRate = INFINITE_TIME_DOUBLE;
time_t lastUpdate = 0, clockValue = 0;
double_t Td;


void set_time() {
	if (lastUpdate + T &gt; STOP_TIME) currentTime = STOP_TIME;
	else currentTime = lastUpdate + T;
	lastUpdate = currentTime;
	clockValue = 0;
}

void get_time() {
	clockValue = currentTime - lastUpdate;
	lastUpdate = currentTime;
}

double_t compute_rate() {
	double_t R82_R30_r = scenario1(k_R82_R30, int_to_double(R82), int_to_double(R82Levels), true);
	double_t R30_R30_r = scenario1(k_R30_R30, int_to_double(R30), int_to_double(R30Levels), true);
	return subtract(add(zero, R82_R30_r), R30_R30_r);
}

void update() {
	oldRate = totalRate;
	oldDelta = delta;
	if (currentTime == STOP_TIME) totalRate = zero;
	else totalRate = compute_rate();
	if (totalRate.b &lt; 0) {
		delta = -1;
		totalRate.b = -totalRate.b;
	} else {
		delta = 1;
	}
	if (totalRate.b != 0) {
		Td = inverse(totalRate);
	} else {
		Td = INFINITE_TIME_DOUBLE;
	}
	if (Td != INFINITE_TIME_DOUBLE &amp;&amp; clockValue &gt; 0 &amp;&amp; T &gt; 0 &amp;&amp; clockValue &lt; T) {
		if (delta == oldDelta) {
			Td = multiply(divide(oldRate, totalRate), int_to_double(T - clockValue));
		} else {
			Td = add(multiply(divide(oldRate, totalRate), int_to_double(clockValue)), inverse(totalRate)); //It is actually abs() for the first divide and also for the inverse, but both totalRate and oldRate have been already changed into positive
		}
	}
	T = _ANIMO_round(Td);
	if (T != INFINITE_TIME &amp;&amp; T &lt; 1) T = 1; // Ensure that the minimal duration for a reaction is 1 t.u., otherwise the model will behave nondeterministically
	if (delta &gt; 0 &amp;&amp; R &gt;= MAX || delta &lt; 0 &amp;&amp; R &lt;= 0) T = INFINITE_TIME;
	clockValue = 0;
	c = 0;
}

void reach() {
	if (0 &lt;= R + delta &amp;&amp; R + delta &lt;= MAX) {
		R = R + delta;
	}
	clockValue = 0;
}

bool infinite_delay() {
	return T == INFINITE_TIME;
}

</declaration>
		<location id="id129" x="-1555" y="-866">
			<committed/>
		</location>
		<location id="id130" x="-1555" y="-816">
			<label kind="invariant" x="-1538" y="-850">minQueue == 29</label>
			<committed/>
		</location>
		<location id="id131" x="-1895" y="-646">
			<name x="-1892" y="-634">responding</name>
			<urgent/>
		</location>
		<location id="id132" x="-1496" y="-663">
			<name x="-1488" y="-687">start</name>
		</location>
		<location id="id133" x="-1666" y="-731">
			<name x="-1730" y="-747">waiting</name>
			<label kind="invariant" x="-1730" y="-719">c &lt;= T
|| infinite_delay()</label>
		</location>
		<init ref="id132"/>
		<transition>
			<source ref="id131"/>
			<target ref="id133"/>
			<label kind="guard" x="-1793" y="-680">minIDresponding == 29</label>
			<label kind="synchronisation" x="-1793" y="-663">do_update!</label>
			<label kind="assignment" x="-1793" y="-646">update(),
exit_responding()</label>
			<nail x="-1666" y="-646"/>
		</transition>
		<transition>
			<source ref="id131"/>
			<target ref="id133"/>
			<label kind="synchronisation" x="-1793" y="-595">do_update?</label>
			<label kind="assignment" x="-1793" y="-578">update()</label>
			<nail x="-1895" y="-578"/>
			<nail x="-1666" y="-578"/>
		</transition>
		<transition>
			<source ref="id132"/>
			<target ref="id133"/>
			<label kind="synchronisation" x="-1564" y="-722">do_update?</label>
			<label kind="assignment" x="-1564" y="-705">update()</label>
		</transition>
		<transition>
			<source ref="id133"/>
			<target ref="id130"/>
			<label kind="guard" x="-1691" y="-867">!infinite_delay() &amp;&amp;
c &gt;= T</label>
			<label kind="synchronisation" x="-1691" y="-833">reaching!</label>
			<label kind="assignment" x="-1691" y="-816">reach(), c = 0,
enqueue(29)</label>
			<nail x="-1666" y="-816"/>
		</transition>
		<transition>
			<source ref="id130"/>
			<target ref="id129"/>
		</transition>
		<transition>
			<source ref="id133"/>
			<target ref="id129"/>
			<label kind="guard" x="-1691" y="-867">!infinite_delay() &amp;&amp;
c &gt;= T</label>
			<label kind="synchronisation" x="-1691" y="-833">reaching?</label>
			<label kind="assignment" x="-1691" y="-816">reach(), c = 0,
enqueue(29)</label>
			<nail x="-1666" y="-816"/>
		</transition>
		<transition>
			<source ref="id129"/>
			<target ref="id133"/>
			<label kind="guard" x="-1538" y="-850">minQueue == 29</label>
			<label kind="synchronisation" x="-1538" y="-833">reached[29]!</label>
			<label kind="assignment" x="-1538" y="-816">set_time(),
update(),
exit_queue(29)</label>
			<nail x="-1462" y="-816"/>
			<nail x="-1462" y="-756"/>
		</transition>
		<transition>
			<source ref="id133"/>
			<target ref="id131"/>
			<label kind="guard" x="-1887" y="-782">c &gt; 0 &amp;&amp;
(infinite_delay() || c &lt; T)</label>
			<label kind="synchronisation" x="-1887" y="-748">reached[81]?</label>
			<label kind="assignment" x="-1887" y="-731">get_time(),
enter_responding(29)</label>
			<nail x="-1751" y="-731"/>
			<nail x="-1895" y="-731"/>
		</transition>
	</template>
	<template>
		<name>Reactant_R31</name>
		<parameter>int[0,100]&amp; R, const int MAX</parameter>
		<declaration>int[-1, 1] delta = 0, oldDelta = 0;
time_t T;
clock c;
double_t totalRate = INFINITE_TIME_DOUBLE, oldRate = INFINITE_TIME_DOUBLE;
time_t lastUpdate = 0, clockValue = 0;
double_t Td;


void set_time() {
	if (lastUpdate + T &gt; STOP_TIME) currentTime = STOP_TIME;
	else currentTime = lastUpdate + T;
	lastUpdate = currentTime;
	clockValue = 0;
}

void get_time() {
	clockValue = currentTime - lastUpdate;
	lastUpdate = currentTime;
}

double_t compute_rate() {
	double_t R31_R31_r = scenario1(k_R31_R31, int_to_double(R31), int_to_double(R31Levels), true);
	double_t R7_R31_r = scenario1(k_R7_R31, int_to_double(R7), int_to_double(R7Levels), true);
	double_t R78_R31_r = scenario1(k_R78_R31, int_to_double(R78), int_to_double(R78Levels), true);
	return add(add(subtract(zero, R31_R31_r), R7_R31_r), R78_R31_r);
}

void update() {
	oldRate = totalRate;
	oldDelta = delta;
	if (currentTime == STOP_TIME) totalRate = zero;
	else totalRate = compute_rate();
	if (totalRate.b &lt; 0) {
		delta = -1;
		totalRate.b = -totalRate.b;
	} else {
		delta = 1;
	}
	if (totalRate.b != 0) {
		Td = inverse(totalRate);
	} else {
		Td = INFINITE_TIME_DOUBLE;
	}
	if (Td != INFINITE_TIME_DOUBLE &amp;&amp; clockValue &gt; 0 &amp;&amp; T &gt; 0 &amp;&amp; clockValue &lt; T) {
		if (delta == oldDelta) {
			Td = multiply(divide(oldRate, totalRate), int_to_double(T - clockValue));
		} else {
			Td = add(multiply(divide(oldRate, totalRate), int_to_double(clockValue)), inverse(totalRate)); //It is actually abs() for the first divide and also for the inverse, but both totalRate and oldRate have been already changed into positive
		}
	}
	T = _ANIMO_round(Td);
	if (T != INFINITE_TIME &amp;&amp; T &lt; 1) T = 1; // Ensure that the minimal duration for a reaction is 1 t.u., otherwise the model will behave nondeterministically
	if (delta &gt; 0 &amp;&amp; R &gt;= MAX || delta &lt; 0 &amp;&amp; R &lt;= 0) T = INFINITE_TIME;
	clockValue = 0;
	c = 0;
}

void reach() {
	if (0 &lt;= R + delta &amp;&amp; R + delta &lt;= MAX) {
		R = R + delta;
	}
	clockValue = 0;
}

bool infinite_delay() {
	return T == INFINITE_TIME;
}

</declaration>
		<location id="id134" x="-1555" y="-866">
			<committed/>
		</location>
		<location id="id135" x="-1555" y="-816">
			<label kind="invariant" x="-1538" y="-850">minQueue == 30</label>
			<committed/>
		</location>
		<location id="id136" x="-1895" y="-646">
			<name x="-1892" y="-634">responding</name>
			<urgent/>
		</location>
		<location id="id137" x="-1496" y="-663">
			<name x="-1488" y="-687">start</name>
		</location>
		<location id="id138" x="-1666" y="-731">
			<name x="-1730" y="-747">waiting</name>
			<label kind="invariant" x="-1730" y="-719">c &lt;= T
|| infinite_delay()</label>
		</location>
		<init ref="id137"/>
		<transition>
			<source ref="id136"/>
			<target ref="id138"/>
			<label kind="guard" x="-1793" y="-680">minIDresponding == 30</label>
			<label kind="synchronisation" x="-1793" y="-663">do_update!</label>
			<label kind="assignment" x="-1793" y="-646">update(),
exit_responding()</label>
			<nail x="-1666" y="-646"/>
		</transition>
		<transition>
			<source ref="id136"/>
			<target ref="id138"/>
			<label kind="synchronisation" x="-1793" y="-595">do_update?</label>
			<label kind="assignment" x="-1793" y="-578">update()</label>
			<nail x="-1895" y="-578"/>
			<nail x="-1666" y="-578"/>
		</transition>
		<transition>
			<source ref="id137"/>
			<target ref="id138"/>
			<label kind="synchronisation" x="-1564" y="-722">do_update?</label>
			<label kind="assignment" x="-1564" y="-705">update()</label>
		</transition>
		<transition>
			<source ref="id138"/>
			<target ref="id135"/>
			<label kind="guard" x="-1691" y="-867">!infinite_delay() &amp;&amp;
c &gt;= T</label>
			<label kind="synchronisation" x="-1691" y="-833">reaching!</label>
			<label kind="assignment" x="-1691" y="-816">reach(), c = 0,
enqueue(30)</label>
			<nail x="-1666" y="-816"/>
		</transition>
		<transition>
			<source ref="id135"/>
			<target ref="id134"/>
		</transition>
		<transition>
			<source ref="id138"/>
			<target ref="id134"/>
			<label kind="guard" x="-1691" y="-867">!infinite_delay() &amp;&amp;
c &gt;= T</label>
			<label kind="synchronisation" x="-1691" y="-833">reaching?</label>
			<label kind="assignment" x="-1691" y="-816">reach(), c = 0,
enqueue(30)</label>
			<nail x="-1666" y="-816"/>
		</transition>
		<transition>
			<source ref="id134"/>
			<target ref="id138"/>
			<label kind="guard" x="-1538" y="-850">minQueue == 30</label>
			<label kind="synchronisation" x="-1538" y="-833">reached[30]!</label>
			<label kind="assignment" x="-1538" y="-816">set_time(),
update(),
exit_queue(30)</label>
			<nail x="-1462" y="-816"/>
			<nail x="-1462" y="-756"/>
		</transition>
		<transition>
			<source ref="id138"/>
			<target ref="id136"/>
			<label kind="guard" x="-1887" y="-782">c &gt; 0 &amp;&amp;
(infinite_delay() || c &lt; T)</label>
			<label kind="synchronisation" x="-1887" y="-748">reached[7]?</label>
			<label kind="assignment" x="-1887" y="-731">get_time(),
enter_responding(30)</label>
			<nail x="-1751" y="-731"/>
			<nail x="-1895" y="-731"/>
		</transition>
		<transition>
			<source ref="id138"/>
			<target ref="id136"/>
			<label kind="guard" x="-1887" y="-782">c &gt; 0 &amp;&amp;
(infinite_delay() || c &lt; T)</label>
			<label kind="synchronisation" x="-1887" y="-748">reached[77]?</label>
			<label kind="assignment" x="-1887" y="-731">get_time(),
enter_responding(30)</label>
			<nail x="-1751" y="-731"/>
			<nail x="-1895" y="-731"/>
		</transition>
	</template>
	<template>
		<name>Reactant_R32</name>
		<parameter>int[0,100]&amp; R, const int MAX</parameter>
		<declaration>int[-1, 1] delta = 0, oldDelta = 0;
time_t T;
clock c;
double_t totalRate = INFINITE_TIME_DOUBLE, oldRate = INFINITE_TIME_DOUBLE;
time_t lastUpdate = 0, clockValue = 0;
double_t Td;


void set_time() {
	if (lastUpdate + T &gt; STOP_TIME) currentTime = STOP_TIME;
	else currentTime = lastUpdate + T;
	lastUpdate = currentTime;
	clockValue = 0;
}

void get_time() {
	clockValue = currentTime - lastUpdate;
	lastUpdate = currentTime;
}

double_t compute_rate() {
	double_t R34_R33_R32_r = scenario2_3(k_R34_R33_R32, int_to_double(R33), int_to_double(R33Levels), true, int_to_double(R34), int_to_double(R34Levels), true);
	double_t R32_R32_r = scenario1(k_R32_R32, int_to_double(R32), int_to_double(R32Levels), true);
	double_t R33_R32_r = scenario1(k_R33_R32, int_to_double(R33), int_to_double(R33Levels), true);
	return add(subtract(add(zero, R34_R33_R32_r), R32_R32_r), R33_R32_r);
}

void update() {
	oldRate = totalRate;
	oldDelta = delta;
	if (currentTime == STOP_TIME) totalRate = zero;
	else totalRate = compute_rate();
	if (totalRate.b &lt; 0) {
		delta = -1;
		totalRate.b = -totalRate.b;
	} else {
		delta = 1;
	}
	if (totalRate.b != 0) {
		Td = inverse(totalRate);
	} else {
		Td = INFINITE_TIME_DOUBLE;
	}
	if (Td != INFINITE_TIME_DOUBLE &amp;&amp; clockValue &gt; 0 &amp;&amp; T &gt; 0 &amp;&amp; clockValue &lt; T) {
		if (delta == oldDelta) {
			Td = multiply(divide(oldRate, totalRate), int_to_double(T - clockValue));
		} else {
			Td = add(multiply(divide(oldRate, totalRate), int_to_double(clockValue)), inverse(totalRate)); //It is actually abs() for the first divide and also for the inverse, but both totalRate and oldRate have been already changed into positive
		}
	}
	T = _ANIMO_round(Td);
	if (T != INFINITE_TIME &amp;&amp; T &lt; 1) T = 1; // Ensure that the minimal duration for a reaction is 1 t.u., otherwise the model will behave nondeterministically
	if (delta &gt; 0 &amp;&amp; R &gt;= MAX || delta &lt; 0 &amp;&amp; R &lt;= 0) T = INFINITE_TIME;
	clockValue = 0;
	c = 0;
}

void reach() {
	if (0 &lt;= R + delta &amp;&amp; R + delta &lt;= MAX) {
		R = R + delta;
	}
	clockValue = 0;
}

bool infinite_delay() {
	return T == INFINITE_TIME;
}

</declaration>
		<location id="id139" x="-1555" y="-866">
			<committed/>
		</location>
		<location id="id140" x="-1555" y="-816">
			<label kind="invariant" x="-1538" y="-850">minQueue == 31</label>
			<committed/>
		</location>
		<location id="id141" x="-1895" y="-646">
			<name x="-1892" y="-634">responding</name>
			<urgent/>
		</location>
		<location id="id142" x="-1496" y="-663">
			<name x="-1488" y="-687">start</name>
		</location>
		<location id="id143" x="-1666" y="-731">
			<name x="-1730" y="-747">waiting</name>
			<label kind="invariant" x="-1730" y="-719">c &lt;= T
|| infinite_delay()</label>
		</location>
		<init ref="id142"/>
		<transition>
			<source ref="id141"/>
			<target ref="id143"/>
			<label kind="guard" x="-1793" y="-680">minIDresponding == 31</label>
			<label kind="synchronisation" x="-1793" y="-663">do_update!</label>
			<label kind="assignment" x="-1793" y="-646">update(),
exit_responding()</label>
			<nail x="-1666" y="-646"/>
		</transition>
		<transition>
			<source ref="id141"/>
			<target ref="id143"/>
			<label kind="synchronisation" x="-1793" y="-595">do_update?</label>
			<label kind="assignment" x="-1793" y="-578">update()</label>
			<nail x="-1895" y="-578"/>
			<nail x="-1666" y="-578"/>
		</transition>
		<transition>
			<source ref="id142"/>
			<target ref="id143"/>
			<label kind="synchronisation" x="-1564" y="-722">do_update?</label>
			<label kind="assignment" x="-1564" y="-705">update()</label>
		</transition>
		<transition>
			<source ref="id143"/>
			<target ref="id140"/>
			<label kind="guard" x="-1691" y="-867">!infinite_delay() &amp;&amp;
c &gt;= T</label>
			<label kind="synchronisation" x="-1691" y="-833">reaching!</label>
			<label kind="assignment" x="-1691" y="-816">reach(), c = 0,
enqueue(31)</label>
			<nail x="-1666" y="-816"/>
		</transition>
		<transition>
			<source ref="id140"/>
			<target ref="id139"/>
		</transition>
		<transition>
			<source ref="id143"/>
			<target ref="id139"/>
			<label kind="guard" x="-1691" y="-867">!infinite_delay() &amp;&amp;
c &gt;= T</label>
			<label kind="synchronisation" x="-1691" y="-833">reaching?</label>
			<label kind="assignment" x="-1691" y="-816">reach(), c = 0,
enqueue(31)</label>
			<nail x="-1666" y="-816"/>
		</transition>
		<transition>
			<source ref="id139"/>
			<target ref="id143"/>
			<label kind="guard" x="-1538" y="-850">minQueue == 31</label>
			<label kind="synchronisation" x="-1538" y="-833">reached[31]!</label>
			<label kind="assignment" x="-1538" y="-816">set_time(),
update(),
exit_queue(31)</label>
			<nail x="-1462" y="-816"/>
			<nail x="-1462" y="-756"/>
		</transition>
		<transition>
			<source ref="id143"/>
			<target ref="id141"/>
			<label kind="guard" x="-1887" y="-782">c &gt; 0 &amp;&amp;
(infinite_delay() || c &lt; T)</label>
			<label kind="synchronisation" x="-1887" y="-748">reached[33]?</label>
			<label kind="assignment" x="-1887" y="-731">get_time(),
enter_responding(31)</label>
			<nail x="-1751" y="-731"/>
			<nail x="-1895" y="-731"/>
		</transition>
		<transition>
			<source ref="id143"/>
			<target ref="id141"/>
			<label kind="guard" x="-1887" y="-782">c &gt; 0 &amp;&amp;
(infinite_delay() || c &lt; T)</label>
			<label kind="synchronisation" x="-1887" y="-748">reached[32]?</label>
			<label kind="assignment" x="-1887" y="-731">get_time(),
enter_responding(31)</label>
			<nail x="-1751" y="-731"/>
			<nail x="-1895" y="-731"/>
		</transition>
	</template>
	<template>
		<name>Reactant_R33</name>
		<parameter>int[0,100]&amp; R, const int MAX</parameter>
		<declaration>int[-1, 1] delta = 0, oldDelta = 0;
time_t T;
clock c;
double_t totalRate = INFINITE_TIME_DOUBLE, oldRate = INFINITE_TIME_DOUBLE;
time_t lastUpdate = 0, clockValue = 0;
double_t Td;


void set_time() {
	if (lastUpdate + T &gt; STOP_TIME) currentTime = STOP_TIME;
	else currentTime = lastUpdate + T;
	lastUpdate = currentTime;
	clockValue = 0;
}

void get_time() {
	clockValue = currentTime - lastUpdate;
	lastUpdate = currentTime;
}

double_t compute_rate() {
	double_t R31_R33_r = scenario1(k_R31_R33, int_to_double(R31), int_to_double(R31Levels), true);
	double_t R84_R33_r = scenario1(k_R84_R33, int_to_double(R84), int_to_double(R84Levels), true);
	double_t R33_R33_r = scenario1(k_R33_R33, int_to_double(R33), int_to_double(R33Levels), true);
	return subtract(subtract(add(zero, R31_R33_r), R84_R33_r), R33_R33_r);
}

void update() {
	oldRate = totalRate;
	oldDelta = delta;
	if (currentTime == STOP_TIME) totalRate = zero;
	else totalRate = compute_rate();
	if (totalRate.b &lt; 0) {
		delta = -1;
		totalRate.b = -totalRate.b;
	} else {
		delta = 1;
	}
	if (totalRate.b != 0) {
		Td = inverse(totalRate);
	} else {
		Td = INFINITE_TIME_DOUBLE;
	}
	if (Td != INFINITE_TIME_DOUBLE &amp;&amp; clockValue &gt; 0 &amp;&amp; T &gt; 0 &amp;&amp; clockValue &lt; T) {
		if (delta == oldDelta) {
			Td = multiply(divide(oldRate, totalRate), int_to_double(T - clockValue));
		} else {
			Td = add(multiply(divide(oldRate, totalRate), int_to_double(clockValue)), inverse(totalRate)); //It is actually abs() for the first divide and also for the inverse, but both totalRate and oldRate have been already changed into positive
		}
	}
	T = _ANIMO_round(Td);
	if (T != INFINITE_TIME &amp;&amp; T &lt; 1) T = 1; // Ensure that the minimal duration for a reaction is 1 t.u., otherwise the model will behave nondeterministically
	if (delta &gt; 0 &amp;&amp; R &gt;= MAX || delta &lt; 0 &amp;&amp; R &lt;= 0) T = INFINITE_TIME;
	clockValue = 0;
	c = 0;
}

void reach() {
	if (0 &lt;= R + delta &amp;&amp; R + delta &lt;= MAX) {
		R = R + delta;
	}
	clockValue = 0;
}

bool infinite_delay() {
	return T == INFINITE_TIME;
}

</declaration>
		<location id="id144" x="-1555" y="-866">
			<committed/>
		</location>
		<location id="id145" x="-1555" y="-816">
			<label kind="invariant" x="-1538" y="-850">minQueue == 32</label>
			<committed/>
		</location>
		<location id="id146" x="-1895" y="-646">
			<name x="-1892" y="-634">responding</name>
			<urgent/>
		</location>
		<location id="id147" x="-1496" y="-663">
			<name x="-1488" y="-687">start</name>
		</location>
		<location id="id148" x="-1666" y="-731">
			<name x="-1730" y="-747">waiting</name>
			<label kind="invariant" x="-1730" y="-719">c &lt;= T
|| infinite_delay()</label>
		</location>
		<init ref="id147"/>
		<transition>
			<source ref="id146"/>
			<target ref="id148"/>
			<label kind="guard" x="-1793" y="-680">minIDresponding == 32</label>
			<label kind="synchronisation" x="-1793" y="-663">do_update!</label>
			<label kind="assignment" x="-1793" y="-646">update(),
exit_responding()</label>
			<nail x="-1666" y="-646"/>
		</transition>
		<transition>
			<source ref="id146"/>
			<target ref="id148"/>
			<label kind="synchronisation" x="-1793" y="-595">do_update?</label>
			<label kind="assignment" x="-1793" y="-578">update()</label>
			<nail x="-1895" y="-578"/>
			<nail x="-1666" y="-578"/>
		</transition>
		<transition>
			<source ref="id147"/>
			<target ref="id148"/>
			<label kind="synchronisation" x="-1564" y="-722">do_update?</label>
			<label kind="assignment" x="-1564" y="-705">update()</label>
		</transition>
		<transition>
			<source ref="id148"/>
			<target ref="id145"/>
			<label kind="guard" x="-1691" y="-867">!infinite_delay() &amp;&amp;
c &gt;= T</label>
			<label kind="synchronisation" x="-1691" y="-833">reaching!</label>
			<label kind="assignment" x="-1691" y="-816">reach(), c = 0,
enqueue(32)</label>
			<nail x="-1666" y="-816"/>
		</transition>
		<transition>
			<source ref="id145"/>
			<target ref="id144"/>
		</transition>
		<transition>
			<source ref="id148"/>
			<target ref="id144"/>
			<label kind="guard" x="-1691" y="-867">!infinite_delay() &amp;&amp;
c &gt;= T</label>
			<label kind="synchronisation" x="-1691" y="-833">reaching?</label>
			<label kind="assignment" x="-1691" y="-816">reach(), c = 0,
enqueue(32)</label>
			<nail x="-1666" y="-816"/>
		</transition>
		<transition>
			<source ref="id144"/>
			<target ref="id148"/>
			<label kind="guard" x="-1538" y="-850">minQueue == 32</label>
			<label kind="synchronisation" x="-1538" y="-833">reached[32]!</label>
			<label kind="assignment" x="-1538" y="-816">set_time(),
update(),
exit_queue(32)</label>
			<nail x="-1462" y="-816"/>
			<nail x="-1462" y="-756"/>
		</transition>
		<transition>
			<source ref="id148"/>
			<target ref="id146"/>
			<label kind="guard" x="-1887" y="-782">c &gt; 0 &amp;&amp;
(infinite_delay() || c &lt; T)</label>
			<label kind="synchronisation" x="-1887" y="-748">reached[30]?</label>
			<label kind="assignment" x="-1887" y="-731">get_time(),
enter_responding(32)</label>
			<nail x="-1751" y="-731"/>
			<nail x="-1895" y="-731"/>
		</transition>
		<transition>
			<source ref="id148"/>
			<target ref="id146"/>
			<label kind="guard" x="-1887" y="-782">c &gt; 0 &amp;&amp;
(infinite_delay() || c &lt; T)</label>
			<label kind="synchronisation" x="-1887" y="-748">reached[83]?</label>
			<label kind="assignment" x="-1887" y="-731">get_time(),
enter_responding(32)</label>
			<nail x="-1751" y="-731"/>
			<nail x="-1895" y="-731"/>
		</transition>
	</template>
	<template>
		<name>Reactant_R34</name>
		<parameter>int[0,100]&amp; R, const int MAX</parameter>
		<declaration>int[-1, 1] delta = 0, oldDelta = 0;
time_t T;
clock c;
double_t totalRate = INFINITE_TIME_DOUBLE, oldRate = INFINITE_TIME_DOUBLE;
time_t lastUpdate = 0, clockValue = 0;
double_t Td;


void set_time() {
	if (lastUpdate + T &gt; STOP_TIME) currentTime = STOP_TIME;
	else currentTime = lastUpdate + T;
	lastUpdate = currentTime;
	clockValue = 0;
}

void get_time() {
	clockValue = currentTime - lastUpdate;
	lastUpdate = currentTime;
}

double_t compute_rate() {
	double_t R78_R34_r = scenario1(k_R78_R34, int_to_double(R78), int_to_double(R78Levels), true);
	double_t R34_R34_r = scenario1(k_R34_R34, int_to_double(R34), int_to_double(R34Levels), true);
	return subtract(add(zero, R78_R34_r), R34_R34_r);
}

void update() {
	oldRate = totalRate;
	oldDelta = delta;
	if (currentTime == STOP_TIME) totalRate = zero;
	else totalRate = compute_rate();
	if (totalRate.b &lt; 0) {
		delta = -1;
		totalRate.b = -totalRate.b;
	} else {
		delta = 1;
	}
	if (totalRate.b != 0) {
		Td = inverse(totalRate);
	} else {
		Td = INFINITE_TIME_DOUBLE;
	}
	if (Td != INFINITE_TIME_DOUBLE &amp;&amp; clockValue &gt; 0 &amp;&amp; T &gt; 0 &amp;&amp; clockValue &lt; T) {
		if (delta == oldDelta) {
			Td = multiply(divide(oldRate, totalRate), int_to_double(T - clockValue));
		} else {
			Td = add(multiply(divide(oldRate, totalRate), int_to_double(clockValue)), inverse(totalRate)); //It is actually abs() for the first divide and also for the inverse, but both totalRate and oldRate have been already changed into positive
		}
	}
	T = _ANIMO_round(Td);
	if (T != INFINITE_TIME &amp;&amp; T &lt; 1) T = 1; // Ensure that the minimal duration for a reaction is 1 t.u., otherwise the model will behave nondeterministically
	if (delta &gt; 0 &amp;&amp; R &gt;= MAX || delta &lt; 0 &amp;&amp; R &lt;= 0) T = INFINITE_TIME;
	clockValue = 0;
	c = 0;
}

void reach() {
	if (0 &lt;= R + delta &amp;&amp; R + delta &lt;= MAX) {
		R = R + delta;
	}
	clockValue = 0;
}

bool infinite_delay() {
	return T == INFINITE_TIME;
}

</declaration>
		<location id="id149" x="-1555" y="-866">
			<committed/>
		</location>
		<location id="id150" x="-1555" y="-816">
			<label kind="invariant" x="-1538" y="-850">minQueue == 33</label>
			<committed/>
		</location>
		<location id="id151" x="-1895" y="-646">
			<name x="-1892" y="-634">responding</name>
			<urgent/>
		</location>
		<location id="id152" x="-1496" y="-663">
			<name x="-1488" y="-687">start</name>
		</location>
		<location id="id153" x="-1666" y="-731">
			<name x="-1730" y="-747">waiting</name>
			<label kind="invariant" x="-1730" y="-719">c &lt;= T
|| infinite_delay()</label>
		</location>
		<init ref="id152"/>
		<transition>
			<source ref="id151"/>
			<target ref="id153"/>
			<label kind="guard" x="-1793" y="-680">minIDresponding == 33</label>
			<label kind="synchronisation" x="-1793" y="-663">do_update!</label>
			<label kind="assignment" x="-1793" y="-646">update(),
exit_responding()</label>
			<nail x="-1666" y="-646"/>
		</transition>
		<transition>
			<source ref="id151"/>
			<target ref="id153"/>
			<label kind="synchronisation" x="-1793" y="-595">do_update?</label>
			<label kind="assignment" x="-1793" y="-578">update()</label>
			<nail x="-1895" y="-578"/>
			<nail x="-1666" y="-578"/>
		</transition>
		<transition>
			<source ref="id152"/>
			<target ref="id153"/>
			<label kind="synchronisation" x="-1564" y="-722">do_update?</label>
			<label kind="assignment" x="-1564" y="-705">update()</label>
		</transition>
		<transition>
			<source ref="id153"/>
			<target ref="id150"/>
			<label kind="guard" x="-1691" y="-867">!infinite_delay() &amp;&amp;
c &gt;= T</label>
			<label kind="synchronisation" x="-1691" y="-833">reaching!</label>
			<label kind="assignment" x="-1691" y="-816">reach(), c = 0,
enqueue(33)</label>
			<nail x="-1666" y="-816"/>
		</transition>
		<transition>
			<source ref="id150"/>
			<target ref="id149"/>
		</transition>
		<transition>
			<source ref="id153"/>
			<target ref="id149"/>
			<label kind="guard" x="-1691" y="-867">!infinite_delay() &amp;&amp;
c &gt;= T</label>
			<label kind="synchronisation" x="-1691" y="-833">reaching?</label>
			<label kind="assignment" x="-1691" y="-816">reach(), c = 0,
enqueue(33)</label>
			<nail x="-1666" y="-816"/>
		</transition>
		<transition>
			<source ref="id149"/>
			<target ref="id153"/>
			<label kind="guard" x="-1538" y="-850">minQueue == 33</label>
			<label kind="synchronisation" x="-1538" y="-833">reached[33]!</label>
			<label kind="assignment" x="-1538" y="-816">set_time(),
update(),
exit_queue(33)</label>
			<nail x="-1462" y="-816"/>
			<nail x="-1462" y="-756"/>
		</transition>
		<transition>
			<source ref="id153"/>
			<target ref="id151"/>
			<label kind="guard" x="-1887" y="-782">c &gt; 0 &amp;&amp;
(infinite_delay() || c &lt; T)</label>
			<label kind="synchronisation" x="-1887" y="-748">reached[77]?</label>
			<label kind="assignment" x="-1887" y="-731">get_time(),
enter_responding(33)</label>
			<nail x="-1751" y="-731"/>
			<nail x="-1895" y="-731"/>
		</transition>
	</template>
	<template>
		<name>Reactant_R35</name>
		<parameter>int[0,100]&amp; R, const int MAX</parameter>
		<declaration>int[-1, 1] delta = 0, oldDelta = 0;
time_t T;
clock c;
double_t totalRate = INFINITE_TIME_DOUBLE, oldRate = INFINITE_TIME_DOUBLE;
time_t lastUpdate = 0, clockValue = 0;
double_t Td;


void set_time() {
	if (lastUpdate + T &gt; STOP_TIME) currentTime = STOP_TIME;
	else currentTime = lastUpdate + T;
	lastUpdate = currentTime;
	clockValue = 0;
}

void get_time() {
	clockValue = currentTime - lastUpdate;
	lastUpdate = currentTime;
}

double_t compute_rate() {
	double_t R35_R35_r = scenario1(k_R35_R35, int_to_double(R35), int_to_double(R35Levels), true);
	double_t R36_R35_r = scenario1(k_R36_R35, int_to_double(R36), int_to_double(R36Levels), true);
	double_t R37_R36_R35_r = scenario2_3(k_R37_R36_R35, int_to_double(R36), int_to_double(R36Levels), true, int_to_double(R37), int_to_double(R37Levels), true);
	return add(add(subtract(zero, R35_R35_r), R36_R35_r), R37_R36_R35_r);
}

void update() {
	oldRate = totalRate;
	oldDelta = delta;
	if (currentTime == STOP_TIME) totalRate = zero;
	else totalRate = compute_rate();
	if (totalRate.b &lt; 0) {
		delta = -1;
		totalRate.b = -totalRate.b;
	} else {
		delta = 1;
	}
	if (totalRate.b != 0) {
		Td = inverse(totalRate);
	} else {
		Td = INFINITE_TIME_DOUBLE;
	}
	if (Td != INFINITE_TIME_DOUBLE &amp;&amp; clockValue &gt; 0 &amp;&amp; T &gt; 0 &amp;&amp; clockValue &lt; T) {
		if (delta == oldDelta) {
			Td = multiply(divide(oldRate, totalRate), int_to_double(T - clockValue));
		} else {
			Td = add(multiply(divide(oldRate, totalRate), int_to_double(clockValue)), inverse(totalRate)); //It is actually abs() for the first divide and also for the inverse, but both totalRate and oldRate have been already changed into positive
		}
	}
	T = _ANIMO_round(Td);
	if (T != INFINITE_TIME &amp;&amp; T &lt; 1) T = 1; // Ensure that the minimal duration for a reaction is 1 t.u., otherwise the model will behave nondeterministically
	if (delta &gt; 0 &amp;&amp; R &gt;= MAX || delta &lt; 0 &amp;&amp; R &lt;= 0) T = INFINITE_TIME;
	clockValue = 0;
	c = 0;
}

void reach() {
	if (0 &lt;= R + delta &amp;&amp; R + delta &lt;= MAX) {
		R = R + delta;
	}
	clockValue = 0;
}

bool infinite_delay() {
	return T == INFINITE_TIME;
}

</declaration>
		<location id="id154" x="-1555" y="-866">
			<committed/>
		</location>
		<location id="id155" x="-1555" y="-816">
			<label kind="invariant" x="-1538" y="-850">minQueue == 34</label>
			<committed/>
		</location>
		<location id="id156" x="-1895" y="-646">
			<name x="-1892" y="-634">responding</name>
			<urgent/>
		</location>
		<location id="id157" x="-1496" y="-663">
			<name x="-1488" y="-687">start</name>
		</location>
		<location id="id158" x="-1666" y="-731">
			<name x="-1730" y="-747">waiting</name>
			<label kind="invariant" x="-1730" y="-719">c &lt;= T
|| infinite_delay()</label>
		</location>
		<init ref="id157"/>
		<transition>
			<source ref="id156"/>
			<target ref="id158"/>
			<label kind="guard" x="-1793" y="-680">minIDresponding == 34</label>
			<label kind="synchronisation" x="-1793" y="-663">do_update!</label>
			<label kind="assignment" x="-1793" y="-646">update(),
exit_responding()</label>
			<nail x="-1666" y="-646"/>
		</transition>
		<transition>
			<source ref="id156"/>
			<target ref="id158"/>
			<label kind="synchronisation" x="-1793" y="-595">do_update?</label>
			<label kind="assignment" x="-1793" y="-578">update()</label>
			<nail x="-1895" y="-578"/>
			<nail x="-1666" y="-578"/>
		</transition>
		<transition>
			<source ref="id157"/>
			<target ref="id158"/>
			<label kind="synchronisation" x="-1564" y="-722">do_update?</label>
			<label kind="assignment" x="-1564" y="-705">update()</label>
		</transition>
		<transition>
			<source ref="id158"/>
			<target ref="id155"/>
			<label kind="guard" x="-1691" y="-867">!infinite_delay() &amp;&amp;
c &gt;= T</label>
			<label kind="synchronisation" x="-1691" y="-833">reaching!</label>
			<label kind="assignment" x="-1691" y="-816">reach(), c = 0,
enqueue(34)</label>
			<nail x="-1666" y="-816"/>
		</transition>
		<transition>
			<source ref="id155"/>
			<target ref="id154"/>
		</transition>
		<transition>
			<source ref="id158"/>
			<target ref="id154"/>
			<label kind="guard" x="-1691" y="-867">!infinite_delay() &amp;&amp;
c &gt;= T</label>
			<label kind="synchronisation" x="-1691" y="-833">reaching?</label>
			<label kind="assignment" x="-1691" y="-816">reach(), c = 0,
enqueue(34)</label>
			<nail x="-1666" y="-816"/>
		</transition>
		<transition>
			<source ref="id154"/>
			<target ref="id158"/>
			<label kind="guard" x="-1538" y="-850">minQueue == 34</label>
			<label kind="synchronisation" x="-1538" y="-833">reached[34]!</label>
			<label kind="assignment" x="-1538" y="-816">set_time(),
update(),
exit_queue(34)</label>
			<nail x="-1462" y="-816"/>
			<nail x="-1462" y="-756"/>
		</transition>
		<transition>
			<source ref="id158"/>
			<target ref="id156"/>
			<label kind="guard" x="-1887" y="-782">c &gt; 0 &amp;&amp;
(infinite_delay() || c &lt; T)</label>
			<label kind="synchronisation" x="-1887" y="-748">reached[35]?</label>
			<label kind="assignment" x="-1887" y="-731">get_time(),
enter_responding(34)</label>
			<nail x="-1751" y="-731"/>
			<nail x="-1895" y="-731"/>
		</transition>
		<transition>
			<source ref="id158"/>
			<target ref="id156"/>
			<label kind="guard" x="-1887" y="-782">c &gt; 0 &amp;&amp;
(infinite_delay() || c &lt; T)</label>
			<label kind="synchronisation" x="-1887" y="-748">reached[36]?</label>
			<label kind="assignment" x="-1887" y="-731">get_time(),
enter_responding(34)</label>
			<nail x="-1751" y="-731"/>
			<nail x="-1895" y="-731"/>
		</transition>
	</template>
	<template>
		<name>Reactant_R36</name>
		<parameter>int[0,100]&amp; R, const int MAX</parameter>
		<declaration>int[-1, 1] delta = 0, oldDelta = 0;
time_t T;
clock c;
double_t totalRate = INFINITE_TIME_DOUBLE, oldRate = INFINITE_TIME_DOUBLE;
time_t lastUpdate = 0, clockValue = 0;
double_t Td;


void set_time() {
	if (lastUpdate + T &gt; STOP_TIME) currentTime = STOP_TIME;
	else currentTime = lastUpdate + T;
	lastUpdate = currentTime;
	clockValue = 0;
}

void get_time() {
	clockValue = currentTime - lastUpdate;
	lastUpdate = currentTime;
}

double_t compute_rate() {
	double_t R31_R36_r = scenario1(k_R31_R36, int_to_double(R31), int_to_double(R31Levels), true);
	double_t R36_R36_r = scenario1(k_R36_R36, int_to_double(R36), int_to_double(R36Levels), true);
	return subtract(add(zero, R31_R36_r), R36_R36_r);
}

void update() {
	oldRate = totalRate;
	oldDelta = delta;
	if (currentTime == STOP_TIME) totalRate = zero;
	else totalRate = compute_rate();
	if (totalRate.b &lt; 0) {
		delta = -1;
		totalRate.b = -totalRate.b;
	} else {
		delta = 1;
	}
	if (totalRate.b != 0) {
		Td = inverse(totalRate);
	} else {
		Td = INFINITE_TIME_DOUBLE;
	}
	if (Td != INFINITE_TIME_DOUBLE &amp;&amp; clockValue &gt; 0 &amp;&amp; T &gt; 0 &amp;&amp; clockValue &lt; T) {
		if (delta == oldDelta) {
			Td = multiply(divide(oldRate, totalRate), int_to_double(T - clockValue));
		} else {
			Td = add(multiply(divide(oldRate, totalRate), int_to_double(clockValue)), inverse(totalRate)); //It is actually abs() for the first divide and also for the inverse, but both totalRate and oldRate have been already changed into positive
		}
	}
	T = _ANIMO_round(Td);
	if (T != INFINITE_TIME &amp;&amp; T &lt; 1) T = 1; // Ensure that the minimal duration for a reaction is 1 t.u., otherwise the model will behave nondeterministically
	if (delta &gt; 0 &amp;&amp; R &gt;= MAX || delta &lt; 0 &amp;&amp; R &lt;= 0) T = INFINITE_TIME;
	clockValue = 0;
	c = 0;
}

void reach() {
	if (0 &lt;= R + delta &amp;&amp; R + delta &lt;= MAX) {
		R = R + delta;
	}
	clockValue = 0;
}

bool infinite_delay() {
	return T == INFINITE_TIME;
}

</declaration>
		<location id="id159" x="-1555" y="-866">
			<committed/>
		</location>
		<location id="id160" x="-1555" y="-816">
			<label kind="invariant" x="-1538" y="-850">minQueue == 35</label>
			<committed/>
		</location>
		<location id="id161" x="-1895" y="-646">
			<name x="-1892" y="-634">responding</name>
			<urgent/>
		</location>
		<location id="id162" x="-1496" y="-663">
			<name x="-1488" y="-687">start</name>
		</location>
		<location id="id163" x="-1666" y="-731">
			<name x="-1730" y="-747">waiting</name>
			<label kind="invariant" x="-1730" y="-719">c &lt;= T
|| infinite_delay()</label>
		</location>
		<init ref="id162"/>
		<transition>
			<source ref="id161"/>
			<target ref="id163"/>
			<label kind="guard" x="-1793" y="-680">minIDresponding == 35</label>
			<label kind="synchronisation" x="-1793" y="-663">do_update!</label>
			<label kind="assignment" x="-1793" y="-646">update(),
exit_responding()</label>
			<nail x="-1666" y="-646"/>
		</transition>
		<transition>
			<source ref="id161"/>
			<target ref="id163"/>
			<label kind="synchronisation" x="-1793" y="-595">do_update?</label>
			<label kind="assignment" x="-1793" y="-578">update()</label>
			<nail x="-1895" y="-578"/>
			<nail x="-1666" y="-578"/>
		</transition>
		<transition>
			<source ref="id162"/>
			<target ref="id163"/>
			<label kind="synchronisation" x="-1564" y="-722">do_update?</label>
			<label kind="assignment" x="-1564" y="-705">update()</label>
		</transition>
		<transition>
			<source ref="id163"/>
			<target ref="id160"/>
			<label kind="guard" x="-1691" y="-867">!infinite_delay() &amp;&amp;
c &gt;= T</label>
			<label kind="synchronisation" x="-1691" y="-833">reaching!</label>
			<label kind="assignment" x="-1691" y="-816">reach(), c = 0,
enqueue(35)</label>
			<nail x="-1666" y="-816"/>
		</transition>
		<transition>
			<source ref="id160"/>
			<target ref="id159"/>
		</transition>
		<transition>
			<source ref="id163"/>
			<target ref="id159"/>
			<label kind="guard" x="-1691" y="-867">!infinite_delay() &amp;&amp;
c &gt;= T</label>
			<label kind="synchronisation" x="-1691" y="-833">reaching?</label>
			<label kind="assignment" x="-1691" y="-816">reach(), c = 0,
enqueue(35)</label>
			<nail x="-1666" y="-816"/>
		</transition>
		<transition>
			<source ref="id159"/>
			<target ref="id163"/>
			<label kind="guard" x="-1538" y="-850">minQueue == 35</label>
			<label kind="synchronisation" x="-1538" y="-833">reached[35]!</label>
			<label kind="assignment" x="-1538" y="-816">set_time(),
update(),
exit_queue(35)</label>
			<nail x="-1462" y="-816"/>
			<nail x="-1462" y="-756"/>
		</transition>
		<transition>
			<source ref="id163"/>
			<target ref="id161"/>
			<label kind="guard" x="-1887" y="-782">c &gt; 0 &amp;&amp;
(infinite_delay() || c &lt; T)</label>
			<label kind="synchronisation" x="-1887" y="-748">reached[30]?</label>
			<label kind="assignment" x="-1887" y="-731">get_time(),
enter_responding(35)</label>
			<nail x="-1751" y="-731"/>
			<nail x="-1895" y="-731"/>
		</transition>
	</template>
	<template>
		<name>Reactant_R37</name>
		<parameter>int[0,100]&amp; R, const int MAX</parameter>
		<declaration>int[-1, 1] delta = 0, oldDelta = 0;
time_t T;
clock c;
double_t totalRate = INFINITE_TIME_DOUBLE, oldRate = INFINITE_TIME_DOUBLE;
time_t lastUpdate = 0, clockValue = 0;
double_t Td;


void set_time() {
	if (lastUpdate + T &gt; STOP_TIME) currentTime = STOP_TIME;
	else currentTime = lastUpdate + T;
	lastUpdate = currentTime;
	clockValue = 0;
}

void get_time() {
	clockValue = currentTime - lastUpdate;
	lastUpdate = currentTime;
}

double_t compute_rate() {
	double_t R85_R37_r = scenario1(k_R85_R37, int_to_double(R85), int_to_double(R85Levels), true);
	double_t R37_R37_r = scenario1(k_R37_R37, int_to_double(R37), int_to_double(R37Levels), true);
	return subtract(add(zero, R85_R37_r), R37_R37_r);
}

void update() {
	oldRate = totalRate;
	oldDelta = delta;
	if (currentTime == STOP_TIME) totalRate = zero;
	else totalRate = compute_rate();
	if (totalRate.b &lt; 0) {
		delta = -1;
		totalRate.b = -totalRate.b;
	} else {
		delta = 1;
	}
	if (totalRate.b != 0) {
		Td = inverse(totalRate);
	} else {
		Td = INFINITE_TIME_DOUBLE;
	}
	if (Td != INFINITE_TIME_DOUBLE &amp;&amp; clockValue &gt; 0 &amp;&amp; T &gt; 0 &amp;&amp; clockValue &lt; T) {
		if (delta == oldDelta) {
			Td = multiply(divide(oldRate, totalRate), int_to_double(T - clockValue));
		} else {
			Td = add(multiply(divide(oldRate, totalRate), int_to_double(clockValue)), inverse(totalRate)); //It is actually abs() for the first divide and also for the inverse, but both totalRate and oldRate have been already changed into positive
		}
	}
	T = _ANIMO_round(Td);
	if (T != INFINITE_TIME &amp;&amp; T &lt; 1) T = 1; // Ensure that the minimal duration for a reaction is 1 t.u., otherwise the model will behave nondeterministically
	if (delta &gt; 0 &amp;&amp; R &gt;= MAX || delta &lt; 0 &amp;&amp; R &lt;= 0) T = INFINITE_TIME;
	clockValue = 0;
	c = 0;
}

void reach() {
	if (0 &lt;= R + delta &amp;&amp; R + delta &lt;= MAX) {
		R = R + delta;
	}
	clockValue = 0;
}

bool infinite_delay() {
	return T == INFINITE_TIME;
}

</declaration>
		<location id="id164" x="-1555" y="-866">
			<committed/>
		</location>
		<location id="id165" x="-1555" y="-816">
			<label kind="invariant" x="-1538" y="-850">minQueue == 36</label>
			<committed/>
		</location>
		<location id="id166" x="-1895" y="-646">
			<name x="-1892" y="-634">responding</name>
			<urgent/>
		</location>
		<location id="id167" x="-1496" y="-663">
			<name x="-1488" y="-687">start</name>
		</location>
		<location id="id168" x="-1666" y="-731">
			<name x="-1730" y="-747">waiting</name>
			<label kind="invariant" x="-1730" y="-719">c &lt;= T
|| infinite_delay()</label>
		</location>
		<init ref="id167"/>
		<transition>
			<source ref="id166"/>
			<target ref="id168"/>
			<label kind="guard" x="-1793" y="-680">minIDresponding == 36</label>
			<label kind="synchronisation" x="-1793" y="-663">do_update!</label>
			<label kind="assignment" x="-1793" y="-646">update(),
exit_responding()</label>
			<nail x="-1666" y="-646"/>
		</transition>
		<transition>
			<source ref="id166"/>
			<target ref="id168"/>
			<label kind="synchronisation" x="-1793" y="-595">do_update?</label>
			<label kind="assignment" x="-1793" y="-578">update()</label>
			<nail x="-1895" y="-578"/>
			<nail x="-1666" y="-578"/>
		</transition>
		<transition>
			<source ref="id167"/>
			<target ref="id168"/>
			<label kind="synchronisation" x="-1564" y="-722">do_update?</label>
			<label kind="assignment" x="-1564" y="-705">update()</label>
		</transition>
		<transition>
			<source ref="id168"/>
			<target ref="id165"/>
			<label kind="guard" x="-1691" y="-867">!infinite_delay() &amp;&amp;
c &gt;= T</label>
			<label kind="synchronisation" x="-1691" y="-833">reaching!</label>
			<label kind="assignment" x="-1691" y="-816">reach(), c = 0,
enqueue(36)</label>
			<nail x="-1666" y="-816"/>
		</transition>
		<transition>
			<source ref="id165"/>
			<target ref="id164"/>
		</transition>
		<transition>
			<source ref="id168"/>
			<target ref="id164"/>
			<label kind="guard" x="-1691" y="-867">!infinite_delay() &amp;&amp;
c &gt;= T</label>
			<label kind="synchronisation" x="-1691" y="-833">reaching?</label>
			<label kind="assignment" x="-1691" y="-816">reach(), c = 0,
enqueue(36)</label>
			<nail x="-1666" y="-816"/>
		</transition>
		<transition>
			<source ref="id164"/>
			<target ref="id168"/>
			<label kind="guard" x="-1538" y="-850">minQueue == 36</label>
			<label kind="synchronisation" x="-1538" y="-833">reached[36]!</label>
			<label kind="assignment" x="-1538" y="-816">set_time(),
update(),
exit_queue(36)</label>
			<nail x="-1462" y="-816"/>
			<nail x="-1462" y="-756"/>
		</transition>
		<transition>
			<source ref="id168"/>
			<target ref="id166"/>
			<label kind="guard" x="-1887" y="-782">c &gt; 0 &amp;&amp;
(infinite_delay() || c &lt; T)</label>
			<label kind="synchronisation" x="-1887" y="-748">reached[84]?</label>
			<label kind="assignment" x="-1887" y="-731">get_time(),
enter_responding(36)</label>
			<nail x="-1751" y="-731"/>
			<nail x="-1895" y="-731"/>
		</transition>
	</template>
	<template>
		<name>Reactant_R38</name>
		<parameter>int[0,100]&amp; R, const int MAX</parameter>
		<declaration>int[-1, 1] delta = 0, oldDelta = 0;
time_t T;
clock c;
double_t totalRate = INFINITE_TIME_DOUBLE, oldRate = INFINITE_TIME_DOUBLE;
time_t lastUpdate = 0, clockValue = 0;
double_t Td;


void set_time() {
	if (lastUpdate + T &gt; STOP_TIME) currentTime = STOP_TIME;
	else currentTime = lastUpdate + T;
	lastUpdate = currentTime;
	clockValue = 0;
}

void get_time() {
	clockValue = currentTime - lastUpdate;
	lastUpdate = currentTime;
}

double_t compute_rate() {
	double_t R38_R38_r = scenario1(k_R38_R38, int_to_double(R38), int_to_double(R38Levels), true);
	double_t R7_R38_r = scenario1(k_R7_R38, int_to_double(R7), int_to_double(R7Levels), true);
	double_t R85_R38_r = scenario1(k_R85_R38, int_to_double(R85), int_to_double(R85Levels), true);
	double_t R84_R38_r = scenario1(k_R84_R38, int_to_double(R84), int_to_double(R84Levels), true);
	return add(add(subtract(subtract(zero, R38_R38_r), R7_R38_r), R85_R38_r), R84_R38_r);
}

void update() {
	oldRate = totalRate;
	oldDelta = delta;
	if (currentTime == STOP_TIME) totalRate = zero;
	else totalRate = compute_rate();
	if (totalRate.b &lt; 0) {
		delta = -1;
		totalRate.b = -totalRate.b;
	} else {
		delta = 1;
	}
	if (totalRate.b != 0) {
		Td = inverse(totalRate);
	} else {
		Td = INFINITE_TIME_DOUBLE;
	}
	if (Td != INFINITE_TIME_DOUBLE &amp;&amp; clockValue &gt; 0 &amp;&amp; T &gt; 0 &amp;&amp; clockValue &lt; T) {
		if (delta == oldDelta) {
			Td = multiply(divide(oldRate, totalRate), int_to_double(T - clockValue));
		} else {
			Td = add(multiply(divide(oldRate, totalRate), int_to_double(clockValue)), inverse(totalRate)); //It is actually abs() for the first divide and also for the inverse, but both totalRate and oldRate have been already changed into positive
		}
	}
	T = _ANIMO_round(Td);
	if (T != INFINITE_TIME &amp;&amp; T &lt; 1) T = 1; // Ensure that the minimal duration for a reaction is 1 t.u., otherwise the model will behave nondeterministically
	if (delta &gt; 0 &amp;&amp; R &gt;= MAX || delta &lt; 0 &amp;&amp; R &lt;= 0) T = INFINITE_TIME;
	clockValue = 0;
	c = 0;
}

void reach() {
	if (0 &lt;= R + delta &amp;&amp; R + delta &lt;= MAX) {
		R = R + delta;
	}
	clockValue = 0;
}

bool infinite_delay() {
	return T == INFINITE_TIME;
}

</declaration>
		<location id="id169" x="-1555" y="-866">
			<committed/>
		</location>
		<location id="id170" x="-1555" y="-816">
			<label kind="invariant" x="-1538" y="-850">minQueue == 37</label>
			<committed/>
		</location>
		<location id="id171" x="-1895" y="-646">
			<name x="-1892" y="-634">responding</name>
			<urgent/>
		</location>
		<location id="id172" x="-1496" y="-663">
			<name x="-1488" y="-687">start</name>
		</location>
		<location id="id173" x="-1666" y="-731">
			<name x="-1730" y="-747">waiting</name>
			<label kind="invariant" x="-1730" y="-719">c &lt;= T
|| infinite_delay()</label>
		</location>
		<init ref="id172"/>
		<transition>
			<source ref="id171"/>
			<target ref="id173"/>
			<label kind="guard" x="-1793" y="-680">minIDresponding == 37</label>
			<label kind="synchronisation" x="-1793" y="-663">do_update!</label>
			<label kind="assignment" x="-1793" y="-646">update(),
exit_responding()</label>
			<nail x="-1666" y="-646"/>
		</transition>
		<transition>
			<source ref="id171"/>
			<target ref="id173"/>
			<label kind="synchronisation" x="-1793" y="-595">do_update?</label>
			<label kind="assignment" x="-1793" y="-578">update()</label>
			<nail x="-1895" y="-578"/>
			<nail x="-1666" y="-578"/>
		</transition>
		<transition>
			<source ref="id172"/>
			<target ref="id173"/>
			<label kind="synchronisation" x="-1564" y="-722">do_update?</label>
			<label kind="assignment" x="-1564" y="-705">update()</label>
		</transition>
		<transition>
			<source ref="id173"/>
			<target ref="id170"/>
			<label kind="guard" x="-1691" y="-867">!infinite_delay() &amp;&amp;
c &gt;= T</label>
			<label kind="synchronisation" x="-1691" y="-833">reaching!</label>
			<label kind="assignment" x="-1691" y="-816">reach(), c = 0,
enqueue(37)</label>
			<nail x="-1666" y="-816"/>
		</transition>
		<transition>
			<source ref="id170"/>
			<target ref="id169"/>
		</transition>
		<transition>
			<source ref="id173"/>
			<target ref="id169"/>
			<label kind="guard" x="-1691" y="-867">!infinite_delay() &amp;&amp;
c &gt;= T</label>
			<label kind="synchronisation" x="-1691" y="-833">reaching?</label>
			<label kind="assignment" x="-1691" y="-816">reach(), c = 0,
enqueue(37)</label>
			<nail x="-1666" y="-816"/>
		</transition>
		<transition>
			<source ref="id169"/>
			<target ref="id173"/>
			<label kind="guard" x="-1538" y="-850">minQueue == 37</label>
			<label kind="synchronisation" x="-1538" y="-833">reached[37]!</label>
			<label kind="assignment" x="-1538" y="-816">set_time(),
update(),
exit_queue(37)</label>
			<nail x="-1462" y="-816"/>
			<nail x="-1462" y="-756"/>
		</transition>
		<transition>
			<source ref="id173"/>
			<target ref="id171"/>
			<label kind="guard" x="-1887" y="-782">c &gt; 0 &amp;&amp;
(infinite_delay() || c &lt; T)</label>
			<label kind="synchronisation" x="-1887" y="-748">reached[7]?</label>
			<label kind="assignment" x="-1887" y="-731">get_time(),
enter_responding(37)</label>
			<nail x="-1751" y="-731"/>
			<nail x="-1895" y="-731"/>
		</transition>
		<transition>
			<source ref="id173"/>
			<target ref="id171"/>
			<label kind="guard" x="-1887" y="-782">c &gt; 0 &amp;&amp;
(infinite_delay() || c &lt; T)</label>
			<label kind="synchronisation" x="-1887" y="-748">reached[84]?</label>
			<label kind="assignment" x="-1887" y="-731">get_time(),
enter_responding(37)</label>
			<nail x="-1751" y="-731"/>
			<nail x="-1895" y="-731"/>
		</transition>
		<transition>
			<source ref="id173"/>
			<target ref="id171"/>
			<label kind="guard" x="-1887" y="-782">c &gt; 0 &amp;&amp;
(infinite_delay() || c &lt; T)</label>
			<label kind="synchronisation" x="-1887" y="-748">reached[83]?</label>
			<label kind="assignment" x="-1887" y="-731">get_time(),
enter_responding(37)</label>
			<nail x="-1751" y="-731"/>
			<nail x="-1895" y="-731"/>
		</transition>
	</template>
	<template>
		<name>Reactant_R39</name>
		<parameter>int[0,100]&amp; R, const int MAX</parameter>
		<declaration>int[-1, 1] delta = 0, oldDelta = 0;
time_t T;
clock c;
double_t totalRate = INFINITE_TIME_DOUBLE, oldRate = INFINITE_TIME_DOUBLE;
time_t lastUpdate = 0, clockValue = 0;
double_t Td;


void set_time() {
	if (lastUpdate + T &gt; STOP_TIME) currentTime = STOP_TIME;
	else currentTime = lastUpdate + T;
	lastUpdate = currentTime;
	clockValue = 0;
}

void get_time() {
	clockValue = currentTime - lastUpdate;
	lastUpdate = currentTime;
}

double_t compute_rate() {
	double_t R89_R39_r = scenario1(k_R89_R39, int_to_double(R89), int_to_double(R89Levels), true);
	double_t R22_R39_r = scenario1(k_R22_R39, int_to_double(R22), int_to_double(R22Levels), true);
	double_t R39_R39_r = scenario1(k_R39_R39, int_to_double(R39), int_to_double(R39Levels), true);
	return subtract(subtract(add(zero, R89_R39_r), R22_R39_r), R39_R39_r);
}

void update() {
	oldRate = totalRate;
	oldDelta = delta;
	if (currentTime == STOP_TIME) totalRate = zero;
	else totalRate = compute_rate();
	if (totalRate.b &lt; 0) {
		delta = -1;
		totalRate.b = -totalRate.b;
	} else {
		delta = 1;
	}
	if (totalRate.b != 0) {
		Td = inverse(totalRate);
	} else {
		Td = INFINITE_TIME_DOUBLE;
	}
	if (Td != INFINITE_TIME_DOUBLE &amp;&amp; clockValue &gt; 0 &amp;&amp; T &gt; 0 &amp;&amp; clockValue &lt; T) {
		if (delta == oldDelta) {
			Td = multiply(divide(oldRate, totalRate), int_to_double(T - clockValue));
		} else {
			Td = add(multiply(divide(oldRate, totalRate), int_to_double(clockValue)), inverse(totalRate)); //It is actually abs() for the first divide and also for the inverse, but both totalRate and oldRate have been already changed into positive
		}
	}
	T = _ANIMO_round(Td);
	if (T != INFINITE_TIME &amp;&amp; T &lt; 1) T = 1; // Ensure that the minimal duration for a reaction is 1 t.u., otherwise the model will behave nondeterministically
	if (delta &gt; 0 &amp;&amp; R &gt;= MAX || delta &lt; 0 &amp;&amp; R &lt;= 0) T = INFINITE_TIME;
	clockValue = 0;
	c = 0;
}

void reach() {
	if (0 &lt;= R + delta &amp;&amp; R + delta &lt;= MAX) {
		R = R + delta;
	}
	clockValue = 0;
}

bool infinite_delay() {
	return T == INFINITE_TIME;
}

</declaration>
		<location id="id174" x="-1555" y="-866">
			<committed/>
		</location>
		<location id="id175" x="-1555" y="-816">
			<label kind="invariant" x="-1538" y="-850">minQueue == 38</label>
			<committed/>
		</location>
		<location id="id176" x="-1895" y="-646">
			<name x="-1892" y="-634">responding</name>
			<urgent/>
		</location>
		<location id="id177" x="-1496" y="-663">
			<name x="-1488" y="-687">start</name>
		</location>
		<location id="id178" x="-1666" y="-731">
			<name x="-1730" y="-747">waiting</name>
			<label kind="invariant" x="-1730" y="-719">c &lt;= T
|| infinite_delay()</label>
		</location>
		<init ref="id177"/>
		<transition>
			<source ref="id176"/>
			<target ref="id178"/>
			<label kind="guard" x="-1793" y="-680">minIDresponding == 38</label>
			<label kind="synchronisation" x="-1793" y="-663">do_update!</label>
			<label kind="assignment" x="-1793" y="-646">update(),
exit_responding()</label>
			<nail x="-1666" y="-646"/>
		</transition>
		<transition>
			<source ref="id176"/>
			<target ref="id178"/>
			<label kind="synchronisation" x="-1793" y="-595">do_update?</label>
			<label kind="assignment" x="-1793" y="-578">update()</label>
			<nail x="-1895" y="-578"/>
			<nail x="-1666" y="-578"/>
		</transition>
		<transition>
			<source ref="id177"/>
			<target ref="id178"/>
			<label kind="synchronisation" x="-1564" y="-722">do_update?</label>
			<label kind="assignment" x="-1564" y="-705">update()</label>
		</transition>
		<transition>
			<source ref="id178"/>
			<target ref="id175"/>
			<label kind="guard" x="-1691" y="-867">!infinite_delay() &amp;&amp;
c &gt;= T</label>
			<label kind="synchronisation" x="-1691" y="-833">reaching!</label>
			<label kind="assignment" x="-1691" y="-816">reach(), c = 0,
enqueue(38)</label>
			<nail x="-1666" y="-816"/>
		</transition>
		<transition>
			<source ref="id175"/>
			<target ref="id174"/>
		</transition>
		<transition>
			<source ref="id178"/>
			<target ref="id174"/>
			<label kind="guard" x="-1691" y="-867">!infinite_delay() &amp;&amp;
c &gt;= T</label>
			<label kind="synchronisation" x="-1691" y="-833">reaching?</label>
			<label kind="assignment" x="-1691" y="-816">reach(), c = 0,
enqueue(38)</label>
			<nail x="-1666" y="-816"/>
		</transition>
		<transition>
			<source ref="id174"/>
			<target ref="id178"/>
			<label kind="guard" x="-1538" y="-850">minQueue == 38</label>
			<label kind="synchronisation" x="-1538" y="-833">reached[38]!</label>
			<label kind="assignment" x="-1538" y="-816">set_time(),
update(),
exit_queue(38)</label>
			<nail x="-1462" y="-816"/>
			<nail x="-1462" y="-756"/>
		</transition>
		<transition>
			<source ref="id178"/>
			<target ref="id176"/>
			<label kind="guard" x="-1887" y="-782">c &gt; 0 &amp;&amp;
(infinite_delay() || c &lt; T)</label>
			<label kind="synchronisation" x="-1887" y="-748">reached[88]?</label>
			<label kind="assignment" x="-1887" y="-731">get_time(),
enter_responding(38)</label>
			<nail x="-1751" y="-731"/>
			<nail x="-1895" y="-731"/>
		</transition>
		<transition>
			<source ref="id178"/>
			<target ref="id176"/>
			<label kind="guard" x="-1887" y="-782">c &gt; 0 &amp;&amp;
(infinite_delay() || c &lt; T)</label>
			<label kind="synchronisation" x="-1887" y="-748">reached[22]?</label>
			<label kind="assignment" x="-1887" y="-731">get_time(),
enter_responding(38)</label>
			<nail x="-1751" y="-731"/>
			<nail x="-1895" y="-731"/>
		</transition>
	</template>
	<template>
		<name>Reactant_R40</name>
		<parameter>int[0,100]&amp; R, const int MAX</parameter>
		<declaration>int[-1, 1] delta = 0, oldDelta = 0;
time_t T;
clock c;
double_t totalRate = INFINITE_TIME_DOUBLE, oldRate = INFINITE_TIME_DOUBLE;
time_t lastUpdate = 0, clockValue = 0;
double_t Td;


void set_time() {
	if (lastUpdate + T &gt; STOP_TIME) currentTime = STOP_TIME;
	else currentTime = lastUpdate + T;
	lastUpdate = currentTime;
	clockValue = 0;
}

void get_time() {
	clockValue = currentTime - lastUpdate;
	lastUpdate = currentTime;
}

double_t compute_rate() {
	double_t R7_R40_r = scenario1(k_R7_R40, int_to_double(R7), int_to_double(R7Levels), true);
	double_t R85_R40_r = scenario1(k_R85_R40, int_to_double(R85), int_to_double(R85Levels), true);
	double_t R40_R40_r = scenario1(k_R40_R40, int_to_double(R40), int_to_double(R40Levels), true);
	return subtract(add(subtract(zero, R7_R40_r), R85_R40_r), R40_R40_r);
}

void update() {
	oldRate = totalRate;
	oldDelta = delta;
	if (currentTime == STOP_TIME) totalRate = zero;
	else totalRate = compute_rate();
	if (totalRate.b &lt; 0) {
		delta = -1;
		totalRate.b = -totalRate.b;
	} else {
		delta = 1;
	}
	if (totalRate.b != 0) {
		Td = inverse(totalRate);
	} else {
		Td = INFINITE_TIME_DOUBLE;
	}
	if (Td != INFINITE_TIME_DOUBLE &amp;&amp; clockValue &gt; 0 &amp;&amp; T &gt; 0 &amp;&amp; clockValue &lt; T) {
		if (delta == oldDelta) {
			Td = multiply(divide(oldRate, totalRate), int_to_double(T - clockValue));
		} else {
			Td = add(multiply(divide(oldRate, totalRate), int_to_double(clockValue)), inverse(totalRate)); //It is actually abs() for the first divide and also for the inverse, but both totalRate and oldRate have been already changed into positive
		}
	}
	T = _ANIMO_round(Td);
	if (T != INFINITE_TIME &amp;&amp; T &lt; 1) T = 1; // Ensure that the minimal duration for a reaction is 1 t.u., otherwise the model will behave nondeterministically
	if (delta &gt; 0 &amp;&amp; R &gt;= MAX || delta &lt; 0 &amp;&amp; R &lt;= 0) T = INFINITE_TIME;
	clockValue = 0;
	c = 0;
}

void reach() {
	if (0 &lt;= R + delta &amp;&amp; R + delta &lt;= MAX) {
		R = R + delta;
	}
	clockValue = 0;
}

bool infinite_delay() {
	return T == INFINITE_TIME;
}

</declaration>
		<location id="id179" x="-1555" y="-866">
			<committed/>
		</location>
		<location id="id180" x="-1555" y="-816">
			<label kind="invariant" x="-1538" y="-850">minQueue == 39</label>
			<committed/>
		</location>
		<location id="id181" x="-1895" y="-646">
			<name x="-1892" y="-634">responding</name>
			<urgent/>
		</location>
		<location id="id182" x="-1496" y="-663">
			<name x="-1488" y="-687">start</name>
		</location>
		<location id="id183" x="-1666" y="-731">
			<name x="-1730" y="-747">waiting</name>
			<label kind="invariant" x="-1730" y="-719">c &lt;= T
|| infinite_delay()</label>
		</location>
		<init ref="id182"/>
		<transition>
			<source ref="id181"/>
			<target ref="id183"/>
			<label kind="guard" x="-1793" y="-680">minIDresponding == 39</label>
			<label kind="synchronisation" x="-1793" y="-663">do_update!</label>
			<label kind="assignment" x="-1793" y="-646">update(),
exit_responding()</label>
			<nail x="-1666" y="-646"/>
		</transition>
		<transition>
			<source ref="id181"/>
			<target ref="id183"/>
			<label kind="synchronisation" x="-1793" y="-595">do_update?</label>
			<label kind="assignment" x="-1793" y="-578">update()</label>
			<nail x="-1895" y="-578"/>
			<nail x="-1666" y="-578"/>
		</transition>
		<transition>
			<source ref="id182"/>
			<target ref="id183"/>
			<label kind="synchronisation" x="-1564" y="-722">do_update?</label>
			<label kind="assignment" x="-1564" y="-705">update()</label>
		</transition>
		<transition>
			<source ref="id183"/>
			<target ref="id180"/>
			<label kind="guard" x="-1691" y="-867">!infinite_delay() &amp;&amp;
c &gt;= T</label>
			<label kind="synchronisation" x="-1691" y="-833">reaching!</label>
			<label kind="assignment" x="-1691" y="-816">reach(), c = 0,
enqueue(39)</label>
			<nail x="-1666" y="-816"/>
		</transition>
		<transition>
			<source ref="id180"/>
			<target ref="id179"/>
		</transition>
		<transition>
			<source ref="id183"/>
			<target ref="id179"/>
			<label kind="guard" x="-1691" y="-867">!infinite_delay() &amp;&amp;
c &gt;= T</label>
			<label kind="synchronisation" x="-1691" y="-833">reaching?</label>
			<label kind="assignment" x="-1691" y="-816">reach(), c = 0,
enqueue(39)</label>
			<nail x="-1666" y="-816"/>
		</transition>
		<transition>
			<source ref="id179"/>
			<target ref="id183"/>
			<label kind="guard" x="-1538" y="-850">minQueue == 39</label>
			<label kind="synchronisation" x="-1538" y="-833">reached[39]!</label>
			<label kind="assignment" x="-1538" y="-816">set_time(),
update(),
exit_queue(39)</label>
			<nail x="-1462" y="-816"/>
			<nail x="-1462" y="-756"/>
		</transition>
		<transition>
			<source ref="id183"/>
			<target ref="id181"/>
			<label kind="guard" x="-1887" y="-782">c &gt; 0 &amp;&amp;
(infinite_delay() || c &lt; T)</label>
			<label kind="synchronisation" x="-1887" y="-748">reached[7]?</label>
			<label kind="assignment" x="-1887" y="-731">get_time(),
enter_responding(39)</label>
			<nail x="-1751" y="-731"/>
			<nail x="-1895" y="-731"/>
		</transition>
		<transition>
			<source ref="id183"/>
			<target ref="id181"/>
			<label kind="guard" x="-1887" y="-782">c &gt; 0 &amp;&amp;
(infinite_delay() || c &lt; T)</label>
			<label kind="synchronisation" x="-1887" y="-748">reached[84]?</label>
			<label kind="assignment" x="-1887" y="-731">get_time(),
enter_responding(39)</label>
			<nail x="-1751" y="-731"/>
			<nail x="-1895" y="-731"/>
		</transition>
	</template>
	<template>
		<name>Reactant_R41</name>
		<parameter>int[0,100]&amp; R, const int MAX</parameter>
		<declaration>int[-1, 1] delta = 0, oldDelta = 0;
time_t T;
clock c;
double_t totalRate = INFINITE_TIME_DOUBLE, oldRate = INFINITE_TIME_DOUBLE;
time_t lastUpdate = 0, clockValue = 0;
double_t Td;


void set_time() {
	if (lastUpdate + T &gt; STOP_TIME) currentTime = STOP_TIME;
	else currentTime = lastUpdate + T;
	lastUpdate = currentTime;
	clockValue = 0;
}

void get_time() {
	clockValue = currentTime - lastUpdate;
	lastUpdate = currentTime;
}

double_t compute_rate() {
	double_t R43_R41_r = scenario1(k_R43_R41, int_to_double(R43), int_to_double(R43Levels), true);
	double_t R41_R41_r = scenario1(k_R41_R41, int_to_double(R41), int_to_double(R41Levels), true);
	return subtract(add(zero, R43_R41_r), R41_R41_r);
}

void update() {
	oldRate = totalRate;
	oldDelta = delta;
	if (currentTime == STOP_TIME) totalRate = zero;
	else totalRate = compute_rate();
	if (totalRate.b &lt; 0) {
		delta = -1;
		totalRate.b = -totalRate.b;
	} else {
		delta = 1;
	}
	if (totalRate.b != 0) {
		Td = inverse(totalRate);
	} else {
		Td = INFINITE_TIME_DOUBLE;
	}
	if (Td != INFINITE_TIME_DOUBLE &amp;&amp; clockValue &gt; 0 &amp;&amp; T &gt; 0 &amp;&amp; clockValue &lt; T) {
		if (delta == oldDelta) {
			Td = multiply(divide(oldRate, totalRate), int_to_double(T - clockValue));
		} else {
			Td = add(multiply(divide(oldRate, totalRate), int_to_double(clockValue)), inverse(totalRate)); //It is actually abs() for the first divide and also for the inverse, but both totalRate and oldRate have been already changed into positive
		}
	}
	T = _ANIMO_round(Td);
	if (T != INFINITE_TIME &amp;&amp; T &lt; 1) T = 1; // Ensure that the minimal duration for a reaction is 1 t.u., otherwise the model will behave nondeterministically
	if (delta &gt; 0 &amp;&amp; R &gt;= MAX || delta &lt; 0 &amp;&amp; R &lt;= 0) T = INFINITE_TIME;
	clockValue = 0;
	c = 0;
}

void reach() {
	if (0 &lt;= R + delta &amp;&amp; R + delta &lt;= MAX) {
		R = R + delta;
	}
	clockValue = 0;
}

bool infinite_delay() {
	return T == INFINITE_TIME;
}

</declaration>
		<location id="id184" x="-1555" y="-866">
			<committed/>
		</location>
		<location id="id185" x="-1555" y="-816">
			<label kind="invariant" x="-1538" y="-850">minQueue == 40</label>
			<committed/>
		</location>
		<location id="id186" x="-1895" y="-646">
			<name x="-1892" y="-634">responding</name>
			<urgent/>
		</location>
		<location id="id187" x="-1496" y="-663">
			<name x="-1488" y="-687">start</name>
		</location>
		<location id="id188" x="-1666" y="-731">
			<name x="-1730" y="-747">waiting</name>
			<label kind="invariant" x="-1730" y="-719">c &lt;= T
|| infinite_delay()</label>
		</location>
		<init ref="id187"/>
		<transition>
			<source ref="id186"/>
			<target ref="id188"/>
			<label kind="guard" x="-1793" y="-680">minIDresponding == 40</label>
			<label kind="synchronisation" x="-1793" y="-663">do_update!</label>
			<label kind="assignment" x="-1793" y="-646">update(),
exit_responding()</label>
			<nail x="-1666" y="-646"/>
		</transition>
		<transition>
			<source ref="id186"/>
			<target ref="id188"/>
			<label kind="synchronisation" x="-1793" y="-595">do_update?</label>
			<label kind="assignment" x="-1793" y="-578">update()</label>
			<nail x="-1895" y="-578"/>
			<nail x="-1666" y="-578"/>
		</transition>
		<transition>
			<source ref="id187"/>
			<target ref="id188"/>
			<label kind="synchronisation" x="-1564" y="-722">do_update?</label>
			<label kind="assignment" x="-1564" y="-705">update()</label>
		</transition>
		<transition>
			<source ref="id188"/>
			<target ref="id185"/>
			<label kind="guard" x="-1691" y="-867">!infinite_delay() &amp;&amp;
c &gt;= T</label>
			<label kind="synchronisation" x="-1691" y="-833">reaching!</label>
			<label kind="assignment" x="-1691" y="-816">reach(), c = 0,
enqueue(40)</label>
			<nail x="-1666" y="-816"/>
		</transition>
		<transition>
			<source ref="id185"/>
			<target ref="id184"/>
		</transition>
		<transition>
			<source ref="id188"/>
			<target ref="id184"/>
			<label kind="guard" x="-1691" y="-867">!infinite_delay() &amp;&amp;
c &gt;= T</label>
			<label kind="synchronisation" x="-1691" y="-833">reaching?</label>
			<label kind="assignment" x="-1691" y="-816">reach(), c = 0,
enqueue(40)</label>
			<nail x="-1666" y="-816"/>
		</transition>
		<transition>
			<source ref="id184"/>
			<target ref="id188"/>
			<label kind="guard" x="-1538" y="-850">minQueue == 40</label>
			<label kind="synchronisation" x="-1538" y="-833">reached[40]!</label>
			<label kind="assignment" x="-1538" y="-816">set_time(),
update(),
exit_queue(40)</label>
			<nail x="-1462" y="-816"/>
			<nail x="-1462" y="-756"/>
		</transition>
		<transition>
			<source ref="id188"/>
			<target ref="id186"/>
			<label kind="guard" x="-1887" y="-782">c &gt; 0 &amp;&amp;
(infinite_delay() || c &lt; T)</label>
			<label kind="synchronisation" x="-1887" y="-748">reached[42]?</label>
			<label kind="assignment" x="-1887" y="-731">get_time(),
enter_responding(40)</label>
			<nail x="-1751" y="-731"/>
			<nail x="-1895" y="-731"/>
		</transition>
	</template>
	<template>
		<name>Reactant_R42</name>
		<parameter>int[0,100]&amp; R, const int MAX</parameter>
		<declaration>int[-1, 1] delta = 0, oldDelta = 0;
time_t T;
clock c;
double_t totalRate = INFINITE_TIME_DOUBLE, oldRate = INFINITE_TIME_DOUBLE;
time_t lastUpdate = 0, clockValue = 0;
double_t Td;


void set_time() {
	if (lastUpdate + T &gt; STOP_TIME) currentTime = STOP_TIME;
	else currentTime = lastUpdate + T;
	lastUpdate = currentTime;
	clockValue = 0;
}

void get_time() {
	clockValue = currentTime - lastUpdate;
	lastUpdate = currentTime;
}

double_t compute_rate() {
	double_t R71_R42_r = scenario1(k_R71_R42, int_to_double(R71), int_to_double(R71Levels), true);
	double_t R42_R42_r = scenario1(k_R42_R42, int_to_double(R42), int_to_double(R42Levels), true);
	double_t R70_R42_r = scenario1(k_R70_R42, int_to_double(R70), int_to_double(R70Levels), true);
	return add(subtract(subtract(zero, R71_R42_r), R42_R42_r), R70_R42_r);
}

void update() {
	oldRate = totalRate;
	oldDelta = delta;
	if (currentTime == STOP_TIME) totalRate = zero;
	else totalRate = compute_rate();
	if (totalRate.b &lt; 0) {
		delta = -1;
		totalRate.b = -totalRate.b;
	} else {
		delta = 1;
	}
	if (totalRate.b != 0) {
		Td = inverse(totalRate);
	} else {
		Td = INFINITE_TIME_DOUBLE;
	}
	if (Td != INFINITE_TIME_DOUBLE &amp;&amp; clockValue &gt; 0 &amp;&amp; T &gt; 0 &amp;&amp; clockValue &lt; T) {
		if (delta == oldDelta) {
			Td = multiply(divide(oldRate, totalRate), int_to_double(T - clockValue));
		} else {
			Td = add(multiply(divide(oldRate, totalRate), int_to_double(clockValue)), inverse(totalRate)); //It is actually abs() for the first divide and also for the inverse, but both totalRate and oldRate have been already changed into positive
		}
	}
	T = _ANIMO_round(Td);
	if (T != INFINITE_TIME &amp;&amp; T &lt; 1) T = 1; // Ensure that the minimal duration for a reaction is 1 t.u., otherwise the model will behave nondeterministically
	if (delta &gt; 0 &amp;&amp; R &gt;= MAX || delta &lt; 0 &amp;&amp; R &lt;= 0) T = INFINITE_TIME;
	clockValue = 0;
	c = 0;
}

void reach() {
	if (0 &lt;= R + delta &amp;&amp; R + delta &lt;= MAX) {
		R = R + delta;
	}
	clockValue = 0;
}

bool infinite_delay() {
	return T == INFINITE_TIME;
}

</declaration>
		<location id="id189" x="-1555" y="-866">
			<committed/>
		</location>
		<location id="id190" x="-1555" y="-816">
			<label kind="invariant" x="-1538" y="-850">minQueue == 41</label>
			<committed/>
		</location>
		<location id="id191" x="-1895" y="-646">
			<name x="-1892" y="-634">responding</name>
			<urgent/>
		</location>
		<location id="id192" x="-1496" y="-663">
			<name x="-1488" y="-687">start</name>
		</location>
		<location id="id193" x="-1666" y="-731">
			<name x="-1730" y="-747">waiting</name>
			<label kind="invariant" x="-1730" y="-719">c &lt;= T
|| infinite_delay()</label>
		</location>
		<init ref="id192"/>
		<transition>
			<source ref="id191"/>
			<target ref="id193"/>
			<label kind="guard" x="-1793" y="-680">minIDresponding == 41</label>
			<label kind="synchronisation" x="-1793" y="-663">do_update!</label>
			<label kind="assignment" x="-1793" y="-646">update(),
exit_responding()</label>
			<nail x="-1666" y="-646"/>
		</transition>
		<transition>
			<source ref="id191"/>
			<target ref="id193"/>
			<label kind="synchronisation" x="-1793" y="-595">do_update?</label>
			<label kind="assignment" x="-1793" y="-578">update()</label>
			<nail x="-1895" y="-578"/>
			<nail x="-1666" y="-578"/>
		</transition>
		<transition>
			<source ref="id192"/>
			<target ref="id193"/>
			<label kind="synchronisation" x="-1564" y="-722">do_update?</label>
			<label kind="assignment" x="-1564" y="-705">update()</label>
		</transition>
		<transition>
			<source ref="id193"/>
			<target ref="id190"/>
			<label kind="guard" x="-1691" y="-867">!infinite_delay() &amp;&amp;
c &gt;= T</label>
			<label kind="synchronisation" x="-1691" y="-833">reaching!</label>
			<label kind="assignment" x="-1691" y="-816">reach(), c = 0,
enqueue(41)</label>
			<nail x="-1666" y="-816"/>
		</transition>
		<transition>
			<source ref="id190"/>
			<target ref="id189"/>
		</transition>
		<transition>
			<source ref="id193"/>
			<target ref="id189"/>
			<label kind="guard" x="-1691" y="-867">!infinite_delay() &amp;&amp;
c &gt;= T</label>
			<label kind="synchronisation" x="-1691" y="-833">reaching?</label>
			<label kind="assignment" x="-1691" y="-816">reach(), c = 0,
enqueue(41)</label>
			<nail x="-1666" y="-816"/>
		</transition>
		<transition>
			<source ref="id189"/>
			<target ref="id193"/>
			<label kind="guard" x="-1538" y="-850">minQueue == 41</label>
			<label kind="synchronisation" x="-1538" y="-833">reached[41]!</label>
			<label kind="assignment" x="-1538" y="-816">set_time(),
update(),
exit_queue(41)</label>
			<nail x="-1462" y="-816"/>
			<nail x="-1462" y="-756"/>
		</transition>
		<transition>
			<source ref="id193"/>
			<target ref="id191"/>
			<label kind="guard" x="-1887" y="-782">c &gt; 0 &amp;&amp;
(infinite_delay() || c &lt; T)</label>
			<label kind="synchronisation" x="-1887" y="-748">reached[70]?</label>
			<label kind="assignment" x="-1887" y="-731">get_time(),
enter_responding(41)</label>
			<nail x="-1751" y="-731"/>
			<nail x="-1895" y="-731"/>
		</transition>
		<transition>
			<source ref="id193"/>
			<target ref="id191"/>
			<label kind="guard" x="-1887" y="-782">c &gt; 0 &amp;&amp;
(infinite_delay() || c &lt; T)</label>
			<label kind="synchronisation" x="-1887" y="-748">reached[69]?</label>
			<label kind="assignment" x="-1887" y="-731">get_time(),
enter_responding(41)</label>
			<nail x="-1751" y="-731"/>
			<nail x="-1895" y="-731"/>
		</transition>
	</template>
	<template>
		<name>Reactant_R44</name>
		<parameter>int[0,100]&amp; R, const int MAX</parameter>
		<declaration>int[-1, 1] delta = 0, oldDelta = 0;
time_t T;
clock c;
double_t totalRate = INFINITE_TIME_DOUBLE, oldRate = INFINITE_TIME_DOUBLE;
time_t lastUpdate = 0, clockValue = 0;
double_t Td;


void set_time() {
	if (lastUpdate + T &gt; STOP_TIME) currentTime = STOP_TIME;
	else currentTime = lastUpdate + T;
	lastUpdate = currentTime;
	clockValue = 0;
}

void get_time() {
	clockValue = currentTime - lastUpdate;
	lastUpdate = currentTime;
}

double_t compute_rate() {
	double_t R44_R44_r = scenario1(k_R44_R44, int_to_double(R44), int_to_double(R44Levels), true);
	double_t R52_R44_r = scenario1(k_R52_R44, int_to_double(R52), int_to_double(R52Levels), true);
	return add(subtract(zero, R44_R44_r), R52_R44_r);
}

void update() {
	oldRate = totalRate;
	oldDelta = delta;
	if (currentTime == STOP_TIME) totalRate = zero;
	else totalRate = compute_rate();
	if (totalRate.b &lt; 0) {
		delta = -1;
		totalRate.b = -totalRate.b;
	} else {
		delta = 1;
	}
	if (totalRate.b != 0) {
		Td = inverse(totalRate);
	} else {
		Td = INFINITE_TIME_DOUBLE;
	}
	if (Td != INFINITE_TIME_DOUBLE &amp;&amp; clockValue &gt; 0 &amp;&amp; T &gt; 0 &amp;&amp; clockValue &lt; T) {
		if (delta == oldDelta) {
			Td = multiply(divide(oldRate, totalRate), int_to_double(T - clockValue));
		} else {
			Td = add(multiply(divide(oldRate, totalRate), int_to_double(clockValue)), inverse(totalRate)); //It is actually abs() for the first divide and also for the inverse, but both totalRate and oldRate have been already changed into positive
		}
	}
	T = _ANIMO_round(Td);
	if (T != INFINITE_TIME &amp;&amp; T &lt; 1) T = 1; // Ensure that the minimal duration for a reaction is 1 t.u., otherwise the model will behave nondeterministically
	if (delta &gt; 0 &amp;&amp; R &gt;= MAX || delta &lt; 0 &amp;&amp; R &lt;= 0) T = INFINITE_TIME;
	clockValue = 0;
	c = 0;
}

void reach() {
	if (0 &lt;= R + delta &amp;&amp; R + delta &lt;= MAX) {
		R = R + delta;
	}
	clockValue = 0;
}

bool infinite_delay() {
	return T == INFINITE_TIME;
}

</declaration>
		<location id="id194" x="-1555" y="-866">
			<committed/>
		</location>
		<location id="id195" x="-1555" y="-816">
			<label kind="invariant" x="-1538" y="-850">minQueue == 43</label>
			<committed/>
		</location>
		<location id="id196" x="-1895" y="-646">
			<name x="-1892" y="-634">responding</name>
			<urgent/>
		</location>
		<location id="id197" x="-1496" y="-663">
			<name x="-1488" y="-687">start</name>
		</location>
		<location id="id198" x="-1666" y="-731">
			<name x="-1730" y="-747">waiting</name>
			<label kind="invariant" x="-1730" y="-719">c &lt;= T
|| infinite_delay()</label>
		</location>
		<init ref="id197"/>
		<transition>
			<source ref="id196"/>
			<target ref="id198"/>
			<label kind="guard" x="-1793" y="-680">minIDresponding == 43</label>
			<label kind="synchronisation" x="-1793" y="-663">do_update!</label>
			<label kind="assignment" x="-1793" y="-646">update(),
exit_responding()</label>
			<nail x="-1666" y="-646"/>
		</transition>
		<transition>
			<source ref="id196"/>
			<target ref="id198"/>
			<label kind="synchronisation" x="-1793" y="-595">do_update?</label>
			<label kind="assignment" x="-1793" y="-578">update()</label>
			<nail x="-1895" y="-578"/>
			<nail x="-1666" y="-578"/>
		</transition>
		<transition>
			<source ref="id197"/>
			<target ref="id198"/>
			<label kind="synchronisation" x="-1564" y="-722">do_update?</label>
			<label kind="assignment" x="-1564" y="-705">update()</label>
		</transition>
		<transition>
			<source ref="id198"/>
			<target ref="id195"/>
			<label kind="guard" x="-1691" y="-867">!infinite_delay() &amp;&amp;
c &gt;= T</label>
			<label kind="synchronisation" x="-1691" y="-833">reaching!</label>
			<label kind="assignment" x="-1691" y="-816">reach(), c = 0,
enqueue(43)</label>
			<nail x="-1666" y="-816"/>
		</transition>
		<transition>
			<source ref="id195"/>
			<target ref="id194"/>
		</transition>
		<transition>
			<source ref="id198"/>
			<target ref="id194"/>
			<label kind="guard" x="-1691" y="-867">!infinite_delay() &amp;&amp;
c &gt;= T</label>
			<label kind="synchronisation" x="-1691" y="-833">reaching?</label>
			<label kind="assignment" x="-1691" y="-816">reach(), c = 0,
enqueue(43)</label>
			<nail x="-1666" y="-816"/>
		</transition>
		<transition>
			<source ref="id194"/>
			<target ref="id198"/>
			<label kind="guard" x="-1538" y="-850">minQueue == 43</label>
			<label kind="synchronisation" x="-1538" y="-833">reached[43]!</label>
			<label kind="assignment" x="-1538" y="-816">set_time(),
update(),
exit_queue(43)</label>
			<nail x="-1462" y="-816"/>
			<nail x="-1462" y="-756"/>
		</transition>
		<transition>
			<source ref="id198"/>
			<target ref="id196"/>
			<label kind="guard" x="-1887" y="-782">c &gt; 0 &amp;&amp;
(infinite_delay() || c &lt; T)</label>
			<label kind="synchronisation" x="-1887" y="-748">reached[51]?</label>
			<label kind="assignment" x="-1887" y="-731">get_time(),
enter_responding(43)</label>
			<nail x="-1751" y="-731"/>
			<nail x="-1895" y="-731"/>
		</transition>
	</template>
	<template>
		<name>Reactant_R45</name>
		<parameter>int[0,100]&amp; R, const int MAX</parameter>
		<declaration>int[-1, 1] delta = 0, oldDelta = 0;
time_t T;
clock c;
double_t totalRate = INFINITE_TIME_DOUBLE, oldRate = INFINITE_TIME_DOUBLE;
time_t lastUpdate = 0, clockValue = 0;
double_t Td;


void set_time() {
	if (lastUpdate + T &gt; STOP_TIME) currentTime = STOP_TIME;
	else currentTime = lastUpdate + T;
	lastUpdate = currentTime;
	clockValue = 0;
}

void get_time() {
	clockValue = currentTime - lastUpdate;
	lastUpdate = currentTime;
}

double_t compute_rate() {
	double_t R71_R45_r = scenario1(k_R71_R45, int_to_double(R71), int_to_double(R71Levels), true);
	double_t R41_R45_r = scenario1(k_R41_R45, int_to_double(R41), int_to_double(R41Levels), true);
	double_t R45_R45_r = scenario1(k_R45_R45, int_to_double(R45), int_to_double(R45Levels), true);
	return subtract(subtract(add(zero, R71_R45_r), R41_R45_r), R45_R45_r);
}

void update() {
	oldRate = totalRate;
	oldDelta = delta;
	if (currentTime == STOP_TIME) totalRate = zero;
	else totalRate = compute_rate();
	if (totalRate.b &lt; 0) {
		delta = -1;
		totalRate.b = -totalRate.b;
	} else {
		delta = 1;
	}
	if (totalRate.b != 0) {
		Td = inverse(totalRate);
	} else {
		Td = INFINITE_TIME_DOUBLE;
	}
	if (Td != INFINITE_TIME_DOUBLE &amp;&amp; clockValue &gt; 0 &amp;&amp; T &gt; 0 &amp;&amp; clockValue &lt; T) {
		if (delta == oldDelta) {
			Td = multiply(divide(oldRate, totalRate), int_to_double(T - clockValue));
		} else {
			Td = add(multiply(divide(oldRate, totalRate), int_to_double(clockValue)), inverse(totalRate)); //It is actually abs() for the first divide and also for the inverse, but both totalRate and oldRate have been already changed into positive
		}
	}
	T = _ANIMO_round(Td);
	if (T != INFINITE_TIME &amp;&amp; T &lt; 1) T = 1; // Ensure that the minimal duration for a reaction is 1 t.u., otherwise the model will behave nondeterministically
	if (delta &gt; 0 &amp;&amp; R &gt;= MAX || delta &lt; 0 &amp;&amp; R &lt;= 0) T = INFINITE_TIME;
	clockValue = 0;
	c = 0;
}

void reach() {
	if (0 &lt;= R + delta &amp;&amp; R + delta &lt;= MAX) {
		R = R + delta;
	}
	clockValue = 0;
}

bool infinite_delay() {
	return T == INFINITE_TIME;
}

</declaration>
		<location id="id199" x="-1555" y="-866">
			<committed/>
		</location>
		<location id="id200" x="-1555" y="-816">
			<label kind="invariant" x="-1538" y="-850">minQueue == 44</label>
			<committed/>
		</location>
		<location id="id201" x="-1895" y="-646">
			<name x="-1892" y="-634">responding</name>
			<urgent/>
		</location>
		<location id="id202" x="-1496" y="-663">
			<name x="-1488" y="-687">start</name>
		</location>
		<location id="id203" x="-1666" y="-731">
			<name x="-1730" y="-747">waiting</name>
			<label kind="invariant" x="-1730" y="-719">c &lt;= T
|| infinite_delay()</label>
		</location>
		<init ref="id202"/>
		<transition>
			<source ref="id201"/>
			<target ref="id203"/>
			<label kind="guard" x="-1793" y="-680">minIDresponding == 44</label>
			<label kind="synchronisation" x="-1793" y="-663">do_update!</label>
			<label kind="assignment" x="-1793" y="-646">update(),
exit_responding()</label>
			<nail x="-1666" y="-646"/>
		</transition>
		<transition>
			<source ref="id201"/>
			<target ref="id203"/>
			<label kind="synchronisation" x="-1793" y="-595">do_update?</label>
			<label kind="assignment" x="-1793" y="-578">update()</label>
			<nail x="-1895" y="-578"/>
			<nail x="-1666" y="-578"/>
		</transition>
		<transition>
			<source ref="id202"/>
			<target ref="id203"/>
			<label kind="synchronisation" x="-1564" y="-722">do_update?</label>
			<label kind="assignment" x="-1564" y="-705">update()</label>
		</transition>
		<transition>
			<source ref="id203"/>
			<target ref="id200"/>
			<label kind="guard" x="-1691" y="-867">!infinite_delay() &amp;&amp;
c &gt;= T</label>
			<label kind="synchronisation" x="-1691" y="-833">reaching!</label>
			<label kind="assignment" x="-1691" y="-816">reach(), c = 0,
enqueue(44)</label>
			<nail x="-1666" y="-816"/>
		</transition>
		<transition>
			<source ref="id200"/>
			<target ref="id199"/>
		</transition>
		<transition>
			<source ref="id203"/>
			<target ref="id199"/>
			<label kind="guard" x="-1691" y="-867">!infinite_delay() &amp;&amp;
c &gt;= T</label>
			<label kind="synchronisation" x="-1691" y="-833">reaching?</label>
			<label kind="assignment" x="-1691" y="-816">reach(), c = 0,
enqueue(44)</label>
			<nail x="-1666" y="-816"/>
		</transition>
		<transition>
			<source ref="id199"/>
			<target ref="id203"/>
			<label kind="guard" x="-1538" y="-850">minQueue == 44</label>
			<label kind="synchronisation" x="-1538" y="-833">reached[44]!</label>
			<label kind="assignment" x="-1538" y="-816">set_time(),
update(),
exit_queue(44)</label>
			<nail x="-1462" y="-816"/>
			<nail x="-1462" y="-756"/>
		</transition>
		<transition>
			<source ref="id203"/>
			<target ref="id201"/>
			<label kind="guard" x="-1887" y="-782">c &gt; 0 &amp;&amp;
(infinite_delay() || c &lt; T)</label>
			<label kind="synchronisation" x="-1887" y="-748">reached[70]?</label>
			<label kind="assignment" x="-1887" y="-731">get_time(),
enter_responding(44)</label>
			<nail x="-1751" y="-731"/>
			<nail x="-1895" y="-731"/>
		</transition>
		<transition>
			<source ref="id203"/>
			<target ref="id201"/>
			<label kind="guard" x="-1887" y="-782">c &gt; 0 &amp;&amp;
(infinite_delay() || c &lt; T)</label>
			<label kind="synchronisation" x="-1887" y="-748">reached[40]?</label>
			<label kind="assignment" x="-1887" y="-731">get_time(),
enter_responding(44)</label>
			<nail x="-1751" y="-731"/>
			<nail x="-1895" y="-731"/>
		</transition>
	</template>
	<template>
		<name>Reactant_R46</name>
		<parameter>int[0,100]&amp; R, const int MAX</parameter>
		<declaration>int[-1, 1] delta = 0, oldDelta = 0;
time_t T;
clock c;
double_t totalRate = INFINITE_TIME_DOUBLE, oldRate = INFINITE_TIME_DOUBLE;
time_t lastUpdate = 0, clockValue = 0;
double_t Td;


void set_time() {
	if (lastUpdate + T &gt; STOP_TIME) currentTime = STOP_TIME;
	else currentTime = lastUpdate + T;
	lastUpdate = currentTime;
	clockValue = 0;
}

void get_time() {
	clockValue = currentTime - lastUpdate;
	lastUpdate = currentTime;
}

double_t compute_rate() {
	double_t R46_R46_r = scenario1(k_R46_R46, int_to_double(R46), int_to_double(R46Levels), true);
	double_t R65_R46_r = scenario1(k_R65_R46, int_to_double(R65), int_to_double(R65Levels), true);
	return add(subtract(zero, R46_R46_r), R65_R46_r);
}

void update() {
	oldRate = totalRate;
	oldDelta = delta;
	if (currentTime == STOP_TIME) totalRate = zero;
	else totalRate = compute_rate();
	if (totalRate.b &lt; 0) {
		delta = -1;
		totalRate.b = -totalRate.b;
	} else {
		delta = 1;
	}
	if (totalRate.b != 0) {
		Td = inverse(totalRate);
	} else {
		Td = INFINITE_TIME_DOUBLE;
	}
	if (Td != INFINITE_TIME_DOUBLE &amp;&amp; clockValue &gt; 0 &amp;&amp; T &gt; 0 &amp;&amp; clockValue &lt; T) {
		if (delta == oldDelta) {
			Td = multiply(divide(oldRate, totalRate), int_to_double(T - clockValue));
		} else {
			Td = add(multiply(divide(oldRate, totalRate), int_to_double(clockValue)), inverse(totalRate)); //It is actually abs() for the first divide and also for the inverse, but both totalRate and oldRate have been already changed into positive
		}
	}
	T = _ANIMO_round(Td);
	if (T != INFINITE_TIME &amp;&amp; T &lt; 1) T = 1; // Ensure that the minimal duration for a reaction is 1 t.u., otherwise the model will behave nondeterministically
	if (delta &gt; 0 &amp;&amp; R &gt;= MAX || delta &lt; 0 &amp;&amp; R &lt;= 0) T = INFINITE_TIME;
	clockValue = 0;
	c = 0;
}

void reach() {
	if (0 &lt;= R + delta &amp;&amp; R + delta &lt;= MAX) {
		R = R + delta;
	}
	clockValue = 0;
}

bool infinite_delay() {
	return T == INFINITE_TIME;
}

</declaration>
		<location id="id204" x="-1555" y="-866">
			<committed/>
		</location>
		<location id="id205" x="-1555" y="-816">
			<label kind="invariant" x="-1538" y="-850">minQueue == 45</label>
			<committed/>
		</location>
		<location id="id206" x="-1895" y="-646">
			<name x="-1892" y="-634">responding</name>
			<urgent/>
		</location>
		<location id="id207" x="-1496" y="-663">
			<name x="-1488" y="-687">start</name>
		</location>
		<location id="id208" x="-1666" y="-731">
			<name x="-1730" y="-747">waiting</name>
			<label kind="invariant" x="-1730" y="-719">c &lt;= T
|| infinite_delay()</label>
		</location>
		<init ref="id207"/>
		<transition>
			<source ref="id206"/>
			<target ref="id208"/>
			<label kind="guard" x="-1793" y="-680">minIDresponding == 45</label>
			<label kind="synchronisation" x="-1793" y="-663">do_update!</label>
			<label kind="assignment" x="-1793" y="-646">update(),
exit_responding()</label>
			<nail x="-1666" y="-646"/>
		</transition>
		<transition>
			<source ref="id206"/>
			<target ref="id208"/>
			<label kind="synchronisation" x="-1793" y="-595">do_update?</label>
			<label kind="assignment" x="-1793" y="-578">update()</label>
			<nail x="-1895" y="-578"/>
			<nail x="-1666" y="-578"/>
		</transition>
		<transition>
			<source ref="id207"/>
			<target ref="id208"/>
			<label kind="synchronisation" x="-1564" y="-722">do_update?</label>
			<label kind="assignment" x="-1564" y="-705">update()</label>
		</transition>
		<transition>
			<source ref="id208"/>
			<target ref="id205"/>
			<label kind="guard" x="-1691" y="-867">!infinite_delay() &amp;&amp;
c &gt;= T</label>
			<label kind="synchronisation" x="-1691" y="-833">reaching!</label>
			<label kind="assignment" x="-1691" y="-816">reach(), c = 0,
enqueue(45)</label>
			<nail x="-1666" y="-816"/>
		</transition>
		<transition>
			<source ref="id205"/>
			<target ref="id204"/>
		</transition>
		<transition>
			<source ref="id208"/>
			<target ref="id204"/>
			<label kind="guard" x="-1691" y="-867">!infinite_delay() &amp;&amp;
c &gt;= T</label>
			<label kind="synchronisation" x="-1691" y="-833">reaching?</label>
			<label kind="assignment" x="-1691" y="-816">reach(), c = 0,
enqueue(45)</label>
			<nail x="-1666" y="-816"/>
		</transition>
		<transition>
			<source ref="id204"/>
			<target ref="id208"/>
			<label kind="guard" x="-1538" y="-850">minQueue == 45</label>
			<label kind="synchronisation" x="-1538" y="-833">reached[45]!</label>
			<label kind="assignment" x="-1538" y="-816">set_time(),
update(),
exit_queue(45)</label>
			<nail x="-1462" y="-816"/>
			<nail x="-1462" y="-756"/>
		</transition>
		<transition>
			<source ref="id208"/>
			<target ref="id206"/>
			<label kind="guard" x="-1887" y="-782">c &gt; 0 &amp;&amp;
(infinite_delay() || c &lt; T)</label>
			<label kind="synchronisation" x="-1887" y="-748">reached[64]?</label>
			<label kind="assignment" x="-1887" y="-731">get_time(),
enter_responding(45)</label>
			<nail x="-1751" y="-731"/>
			<nail x="-1895" y="-731"/>
		</transition>
	</template>
	<template>
		<name>Reactant_R47</name>
		<parameter>int[0,100]&amp; R, const int MAX</parameter>
		<declaration>int[-1, 1] delta = 0, oldDelta = 0;
time_t T;
clock c;
double_t totalRate = INFINITE_TIME_DOUBLE, oldRate = INFINITE_TIME_DOUBLE;
time_t lastUpdate = 0, clockValue = 0;
double_t Td;


void set_time() {
	if (lastUpdate + T &gt; STOP_TIME) currentTime = STOP_TIME;
	else currentTime = lastUpdate + T;
	lastUpdate = currentTime;
	clockValue = 0;
}

void get_time() {
	clockValue = currentTime - lastUpdate;
	lastUpdate = currentTime;
}

double_t compute_rate() {
	double_t R51_R47_r = scenario1(k_R51_R47, int_to_double(R51), int_to_double(R51Levels), true);
	double_t R70_R47_r = scenario1(k_R70_R47, int_to_double(R70), int_to_double(R70Levels), true);
	double_t R47_R47_r = scenario1(k_R47_R47, int_to_double(R47), int_to_double(R47Levels), true);
	return subtract(add(add(zero, R51_R47_r), R70_R47_r), R47_R47_r);
}

void update() {
	oldRate = totalRate;
	oldDelta = delta;
	if (currentTime == STOP_TIME) totalRate = zero;
	else totalRate = compute_rate();
	if (totalRate.b &lt; 0) {
		delta = -1;
		totalRate.b = -totalRate.b;
	} else {
		delta = 1;
	}
	if (totalRate.b != 0) {
		Td = inverse(totalRate);
	} else {
		Td = INFINITE_TIME_DOUBLE;
	}
	if (Td != INFINITE_TIME_DOUBLE &amp;&amp; clockValue &gt; 0 &amp;&amp; T &gt; 0 &amp;&amp; clockValue &lt; T) {
		if (delta == oldDelta) {
			Td = multiply(divide(oldRate, totalRate), int_to_double(T - clockValue));
		} else {
			Td = add(multiply(divide(oldRate, totalRate), int_to_double(clockValue)), inverse(totalRate)); //It is actually abs() for the first divide and also for the inverse, but both totalRate and oldRate have been already changed into positive
		}
	}
	T = _ANIMO_round(Td);
	if (T != INFINITE_TIME &amp;&amp; T &lt; 1) T = 1; // Ensure that the minimal duration for a reaction is 1 t.u., otherwise the model will behave nondeterministically
	if (delta &gt; 0 &amp;&amp; R &gt;= MAX || delta &lt; 0 &amp;&amp; R &lt;= 0) T = INFINITE_TIME;
	clockValue = 0;
	c = 0;
}

void reach() {
	if (0 &lt;= R + delta &amp;&amp; R + delta &lt;= MAX) {
		R = R + delta;
	}
	clockValue = 0;
}

bool infinite_delay() {
	return T == INFINITE_TIME;
}

</declaration>
		<location id="id209" x="-1555" y="-866">
			<committed/>
		</location>
		<location id="id210" x="-1555" y="-816">
			<label kind="invariant" x="-1538" y="-850">minQueue == 46</label>
			<committed/>
		</location>
		<location id="id211" x="-1895" y="-646">
			<name x="-1892" y="-634">responding</name>
			<urgent/>
		</location>
		<location id="id212" x="-1496" y="-663">
			<name x="-1488" y="-687">start</name>
		</location>
		<location id="id213" x="-1666" y="-731">
			<name x="-1730" y="-747">waiting</name>
			<label kind="invariant" x="-1730" y="-719">c &lt;= T
|| infinite_delay()</label>
		</location>
		<init ref="id212"/>
		<transition>
			<source ref="id211"/>
			<target ref="id213"/>
			<label kind="guard" x="-1793" y="-680">minIDresponding == 46</label>
			<label kind="synchronisation" x="-1793" y="-663">do_update!</label>
			<label kind="assignment" x="-1793" y="-646">update(),
exit_responding()</label>
			<nail x="-1666" y="-646"/>
		</transition>
		<transition>
			<source ref="id211"/>
			<target ref="id213"/>
			<label kind="synchronisation" x="-1793" y="-595">do_update?</label>
			<label kind="assignment" x="-1793" y="-578">update()</label>
			<nail x="-1895" y="-578"/>
			<nail x="-1666" y="-578"/>
		</transition>
		<transition>
			<source ref="id212"/>
			<target ref="id213"/>
			<label kind="synchronisation" x="-1564" y="-722">do_update?</label>
			<label kind="assignment" x="-1564" y="-705">update()</label>
		</transition>
		<transition>
			<source ref="id213"/>
			<target ref="id210"/>
			<label kind="guard" x="-1691" y="-867">!infinite_delay() &amp;&amp;
c &gt;= T</label>
			<label kind="synchronisation" x="-1691" y="-833">reaching!</label>
			<label kind="assignment" x="-1691" y="-816">reach(), c = 0,
enqueue(46)</label>
			<nail x="-1666" y="-816"/>
		</transition>
		<transition>
			<source ref="id210"/>
			<target ref="id209"/>
		</transition>
		<transition>
			<source ref="id213"/>
			<target ref="id209"/>
			<label kind="guard" x="-1691" y="-867">!infinite_delay() &amp;&amp;
c &gt;= T</label>
			<label kind="synchronisation" x="-1691" y="-833">reaching?</label>
			<label kind="assignment" x="-1691" y="-816">reach(), c = 0,
enqueue(46)</label>
			<nail x="-1666" y="-816"/>
		</transition>
		<transition>
			<source ref="id209"/>
			<target ref="id213"/>
			<label kind="guard" x="-1538" y="-850">minQueue == 46</label>
			<label kind="synchronisation" x="-1538" y="-833">reached[46]!</label>
			<label kind="assignment" x="-1538" y="-816">set_time(),
update(),
exit_queue(46)</label>
			<nail x="-1462" y="-816"/>
			<nail x="-1462" y="-756"/>
		</transition>
		<transition>
			<source ref="id213"/>
			<target ref="id211"/>
			<label kind="guard" x="-1887" y="-782">c &gt; 0 &amp;&amp;
(infinite_delay() || c &lt; T)</label>
			<label kind="synchronisation" x="-1887" y="-748">reached[50]?</label>
			<label kind="assignment" x="-1887" y="-731">get_time(),
enter_responding(46)</label>
			<nail x="-1751" y="-731"/>
			<nail x="-1895" y="-731"/>
		</transition>
		<transition>
			<source ref="id213"/>
			<target ref="id211"/>
			<label kind="guard" x="-1887" y="-782">c &gt; 0 &amp;&amp;
(infinite_delay() || c &lt; T)</label>
			<label kind="synchronisation" x="-1887" y="-748">reached[69]?</label>
			<label kind="assignment" x="-1887" y="-731">get_time(),
enter_responding(46)</label>
			<nail x="-1751" y="-731"/>
			<nail x="-1895" y="-731"/>
		</transition>
	</template>
	<template>
		<name>Reactant_R48</name>
		<parameter>int[0,100]&amp; R, const int MAX</parameter>
		<declaration>int[-1, 1] delta = 0, oldDelta = 0;
time_t T;
clock c;
double_t totalRate = INFINITE_TIME_DOUBLE, oldRate = INFINITE_TIME_DOUBLE;
time_t lastUpdate = 0, clockValue = 0;
double_t Td;


void set_time() {
	if (lastUpdate + T &gt; STOP_TIME) currentTime = STOP_TIME;
	else currentTime = lastUpdate + T;
	lastUpdate = currentTime;
	clockValue = 0;
}

void get_time() {
	clockValue = currentTime - lastUpdate;
	lastUpdate = currentTime;
}

double_t compute_rate() {
	double_t R50_R49_R48_r = scenario2_3(k_R50_R49_R48, int_to_double(R49), int_to_double(R49Levels), true, int_to_double(R50), int_to_double(R50Levels), true);
	double_t R48_R48_r = scenario1(k_R48_R48, int_to_double(R48), int_to_double(R48Levels), true);
	double_t R49_R48_r = scenario1(k_R49_R48, int_to_double(R49), int_to_double(R49Levels), true);
	return add(subtract(add(zero, R50_R49_R48_r), R48_R48_r), R49_R48_r);
}

void update() {
	oldRate = totalRate;
	oldDelta = delta;
	if (currentTime == STOP_TIME) totalRate = zero;
	else totalRate = compute_rate();
	if (totalRate.b &lt; 0) {
		delta = -1;
		totalRate.b = -totalRate.b;
	} else {
		delta = 1;
	}
	if (totalRate.b != 0) {
		Td = inverse(totalRate);
	} else {
		Td = INFINITE_TIME_DOUBLE;
	}
	if (Td != INFINITE_TIME_DOUBLE &amp;&amp; clockValue &gt; 0 &amp;&amp; T &gt; 0 &amp;&amp; clockValue &lt; T) {
		if (delta == oldDelta) {
			Td = multiply(divide(oldRate, totalRate), int_to_double(T - clockValue));
		} else {
			Td = add(multiply(divide(oldRate, totalRate), int_to_double(clockValue)), inverse(totalRate)); //It is actually abs() for the first divide and also for the inverse, but both totalRate and oldRate have been already changed into positive
		}
	}
	T = _ANIMO_round(Td);
	if (T != INFINITE_TIME &amp;&amp; T &lt; 1) T = 1; // Ensure that the minimal duration for a reaction is 1 t.u., otherwise the model will behave nondeterministically
	if (delta &gt; 0 &amp;&amp; R &gt;= MAX || delta &lt; 0 &amp;&amp; R &lt;= 0) T = INFINITE_TIME;
	clockValue = 0;
	c = 0;
}

void reach() {
	if (0 &lt;= R + delta &amp;&amp; R + delta &lt;= MAX) {
		R = R + delta;
	}
	clockValue = 0;
}

bool infinite_delay() {
	return T == INFINITE_TIME;
}

</declaration>
		<location id="id214" x="-1555" y="-866">
			<committed/>
		</location>
		<location id="id215" x="-1555" y="-816">
			<label kind="invariant" x="-1538" y="-850">minQueue == 47</label>
			<committed/>
		</location>
		<location id="id216" x="-1895" y="-646">
			<name x="-1892" y="-634">responding</name>
			<urgent/>
		</location>
		<location id="id217" x="-1496" y="-663">
			<name x="-1488" y="-687">start</name>
		</location>
		<location id="id218" x="-1666" y="-731">
			<name x="-1730" y="-747">waiting</name>
			<label kind="invariant" x="-1730" y="-719">c &lt;= T
|| infinite_delay()</label>
		</location>
		<init ref="id217"/>
		<transition>
			<source ref="id216"/>
			<target ref="id218"/>
			<label kind="guard" x="-1793" y="-680">minIDresponding == 47</label>
			<label kind="synchronisation" x="-1793" y="-663">do_update!</label>
			<label kind="assignment" x="-1793" y="-646">update(),
exit_responding()</label>
			<nail x="-1666" y="-646"/>
		</transition>
		<transition>
			<source ref="id216"/>
			<target ref="id218"/>
			<label kind="synchronisation" x="-1793" y="-595">do_update?</label>
			<label kind="assignment" x="-1793" y="-578">update()</label>
			<nail x="-1895" y="-578"/>
			<nail x="-1666" y="-578"/>
		</transition>
		<transition>
			<source ref="id217"/>
			<target ref="id218"/>
			<label kind="synchronisation" x="-1564" y="-722">do_update?</label>
			<label kind="assignment" x="-1564" y="-705">update()</label>
		</transition>
		<transition>
			<source ref="id218"/>
			<target ref="id215"/>
			<label kind="guard" x="-1691" y="-867">!infinite_delay() &amp;&amp;
c &gt;= T</label>
			<label kind="synchronisation" x="-1691" y="-833">reaching!</label>
			<label kind="assignment" x="-1691" y="-816">reach(), c = 0,
enqueue(47)</label>
			<nail x="-1666" y="-816"/>
		</transition>
		<transition>
			<source ref="id215"/>
			<target ref="id214"/>
		</transition>
		<transition>
			<source ref="id218"/>
			<target ref="id214"/>
			<label kind="guard" x="-1691" y="-867">!infinite_delay() &amp;&amp;
c &gt;= T</label>
			<label kind="synchronisation" x="-1691" y="-833">reaching?</label>
			<label kind="assignment" x="-1691" y="-816">reach(), c = 0,
enqueue(47)</label>
			<nail x="-1666" y="-816"/>
		</transition>
		<transition>
			<source ref="id214"/>
			<target ref="id218"/>
			<label kind="guard" x="-1538" y="-850">minQueue == 47</label>
			<label kind="synchronisation" x="-1538" y="-833">reached[47]!</label>
			<label kind="assignment" x="-1538" y="-816">set_time(),
update(),
exit_queue(47)</label>
			<nail x="-1462" y="-816"/>
			<nail x="-1462" y="-756"/>
		</transition>
		<transition>
			<source ref="id218"/>
			<target ref="id216"/>
			<label kind="guard" x="-1887" y="-782">c &gt; 0 &amp;&amp;
(infinite_delay() || c &lt; T)</label>
			<label kind="synchronisation" x="-1887" y="-748">reached[49]?</label>
			<label kind="assignment" x="-1887" y="-731">get_time(),
enter_responding(47)</label>
			<nail x="-1751" y="-731"/>
			<nail x="-1895" y="-731"/>
		</transition>
		<transition>
			<source ref="id218"/>
			<target ref="id216"/>
			<label kind="guard" x="-1887" y="-782">c &gt; 0 &amp;&amp;
(infinite_delay() || c &lt; T)</label>
			<label kind="synchronisation" x="-1887" y="-748">reached[48]?</label>
			<label kind="assignment" x="-1887" y="-731">get_time(),
enter_responding(47)</label>
			<nail x="-1751" y="-731"/>
			<nail x="-1895" y="-731"/>
		</transition>
	</template>
	<template>
		<name>Reactant_R49</name>
		<parameter>int[0,100]&amp; R, const int MAX</parameter>
		<declaration>int[-1, 1] delta = 0, oldDelta = 0;
time_t T;
clock c;
double_t totalRate = INFINITE_TIME_DOUBLE, oldRate = INFINITE_TIME_DOUBLE;
time_t lastUpdate = 0, clockValue = 0;
double_t Td;


void set_time() {
	if (lastUpdate + T &gt; STOP_TIME) currentTime = STOP_TIME;
	else currentTime = lastUpdate + T;
	lastUpdate = currentTime;
	clockValue = 0;
}

void get_time() {
	clockValue = currentTime - lastUpdate;
	lastUpdate = currentTime;
}

double_t compute_rate() {
	double_t R47_R49_r = scenario1(k_R47_R49, int_to_double(R47), int_to_double(R47Levels), true);
	double_t R49_R49_r = scenario1(k_R49_R49, int_to_double(R49), int_to_double(R49Levels), true);
	return subtract(add(zero, R47_R49_r), R49_R49_r);
}

void update() {
	oldRate = totalRate;
	oldDelta = delta;
	if (currentTime == STOP_TIME) totalRate = zero;
	else totalRate = compute_rate();
	if (totalRate.b &lt; 0) {
		delta = -1;
		totalRate.b = -totalRate.b;
	} else {
		delta = 1;
	}
	if (totalRate.b != 0) {
		Td = inverse(totalRate);
	} else {
		Td = INFINITE_TIME_DOUBLE;
	}
	if (Td != INFINITE_TIME_DOUBLE &amp;&amp; clockValue &gt; 0 &amp;&amp; T &gt; 0 &amp;&amp; clockValue &lt; T) {
		if (delta == oldDelta) {
			Td = multiply(divide(oldRate, totalRate), int_to_double(T - clockValue));
		} else {
			Td = add(multiply(divide(oldRate, totalRate), int_to_double(clockValue)), inverse(totalRate)); //It is actually abs() for the first divide and also for the inverse, but both totalRate and oldRate have been already changed into positive
		}
	}
	T = _ANIMO_round(Td);
	if (T != INFINITE_TIME &amp;&amp; T &lt; 1) T = 1; // Ensure that the minimal duration for a reaction is 1 t.u., otherwise the model will behave nondeterministically
	if (delta &gt; 0 &amp;&amp; R &gt;= MAX || delta &lt; 0 &amp;&amp; R &lt;= 0) T = INFINITE_TIME;
	clockValue = 0;
	c = 0;
}

void reach() {
	if (0 &lt;= R + delta &amp;&amp; R + delta &lt;= MAX) {
		R = R + delta;
	}
	clockValue = 0;
}

bool infinite_delay() {
	return T == INFINITE_TIME;
}

</declaration>
		<location id="id219" x="-1555" y="-866">
			<committed/>
		</location>
		<location id="id220" x="-1555" y="-816">
			<label kind="invariant" x="-1538" y="-850">minQueue == 48</label>
			<committed/>
		</location>
		<location id="id221" x="-1895" y="-646">
			<name x="-1892" y="-634">responding</name>
			<urgent/>
		</location>
		<location id="id222" x="-1496" y="-663">
			<name x="-1488" y="-687">start</name>
		</location>
		<location id="id223" x="-1666" y="-731">
			<name x="-1730" y="-747">waiting</name>
			<label kind="invariant" x="-1730" y="-719">c &lt;= T
|| infinite_delay()</label>
		</location>
		<init ref="id222"/>
		<transition>
			<source ref="id221"/>
			<target ref="id223"/>
			<label kind="guard" x="-1793" y="-680">minIDresponding == 48</label>
			<label kind="synchronisation" x="-1793" y="-663">do_update!</label>
			<label kind="assignment" x="-1793" y="-646">update(),
exit_responding()</label>
			<nail x="-1666" y="-646"/>
		</transition>
		<transition>
			<source ref="id221"/>
			<target ref="id223"/>
			<label kind="synchronisation" x="-1793" y="-595">do_update?</label>
			<label kind="assignment" x="-1793" y="-578">update()</label>
			<nail x="-1895" y="-578"/>
			<nail x="-1666" y="-578"/>
		</transition>
		<transition>
			<source ref="id222"/>
			<target ref="id223"/>
			<label kind="synchronisation" x="-1564" y="-722">do_update?</label>
			<label kind="assignment" x="-1564" y="-705">update()</label>
		</transition>
		<transition>
			<source ref="id223"/>
			<target ref="id220"/>
			<label kind="guard" x="-1691" y="-867">!infinite_delay() &amp;&amp;
c &gt;= T</label>
			<label kind="synchronisation" x="-1691" y="-833">reaching!</label>
			<label kind="assignment" x="-1691" y="-816">reach(), c = 0,
enqueue(48)</label>
			<nail x="-1666" y="-816"/>
		</transition>
		<transition>
			<source ref="id220"/>
			<target ref="id219"/>
		</transition>
		<transition>
			<source ref="id223"/>
			<target ref="id219"/>
			<label kind="guard" x="-1691" y="-867">!infinite_delay() &amp;&amp;
c &gt;= T</label>
			<label kind="synchronisation" x="-1691" y="-833">reaching?</label>
			<label kind="assignment" x="-1691" y="-816">reach(), c = 0,
enqueue(48)</label>
			<nail x="-1666" y="-816"/>
		</transition>
		<transition>
			<source ref="id219"/>
			<target ref="id223"/>
			<label kind="guard" x="-1538" y="-850">minQueue == 48</label>
			<label kind="synchronisation" x="-1538" y="-833">reached[48]!</label>
			<label kind="assignment" x="-1538" y="-816">set_time(),
update(),
exit_queue(48)</label>
			<nail x="-1462" y="-816"/>
			<nail x="-1462" y="-756"/>
		</transition>
		<transition>
			<source ref="id223"/>
			<target ref="id221"/>
			<label kind="guard" x="-1887" y="-782">c &gt; 0 &amp;&amp;
(infinite_delay() || c &lt; T)</label>
			<label kind="synchronisation" x="-1887" y="-748">reached[46]?</label>
			<label kind="assignment" x="-1887" y="-731">get_time(),
enter_responding(48)</label>
			<nail x="-1751" y="-731"/>
			<nail x="-1895" y="-731"/>
		</transition>
	</template>
	<template>
		<name>Reactant_R50</name>
		<parameter>int[0,100]&amp; R, const int MAX</parameter>
		<declaration>int[-1, 1] delta = 0, oldDelta = 0;
time_t T;
clock c;
double_t totalRate = INFINITE_TIME_DOUBLE, oldRate = INFINITE_TIME_DOUBLE;
time_t lastUpdate = 0, clockValue = 0;
double_t Td;


void set_time() {
	if (lastUpdate + T &gt; STOP_TIME) currentTime = STOP_TIME;
	else currentTime = lastUpdate + T;
	lastUpdate = currentTime;
	clockValue = 0;
}

void get_time() {
	clockValue = currentTime - lastUpdate;
	lastUpdate = currentTime;
}

double_t compute_rate() {
	double_t R50_R50_r = scenario1(k_R50_R50, int_to_double(R50), int_to_double(R50Levels), true);
	double_t R81_R50_r = scenario1(k_R81_R50, int_to_double(R81), int_to_double(R81Levels), true);
	double_t R88_R50_r = scenario1(k_R88_R50, int_to_double(R88), int_to_double(R88Levels), true);
	double_t R65_R50_r = scenario1(k_R65_R50, int_to_double(R65), int_to_double(R65Levels), true);
	return add(add(subtract(subtract(zero, R50_R50_r), R81_R50_r), R88_R50_r), R65_R50_r);
}

void update() {
	oldRate = totalRate;
	oldDelta = delta;
	if (currentTime == STOP_TIME) totalRate = zero;
	else totalRate = compute_rate();
	if (totalRate.b &lt; 0) {
		delta = -1;
		totalRate.b = -totalRate.b;
	} else {
		delta = 1;
	}
	if (totalRate.b != 0) {
		Td = inverse(totalRate);
	} else {
		Td = INFINITE_TIME_DOUBLE;
	}
	if (Td != INFINITE_TIME_DOUBLE &amp;&amp; clockValue &gt; 0 &amp;&amp; T &gt; 0 &amp;&amp; clockValue &lt; T) {
		if (delta == oldDelta) {
			Td = multiply(divide(oldRate, totalRate), int_to_double(T - clockValue));
		} else {
			Td = add(multiply(divide(oldRate, totalRate), int_to_double(clockValue)), inverse(totalRate)); //It is actually abs() for the first divide and also for the inverse, but both totalRate and oldRate have been already changed into positive
		}
	}
	T = _ANIMO_round(Td);
	if (T != INFINITE_TIME &amp;&amp; T &lt; 1) T = 1; // Ensure that the minimal duration for a reaction is 1 t.u., otherwise the model will behave nondeterministically
	if (delta &gt; 0 &amp;&amp; R &gt;= MAX || delta &lt; 0 &amp;&amp; R &lt;= 0) T = INFINITE_TIME;
	clockValue = 0;
	c = 0;
}

void reach() {
	if (0 &lt;= R + delta &amp;&amp; R + delta &lt;= MAX) {
		R = R + delta;
	}
	clockValue = 0;
}

bool infinite_delay() {
	return T == INFINITE_TIME;
}

</declaration>
		<location id="id224" x="-1555" y="-866">
			<committed/>
		</location>
		<location id="id225" x="-1555" y="-816">
			<label kind="invariant" x="-1538" y="-850">minQueue == 49</label>
			<committed/>
		</location>
		<location id="id226" x="-1895" y="-646">
			<name x="-1892" y="-634">responding</name>
			<urgent/>
		</location>
		<location id="id227" x="-1496" y="-663">
			<name x="-1488" y="-687">start</name>
		</location>
		<location id="id228" x="-1666" y="-731">
			<name x="-1730" y="-747">waiting</name>
			<label kind="invariant" x="-1730" y="-719">c &lt;= T
|| infinite_delay()</label>
		</location>
		<init ref="id227"/>
		<transition>
			<source ref="id226"/>
			<target ref="id228"/>
			<label kind="guard" x="-1793" y="-680">minIDresponding == 49</label>
			<label kind="synchronisation" x="-1793" y="-663">do_update!</label>
			<label kind="assignment" x="-1793" y="-646">update(),
exit_responding()</label>
			<nail x="-1666" y="-646"/>
		</transition>
		<transition>
			<source ref="id226"/>
			<target ref="id228"/>
			<label kind="synchronisation" x="-1793" y="-595">do_update?</label>
			<label kind="assignment" x="-1793" y="-578">update()</label>
			<nail x="-1895" y="-578"/>
			<nail x="-1666" y="-578"/>
		</transition>
		<transition>
			<source ref="id227"/>
			<target ref="id228"/>
			<label kind="synchronisation" x="-1564" y="-722">do_update?</label>
			<label kind="assignment" x="-1564" y="-705">update()</label>
		</transition>
		<transition>
			<source ref="id228"/>
			<target ref="id225"/>
			<label kind="guard" x="-1691" y="-867">!infinite_delay() &amp;&amp;
c &gt;= T</label>
			<label kind="synchronisation" x="-1691" y="-833">reaching!</label>
			<label kind="assignment" x="-1691" y="-816">reach(), c = 0,
enqueue(49)</label>
			<nail x="-1666" y="-816"/>
		</transition>
		<transition>
			<source ref="id225"/>
			<target ref="id224"/>
		</transition>
		<transition>
			<source ref="id228"/>
			<target ref="id224"/>
			<label kind="guard" x="-1691" y="-867">!infinite_delay() &amp;&amp;
c &gt;= T</label>
			<label kind="synchronisation" x="-1691" y="-833">reaching?</label>
			<label kind="assignment" x="-1691" y="-816">reach(), c = 0,
enqueue(49)</label>
			<nail x="-1666" y="-816"/>
		</transition>
		<transition>
			<source ref="id224"/>
			<target ref="id228"/>
			<label kind="guard" x="-1538" y="-850">minQueue == 49</label>
			<label kind="synchronisation" x="-1538" y="-833">reached[49]!</label>
			<label kind="assignment" x="-1538" y="-816">set_time(),
update(),
exit_queue(49)</label>
			<nail x="-1462" y="-816"/>
			<nail x="-1462" y="-756"/>
		</transition>
		<transition>
			<source ref="id228"/>
			<target ref="id226"/>
			<label kind="guard" x="-1887" y="-782">c &gt; 0 &amp;&amp;
(infinite_delay() || c &lt; T)</label>
			<label kind="synchronisation" x="-1887" y="-748">reached[80]?</label>
			<label kind="assignment" x="-1887" y="-731">get_time(),
enter_responding(49)</label>
			<nail x="-1751" y="-731"/>
			<nail x="-1895" y="-731"/>
		</transition>
		<transition>
			<source ref="id228"/>
			<target ref="id226"/>
			<label kind="guard" x="-1887" y="-782">c &gt; 0 &amp;&amp;
(infinite_delay() || c &lt; T)</label>
			<label kind="synchronisation" x="-1887" y="-748">reached[87]?</label>
			<label kind="assignment" x="-1887" y="-731">get_time(),
enter_responding(49)</label>
			<nail x="-1751" y="-731"/>
			<nail x="-1895" y="-731"/>
		</transition>
		<transition>
			<source ref="id228"/>
			<target ref="id226"/>
			<label kind="guard" x="-1887" y="-782">c &gt; 0 &amp;&amp;
(infinite_delay() || c &lt; T)</label>
			<label kind="synchronisation" x="-1887" y="-748">reached[64]?</label>
			<label kind="assignment" x="-1887" y="-731">get_time(),
enter_responding(49)</label>
			<nail x="-1751" y="-731"/>
			<nail x="-1895" y="-731"/>
		</transition>
	</template>
	<template>
		<name>Reactant_R52</name>
		<parameter>int[0,100]&amp; R, const int MAX</parameter>
		<declaration>int[-1, 1] delta = 0, oldDelta = 0;
time_t T;
clock c;
double_t totalRate = INFINITE_TIME_DOUBLE, oldRate = INFINITE_TIME_DOUBLE;
time_t lastUpdate = 0, clockValue = 0;
double_t Td;


void set_time() {
	if (lastUpdate + T &gt; STOP_TIME) currentTime = STOP_TIME;
	else currentTime = lastUpdate + T;
	lastUpdate = currentTime;
	clockValue = 0;
}

void get_time() {
	clockValue = currentTime - lastUpdate;
	lastUpdate = currentTime;
}

double_t compute_rate() {
	double_t R78_R52_r = scenario1(k_R78_R52, int_to_double(R78), int_to_double(R78Levels), true);
	double_t R84_R52_r = scenario1(k_R84_R52, int_to_double(R84), int_to_double(R84Levels), true);
	double_t R65_R52_r = scenario1(k_R65_R52, int_to_double(R65), int_to_double(R65Levels), true);
	double_t R52_R52_r = scenario1(k_R52_R52, int_to_double(R52), int_to_double(R52Levels), true);
	double_t R3_R52_r = scenario1(k_R3_R52, int_to_double(R3), int_to_double(R3Levels), true);
	double_t R90_R52_r = scenario1(k_R90_R52, int_to_double(R90), int_to_double(R90Levels), true);
	return subtract(add(subtract(add(add(add(zero, R78_R52_r), R84_R52_r), R65_R52_r), R52_R52_r), R3_R52_r), R90_R52_r);
}

void update() {
	oldRate = totalRate;
	oldDelta = delta;
	if (currentTime == STOP_TIME) totalRate = zero;
	else totalRate = compute_rate();
	if (totalRate.b &lt; 0) {
		delta = -1;
		totalRate.b = -totalRate.b;
	} else {
		delta = 1;
	}
	if (totalRate.b != 0) {
		Td = inverse(totalRate);
	} else {
		Td = INFINITE_TIME_DOUBLE;
	}
	if (Td != INFINITE_TIME_DOUBLE &amp;&amp; clockValue &gt; 0 &amp;&amp; T &gt; 0 &amp;&amp; clockValue &lt; T) {
		if (delta == oldDelta) {
			Td = multiply(divide(oldRate, totalRate), int_to_double(T - clockValue));
		} else {
			Td = add(multiply(divide(oldRate, totalRate), int_to_double(clockValue)), inverse(totalRate)); //It is actually abs() for the first divide and also for the inverse, but both totalRate and oldRate have been already changed into positive
		}
	}
	T = _ANIMO_round(Td);
	if (T != INFINITE_TIME &amp;&amp; T &lt; 1) T = 1; // Ensure that the minimal duration for a reaction is 1 t.u., otherwise the model will behave nondeterministically
	if (delta &gt; 0 &amp;&amp; R &gt;= MAX || delta &lt; 0 &amp;&amp; R &lt;= 0) T = INFINITE_TIME;
	clockValue = 0;
	c = 0;
}

void reach() {
	if (0 &lt;= R + delta &amp;&amp; R + delta &lt;= MAX) {
		R = R + delta;
	}
	clockValue = 0;
}

bool infinite_delay() {
	return T == INFINITE_TIME;
}

</declaration>
		<location id="id229" x="-1555" y="-866">
			<committed/>
		</location>
		<location id="id230" x="-1555" y="-816">
			<label kind="invariant" x="-1538" y="-850">minQueue == 51</label>
			<committed/>
		</location>
		<location id="id231" x="-1895" y="-646">
			<name x="-1892" y="-634">responding</name>
			<urgent/>
		</location>
		<location id="id232" x="-1496" y="-663">
			<name x="-1488" y="-687">start</name>
		</location>
		<location id="id233" x="-1666" y="-731">
			<name x="-1730" y="-747">waiting</name>
			<label kind="invariant" x="-1730" y="-719">c &lt;= T
|| infinite_delay()</label>
		</location>
		<init ref="id232"/>
		<transition>
			<source ref="id231"/>
			<target ref="id233"/>
			<label kind="guard" x="-1793" y="-680">minIDresponding == 51</label>
			<label kind="synchronisation" x="-1793" y="-663">do_update!</label>
			<label kind="assignment" x="-1793" y="-646">update(),
exit_responding()</label>
			<nail x="-1666" y="-646"/>
		</transition>
		<transition>
			<source ref="id231"/>
			<target ref="id233"/>
			<label kind="synchronisation" x="-1793" y="-595">do_update?</label>
			<label kind="assignment" x="-1793" y="-578">update()</label>
			<nail x="-1895" y="-578"/>
			<nail x="-1666" y="-578"/>
		</transition>
		<transition>
			<source ref="id232"/>
			<target ref="id233"/>
			<label kind="synchronisation" x="-1564" y="-722">do_update?</label>
			<label kind="assignment" x="-1564" y="-705">update()</label>
		</transition>
		<transition>
			<source ref="id233"/>
			<target ref="id230"/>
			<label kind="guard" x="-1691" y="-867">!infinite_delay() &amp;&amp;
c &gt;= T</label>
			<label kind="synchronisation" x="-1691" y="-833">reaching!</label>
			<label kind="assignment" x="-1691" y="-816">reach(), c = 0,
enqueue(51)</label>
			<nail x="-1666" y="-816"/>
		</transition>
		<transition>
			<source ref="id230"/>
			<target ref="id229"/>
		</transition>
		<transition>
			<source ref="id233"/>
			<target ref="id229"/>
			<label kind="guard" x="-1691" y="-867">!infinite_delay() &amp;&amp;
c &gt;= T</label>
			<label kind="synchronisation" x="-1691" y="-833">reaching?</label>
			<label kind="assignment" x="-1691" y="-816">reach(), c = 0,
enqueue(51)</label>
			<nail x="-1666" y="-816"/>
		</transition>
		<transition>
			<source ref="id229"/>
			<target ref="id233"/>
			<label kind="guard" x="-1538" y="-850">minQueue == 51</label>
			<label kind="synchronisation" x="-1538" y="-833">reached[51]!</label>
			<label kind="assignment" x="-1538" y="-816">set_time(),
update(),
exit_queue(51)</label>
			<nail x="-1462" y="-816"/>
			<nail x="-1462" y="-756"/>
		</transition>
		<transition>
			<source ref="id233"/>
			<target ref="id231"/>
			<label kind="guard" x="-1887" y="-782">c &gt; 0 &amp;&amp;
(infinite_delay() || c &lt; T)</label>
			<label kind="synchronisation" x="-1887" y="-748">reached[77]?</label>
			<label kind="assignment" x="-1887" y="-731">get_time(),
enter_responding(51)</label>
			<nail x="-1751" y="-731"/>
			<nail x="-1895" y="-731"/>
		</transition>
		<transition>
			<source ref="id233"/>
			<target ref="id231"/>
			<label kind="guard" x="-1887" y="-782">c &gt; 0 &amp;&amp;
(infinite_delay() || c &lt; T)</label>
			<label kind="synchronisation" x="-1887" y="-748">reached[83]?</label>
			<label kind="assignment" x="-1887" y="-731">get_time(),
enter_responding(51)</label>
			<nail x="-1751" y="-731"/>
			<nail x="-1895" y="-731"/>
		</transition>
		<transition>
			<source ref="id233"/>
			<target ref="id231"/>
			<label kind="guard" x="-1887" y="-782">c &gt; 0 &amp;&amp;
(infinite_delay() || c &lt; T)</label>
			<label kind="synchronisation" x="-1887" y="-748">reached[64]?</label>
			<label kind="assignment" x="-1887" y="-731">get_time(),
enter_responding(51)</label>
			<nail x="-1751" y="-731"/>
			<nail x="-1895" y="-731"/>
		</transition>
		<transition>
			<source ref="id233"/>
			<target ref="id231"/>
			<label kind="guard" x="-1887" y="-782">c &gt; 0 &amp;&amp;
(infinite_delay() || c &lt; T)</label>
			<label kind="synchronisation" x="-1887" y="-748">reached[3]?</label>
			<label kind="assignment" x="-1887" y="-731">get_time(),
enter_responding(51)</label>
			<nail x="-1751" y="-731"/>
			<nail x="-1895" y="-731"/>
		</transition>
		<transition>
			<source ref="id233"/>
			<target ref="id231"/>
			<label kind="guard" x="-1887" y="-782">c &gt; 0 &amp;&amp;
(infinite_delay() || c &lt; T)</label>
			<label kind="synchronisation" x="-1887" y="-748">reached[89]?</label>
			<label kind="assignment" x="-1887" y="-731">get_time(),
enter_responding(51)</label>
			<nail x="-1751" y="-731"/>
			<nail x="-1895" y="-731"/>
		</transition>
	</template>
	<template>
		<name>Reactant_R53</name>
		<parameter>int[0,100]&amp; R, const int MAX</parameter>
		<declaration>int[-1, 1] delta = 0, oldDelta = 0;
time_t T;
clock c;
double_t totalRate = INFINITE_TIME_DOUBLE, oldRate = INFINITE_TIME_DOUBLE;
time_t lastUpdate = 0, clockValue = 0;
double_t Td;


void set_time() {
	if (lastUpdate + T &gt; STOP_TIME) currentTime = STOP_TIME;
	else currentTime = lastUpdate + T;
	lastUpdate = currentTime;
	clockValue = 0;
}

void get_time() {
	clockValue = currentTime - lastUpdate;
	lastUpdate = currentTime;
}

double_t compute_rate() {
	double_t R54_R53_r = scenario1(k_R54_R53, int_to_double(R54), int_to_double(R54Levels), true);
	double_t R53_R53_r = scenario1(k_R53_R53, int_to_double(R53), int_to_double(R53Levels), true);
	double_t R56_R54_R53_r = scenario2_3(k_R56_R54_R53, int_to_double(R54), int_to_double(R54Levels), true, int_to_double(R56), int_to_double(R56Levels), true);
	return add(subtract(add(zero, R54_R53_r), R53_R53_r), R56_R54_R53_r);
}

void update() {
	oldRate = totalRate;
	oldDelta = delta;
	if (currentTime == STOP_TIME) totalRate = zero;
	else totalRate = compute_rate();
	if (totalRate.b &lt; 0) {
		delta = -1;
		totalRate.b = -totalRate.b;
	} else {
		delta = 1;
	}
	if (totalRate.b != 0) {
		Td = inverse(totalRate);
	} else {
		Td = INFINITE_TIME_DOUBLE;
	}
	if (Td != INFINITE_TIME_DOUBLE &amp;&amp; clockValue &gt; 0 &amp;&amp; T &gt; 0 &amp;&amp; clockValue &lt; T) {
		if (delta == oldDelta) {
			Td = multiply(divide(oldRate, totalRate), int_to_double(T - clockValue));
		} else {
			Td = add(multiply(divide(oldRate, totalRate), int_to_double(clockValue)), inverse(totalRate)); //It is actually abs() for the first divide and also for the inverse, but both totalRate and oldRate have been already changed into positive
		}
	}
	T = _ANIMO_round(Td);
	if (T != INFINITE_TIME &amp;&amp; T &lt; 1) T = 1; // Ensure that the minimal duration for a reaction is 1 t.u., otherwise the model will behave nondeterministically
	if (delta &gt; 0 &amp;&amp; R &gt;= MAX || delta &lt; 0 &amp;&amp; R &lt;= 0) T = INFINITE_TIME;
	clockValue = 0;
	c = 0;
}

void reach() {
	if (0 &lt;= R + delta &amp;&amp; R + delta &lt;= MAX) {
		R = R + delta;
	}
	clockValue = 0;
}

bool infinite_delay() {
	return T == INFINITE_TIME;
}

</declaration>
		<location id="id234" x="-1555" y="-866">
			<committed/>
		</location>
		<location id="id235" x="-1555" y="-816">
			<label kind="invariant" x="-1538" y="-850">minQueue == 52</label>
			<committed/>
		</location>
		<location id="id236" x="-1895" y="-646">
			<name x="-1892" y="-634">responding</name>
			<urgent/>
		</location>
		<location id="id237" x="-1496" y="-663">
			<name x="-1488" y="-687">start</name>
		</location>
		<location id="id238" x="-1666" y="-731">
			<name x="-1730" y="-747">waiting</name>
			<label kind="invariant" x="-1730" y="-719">c &lt;= T
|| infinite_delay()</label>
		</location>
		<init ref="id237"/>
		<transition>
			<source ref="id236"/>
			<target ref="id238"/>
			<label kind="guard" x="-1793" y="-680">minIDresponding == 52</label>
			<label kind="synchronisation" x="-1793" y="-663">do_update!</label>
			<label kind="assignment" x="-1793" y="-646">update(),
exit_responding()</label>
			<nail x="-1666" y="-646"/>
		</transition>
		<transition>
			<source ref="id236"/>
			<target ref="id238"/>
			<label kind="synchronisation" x="-1793" y="-595">do_update?</label>
			<label kind="assignment" x="-1793" y="-578">update()</label>
			<nail x="-1895" y="-578"/>
			<nail x="-1666" y="-578"/>
		</transition>
		<transition>
			<source ref="id237"/>
			<target ref="id238"/>
			<label kind="synchronisation" x="-1564" y="-722">do_update?</label>
			<label kind="assignment" x="-1564" y="-705">update()</label>
		</transition>
		<transition>
			<source ref="id238"/>
			<target ref="id235"/>
			<label kind="guard" x="-1691" y="-867">!infinite_delay() &amp;&amp;
c &gt;= T</label>
			<label kind="synchronisation" x="-1691" y="-833">reaching!</label>
			<label kind="assignment" x="-1691" y="-816">reach(), c = 0,
enqueue(52)</label>
			<nail x="-1666" y="-816"/>
		</transition>
		<transition>
			<source ref="id235"/>
			<target ref="id234"/>
		</transition>
		<transition>
			<source ref="id238"/>
			<target ref="id234"/>
			<label kind="guard" x="-1691" y="-867">!infinite_delay() &amp;&amp;
c &gt;= T</label>
			<label kind="synchronisation" x="-1691" y="-833">reaching?</label>
			<label kind="assignment" x="-1691" y="-816">reach(), c = 0,
enqueue(52)</label>
			<nail x="-1666" y="-816"/>
		</transition>
		<transition>
			<source ref="id234"/>
			<target ref="id238"/>
			<label kind="guard" x="-1538" y="-850">minQueue == 52</label>
			<label kind="synchronisation" x="-1538" y="-833">reached[52]!</label>
			<label kind="assignment" x="-1538" y="-816">set_time(),
update(),
exit_queue(52)</label>
			<nail x="-1462" y="-816"/>
			<nail x="-1462" y="-756"/>
		</transition>
		<transition>
			<source ref="id238"/>
			<target ref="id236"/>
			<label kind="guard" x="-1887" y="-782">c &gt; 0 &amp;&amp;
(infinite_delay() || c &lt; T)</label>
			<label kind="synchronisation" x="-1887" y="-748">reached[53]?</label>
			<label kind="assignment" x="-1887" y="-731">get_time(),
enter_responding(52)</label>
			<nail x="-1751" y="-731"/>
			<nail x="-1895" y="-731"/>
		</transition>
		<transition>
			<source ref="id238"/>
			<target ref="id236"/>
			<label kind="guard" x="-1887" y="-782">c &gt; 0 &amp;&amp;
(infinite_delay() || c &lt; T)</label>
			<label kind="synchronisation" x="-1887" y="-748">reached[55]?</label>
			<label kind="assignment" x="-1887" y="-731">get_time(),
enter_responding(52)</label>
			<nail x="-1751" y="-731"/>
			<nail x="-1895" y="-731"/>
		</transition>
	</template>
	<template>
		<name>Reactant_R54</name>
		<parameter>int[0,100]&amp; R, const int MAX</parameter>
		<declaration>int[-1, 1] delta = 0, oldDelta = 0;
time_t T;
clock c;
double_t totalRate = INFINITE_TIME_DOUBLE, oldRate = INFINITE_TIME_DOUBLE;
time_t lastUpdate = 0, clockValue = 0;
double_t Td;


void set_time() {
	if (lastUpdate + T &gt; STOP_TIME) currentTime = STOP_TIME;
	else currentTime = lastUpdate + T;
	lastUpdate = currentTime;
	clockValue = 0;
}

void get_time() {
	clockValue = currentTime - lastUpdate;
	lastUpdate = currentTime;
}

double_t compute_rate() {
	double_t R7_R54_r = scenario1(k_R7_R54, int_to_double(R7), int_to_double(R7Levels), true);
	double_t R54_R54_r = scenario1(k_R54_R54, int_to_double(R54), int_to_double(R54Levels), true);
	double_t R85_R54_r = scenario1(k_R85_R54, int_to_double(R85), int_to_double(R85Levels), true);
	return subtract(subtract(add(zero, R7_R54_r), R54_R54_r), R85_R54_r);
}

void update() {
	oldRate = totalRate;
	oldDelta = delta;
	if (currentTime == STOP_TIME) totalRate = zero;
	else totalRate = compute_rate();
	if (totalRate.b &lt; 0) {
		delta = -1;
		totalRate.b = -totalRate.b;
	} else {
		delta = 1;
	}
	if (totalRate.b != 0) {
		Td = inverse(totalRate);
	} else {
		Td = INFINITE_TIME_DOUBLE;
	}
	if (Td != INFINITE_TIME_DOUBLE &amp;&amp; clockValue &gt; 0 &amp;&amp; T &gt; 0 &amp;&amp; clockValue &lt; T) {
		if (delta == oldDelta) {
			Td = multiply(divide(oldRate, totalRate), int_to_double(T - clockValue));
		} else {
			Td = add(multiply(divide(oldRate, totalRate), int_to_double(clockValue)), inverse(totalRate)); //It is actually abs() for the first divide and also for the inverse, but both totalRate and oldRate have been already changed into positive
		}
	}
	T = _ANIMO_round(Td);
	if (T != INFINITE_TIME &amp;&amp; T &lt; 1) T = 1; // Ensure that the minimal duration for a reaction is 1 t.u., otherwise the model will behave nondeterministically
	if (delta &gt; 0 &amp;&amp; R &gt;= MAX || delta &lt; 0 &amp;&amp; R &lt;= 0) T = INFINITE_TIME;
	clockValue = 0;
	c = 0;
}

void reach() {
	if (0 &lt;= R + delta &amp;&amp; R + delta &lt;= MAX) {
		R = R + delta;
	}
	clockValue = 0;
}

bool infinite_delay() {
	return T == INFINITE_TIME;
}

</declaration>
		<location id="id239" x="-1555" y="-866">
			<committed/>
		</location>
		<location id="id240" x="-1555" y="-816">
			<label kind="invariant" x="-1538" y="-850">minQueue == 53</label>
			<committed/>
		</location>
		<location id="id241" x="-1895" y="-646">
			<name x="-1892" y="-634">responding</name>
			<urgent/>
		</location>
		<location id="id242" x="-1496" y="-663">
			<name x="-1488" y="-687">start</name>
		</location>
		<location id="id243" x="-1666" y="-731">
			<name x="-1730" y="-747">waiting</name>
			<label kind="invariant" x="-1730" y="-719">c &lt;= T
|| infinite_delay()</label>
		</location>
		<init ref="id242"/>
		<transition>
			<source ref="id241"/>
			<target ref="id243"/>
			<label kind="guard" x="-1793" y="-680">minIDresponding == 53</label>
			<label kind="synchronisation" x="-1793" y="-663">do_update!</label>
			<label kind="assignment" x="-1793" y="-646">update(),
exit_responding()</label>
			<nail x="-1666" y="-646"/>
		</transition>
		<transition>
			<source ref="id241"/>
			<target ref="id243"/>
			<label kind="synchronisation" x="-1793" y="-595">do_update?</label>
			<label kind="assignment" x="-1793" y="-578">update()</label>
			<nail x="-1895" y="-578"/>
			<nail x="-1666" y="-578"/>
		</transition>
		<transition>
			<source ref="id242"/>
			<target ref="id243"/>
			<label kind="synchronisation" x="-1564" y="-722">do_update?</label>
			<label kind="assignment" x="-1564" y="-705">update()</label>
		</transition>
		<transition>
			<source ref="id243"/>
			<target ref="id240"/>
			<label kind="guard" x="-1691" y="-867">!infinite_delay() &amp;&amp;
c &gt;= T</label>
			<label kind="synchronisation" x="-1691" y="-833">reaching!</label>
			<label kind="assignment" x="-1691" y="-816">reach(), c = 0,
enqueue(53)</label>
			<nail x="-1666" y="-816"/>
		</transition>
		<transition>
			<source ref="id240"/>
			<target ref="id239"/>
		</transition>
		<transition>
			<source ref="id243"/>
			<target ref="id239"/>
			<label kind="guard" x="-1691" y="-867">!infinite_delay() &amp;&amp;
c &gt;= T</label>
			<label kind="synchronisation" x="-1691" y="-833">reaching?</label>
			<label kind="assignment" x="-1691" y="-816">reach(), c = 0,
enqueue(53)</label>
			<nail x="-1666" y="-816"/>
		</transition>
		<transition>
			<source ref="id239"/>
			<target ref="id243"/>
			<label kind="guard" x="-1538" y="-850">minQueue == 53</label>
			<label kind="synchronisation" x="-1538" y="-833">reached[53]!</label>
			<label kind="assignment" x="-1538" y="-816">set_time(),
update(),
exit_queue(53)</label>
			<nail x="-1462" y="-816"/>
			<nail x="-1462" y="-756"/>
		</transition>
		<transition>
			<source ref="id243"/>
			<target ref="id241"/>
			<label kind="guard" x="-1887" y="-782">c &gt; 0 &amp;&amp;
(infinite_delay() || c &lt; T)</label>
			<label kind="synchronisation" x="-1887" y="-748">reached[7]?</label>
			<label kind="assignment" x="-1887" y="-731">get_time(),
enter_responding(53)</label>
			<nail x="-1751" y="-731"/>
			<nail x="-1895" y="-731"/>
		</transition>
		<transition>
			<source ref="id243"/>
			<target ref="id241"/>
			<label kind="guard" x="-1887" y="-782">c &gt; 0 &amp;&amp;
(infinite_delay() || c &lt; T)</label>
			<label kind="synchronisation" x="-1887" y="-748">reached[84]?</label>
			<label kind="assignment" x="-1887" y="-731">get_time(),
enter_responding(53)</label>
			<nail x="-1751" y="-731"/>
			<nail x="-1895" y="-731"/>
		</transition>
	</template>
	<template>
		<name>Reactant_R56</name>
		<parameter>int[0,100]&amp; R, const int MAX</parameter>
		<declaration>int[-1, 1] delta = 0, oldDelta = 0;
time_t T;
clock c;
double_t totalRate = INFINITE_TIME_DOUBLE, oldRate = INFINITE_TIME_DOUBLE;
time_t lastUpdate = 0, clockValue = 0;
double_t Td;


void set_time() {
	if (lastUpdate + T &gt; STOP_TIME) currentTime = STOP_TIME;
	else currentTime = lastUpdate + T;
	lastUpdate = currentTime;
	clockValue = 0;
}

void get_time() {
	clockValue = currentTime - lastUpdate;
	lastUpdate = currentTime;
}

double_t compute_rate() {
	double_t R78_R56_r = scenario1(k_R78_R56, int_to_double(R78), int_to_double(R78Levels), true);
	double_t R55_R56_r = scenario1(k_R55_R56, int_to_double(R55), int_to_double(R55Levels), true);
	double_t R7_R56_r = scenario1(k_R7_R56, int_to_double(R7), int_to_double(R7Levels), true);
	double_t R56_R56_r = scenario1(k_R56_R56, int_to_double(R56), int_to_double(R56Levels), true);
	return subtract(add(add(add(zero, R78_R56_r), R55_R56_r), R7_R56_r), R56_R56_r);
}

void update() {
	oldRate = totalRate;
	oldDelta = delta;
	if (currentTime == STOP_TIME) totalRate = zero;
	else totalRate = compute_rate();
	if (totalRate.b &lt; 0) {
		delta = -1;
		totalRate.b = -totalRate.b;
	} else {
		delta = 1;
	}
	if (totalRate.b != 0) {
		Td = inverse(totalRate);
	} else {
		Td = INFINITE_TIME_DOUBLE;
	}
	if (Td != INFINITE_TIME_DOUBLE &amp;&amp; clockValue &gt; 0 &amp;&amp; T &gt; 0 &amp;&amp; clockValue &lt; T) {
		if (delta == oldDelta) {
			Td = multiply(divide(oldRate, totalRate), int_to_double(T - clockValue));
		} else {
			Td = add(multiply(divide(oldRate, totalRate), int_to_double(clockValue)), inverse(totalRate)); //It is actually abs() for the first divide and also for the inverse, but both totalRate and oldRate have been already changed into positive
		}
	}
	T = _ANIMO_round(Td);
	if (T != INFINITE_TIME &amp;&amp; T &lt; 1) T = 1; // Ensure that the minimal duration for a reaction is 1 t.u., otherwise the model will behave nondeterministically
	if (delta &gt; 0 &amp;&amp; R &gt;= MAX || delta &lt; 0 &amp;&amp; R &lt;= 0) T = INFINITE_TIME;
	clockValue = 0;
	c = 0;
}

void reach() {
	if (0 &lt;= R + delta &amp;&amp; R + delta &lt;= MAX) {
		R = R + delta;
	}
	clockValue = 0;
}

bool infinite_delay() {
	return T == INFINITE_TIME;
}

</declaration>
		<location id="id244" x="-1555" y="-866">
			<committed/>
		</location>
		<location id="id245" x="-1555" y="-816">
			<label kind="invariant" x="-1538" y="-850">minQueue == 55</label>
			<committed/>
		</location>
		<location id="id246" x="-1895" y="-646">
			<name x="-1892" y="-634">responding</name>
			<urgent/>
		</location>
		<location id="id247" x="-1496" y="-663">
			<name x="-1488" y="-687">start</name>
		</location>
		<location id="id248" x="-1666" y="-731">
			<name x="-1730" y="-747">waiting</name>
			<label kind="invariant" x="-1730" y="-719">c &lt;= T
|| infinite_delay()</label>
		</location>
		<init ref="id247"/>
		<transition>
			<source ref="id246"/>
			<target ref="id248"/>
			<label kind="guard" x="-1793" y="-680">minIDresponding == 55</label>
			<label kind="synchronisation" x="-1793" y="-663">do_update!</label>
			<label kind="assignment" x="-1793" y="-646">update(),
exit_responding()</label>
			<nail x="-1666" y="-646"/>
		</transition>
		<transition>
			<source ref="id246"/>
			<target ref="id248"/>
			<label kind="synchronisation" x="-1793" y="-595">do_update?</label>
			<label kind="assignment" x="-1793" y="-578">update()</label>
			<nail x="-1895" y="-578"/>
			<nail x="-1666" y="-578"/>
		</transition>
		<transition>
			<source ref="id247"/>
			<target ref="id248"/>
			<label kind="synchronisation" x="-1564" y="-722">do_update?</label>
			<label kind="assignment" x="-1564" y="-705">update()</label>
		</transition>
		<transition>
			<source ref="id248"/>
			<target ref="id245"/>
			<label kind="guard" x="-1691" y="-867">!infinite_delay() &amp;&amp;
c &gt;= T</label>
			<label kind="synchronisation" x="-1691" y="-833">reaching!</label>
			<label kind="assignment" x="-1691" y="-816">reach(), c = 0,
enqueue(55)</label>
			<nail x="-1666" y="-816"/>
		</transition>
		<transition>
			<source ref="id245"/>
			<target ref="id244"/>
		</transition>
		<transition>
			<source ref="id248"/>
			<target ref="id244"/>
			<label kind="guard" x="-1691" y="-867">!infinite_delay() &amp;&amp;
c &gt;= T</label>
			<label kind="synchronisation" x="-1691" y="-833">reaching?</label>
			<label kind="assignment" x="-1691" y="-816">reach(), c = 0,
enqueue(55)</label>
			<nail x="-1666" y="-816"/>
		</transition>
		<transition>
			<source ref="id244"/>
			<target ref="id248"/>
			<label kind="guard" x="-1538" y="-850">minQueue == 55</label>
			<label kind="synchronisation" x="-1538" y="-833">reached[55]!</label>
			<label kind="assignment" x="-1538" y="-816">set_time(),
update(),
exit_queue(55)</label>
			<nail x="-1462" y="-816"/>
			<nail x="-1462" y="-756"/>
		</transition>
		<transition>
			<source ref="id248"/>
			<target ref="id246"/>
			<label kind="guard" x="-1887" y="-782">c &gt; 0 &amp;&amp;
(infinite_delay() || c &lt; T)</label>
			<label kind="synchronisation" x="-1887" y="-748">reached[77]?</label>
			<label kind="assignment" x="-1887" y="-731">get_time(),
enter_responding(55)</label>
			<nail x="-1751" y="-731"/>
			<nail x="-1895" y="-731"/>
		</transition>
		<transition>
			<source ref="id248"/>
			<target ref="id246"/>
			<label kind="guard" x="-1887" y="-782">c &gt; 0 &amp;&amp;
(infinite_delay() || c &lt; T)</label>
			<label kind="synchronisation" x="-1887" y="-748">reached[54]?</label>
			<label kind="assignment" x="-1887" y="-731">get_time(),
enter_responding(55)</label>
			<nail x="-1751" y="-731"/>
			<nail x="-1895" y="-731"/>
		</transition>
		<transition>
			<source ref="id248"/>
			<target ref="id246"/>
			<label kind="guard" x="-1887" y="-782">c &gt; 0 &amp;&amp;
(infinite_delay() || c &lt; T)</label>
			<label kind="synchronisation" x="-1887" y="-748">reached[7]?</label>
			<label kind="assignment" x="-1887" y="-731">get_time(),
enter_responding(55)</label>
			<nail x="-1751" y="-731"/>
			<nail x="-1895" y="-731"/>
		</transition>
	</template>
	<template>
		<name>Reactant_R57</name>
		<parameter>int[0,100]&amp; R, const int MAX</parameter>
		<declaration>int[-1, 1] delta = 0, oldDelta = 0;
time_t T;
clock c;
double_t totalRate = INFINITE_TIME_DOUBLE, oldRate = INFINITE_TIME_DOUBLE;
time_t lastUpdate = 0, clockValue = 0;
double_t Td;


void set_time() {
	if (lastUpdate + T &gt; STOP_TIME) currentTime = STOP_TIME;
	else currentTime = lastUpdate + T;
	lastUpdate = currentTime;
	clockValue = 0;
}

void get_time() {
	clockValue = currentTime - lastUpdate;
	lastUpdate = currentTime;
}

double_t compute_rate() {
	double_t R58_R57_r = scenario1(k_R58_R57, int_to_double(R58), int_to_double(R58Levels), true);
	double_t R57_R57_r = scenario1(k_R57_R57, int_to_double(R57), int_to_double(R57Levels), true);
	double_t R59_R58_R57_r = scenario2_3(k_R59_R58_R57, int_to_double(R58), int_to_double(R58Levels), true, int_to_double(R59), int_to_double(R59Levels), true);
	return add(subtract(add(zero, R58_R57_r), R57_R57_r), R59_R58_R57_r);
}

void update() {
	oldRate = totalRate;
	oldDelta = delta;
	if (currentTime == STOP_TIME) totalRate = zero;
	else totalRate = compute_rate();
	if (totalRate.b &lt; 0) {
		delta = -1;
		totalRate.b = -totalRate.b;
	} else {
		delta = 1;
	}
	if (totalRate.b != 0) {
		Td = inverse(totalRate);
	} else {
		Td = INFINITE_TIME_DOUBLE;
	}
	if (Td != INFINITE_TIME_DOUBLE &amp;&amp; clockValue &gt; 0 &amp;&amp; T &gt; 0 &amp;&amp; clockValue &lt; T) {
		if (delta == oldDelta) {
			Td = multiply(divide(oldRate, totalRate), int_to_double(T - clockValue));
		} else {
			Td = add(multiply(divide(oldRate, totalRate), int_to_double(clockValue)), inverse(totalRate)); //It is actually abs() for the first divide and also for the inverse, but both totalRate and oldRate have been already changed into positive
		}
	}
	T = _ANIMO_round(Td);
	if (T != INFINITE_TIME &amp;&amp; T &lt; 1) T = 1; // Ensure that the minimal duration for a reaction is 1 t.u., otherwise the model will behave nondeterministically
	if (delta &gt; 0 &amp;&amp; R &gt;= MAX || delta &lt; 0 &amp;&amp; R &lt;= 0) T = INFINITE_TIME;
	clockValue = 0;
	c = 0;
}

void reach() {
	if (0 &lt;= R + delta &amp;&amp; R + delta &lt;= MAX) {
		R = R + delta;
	}
	clockValue = 0;
}

bool infinite_delay() {
	return T == INFINITE_TIME;
}

</declaration>
		<location id="id249" x="-1555" y="-866">
			<committed/>
		</location>
		<location id="id250" x="-1555" y="-816">
			<label kind="invariant" x="-1538" y="-850">minQueue == 56</label>
			<committed/>
		</location>
		<location id="id251" x="-1895" y="-646">
			<name x="-1892" y="-634">responding</name>
			<urgent/>
		</location>
		<location id="id252" x="-1496" y="-663">
			<name x="-1488" y="-687">start</name>
		</location>
		<location id="id253" x="-1666" y="-731">
			<name x="-1730" y="-747">waiting</name>
			<label kind="invariant" x="-1730" y="-719">c &lt;= T
|| infinite_delay()</label>
		</location>
		<init ref="id252"/>
		<transition>
			<source ref="id251"/>
			<target ref="id253"/>
			<label kind="guard" x="-1793" y="-680">minIDresponding == 56</label>
			<label kind="synchronisation" x="-1793" y="-663">do_update!</label>
			<label kind="assignment" x="-1793" y="-646">update(),
exit_responding()</label>
			<nail x="-1666" y="-646"/>
		</transition>
		<transition>
			<source ref="id251"/>
			<target ref="id253"/>
			<label kind="synchronisation" x="-1793" y="-595">do_update?</label>
			<label kind="assignment" x="-1793" y="-578">update()</label>
			<nail x="-1895" y="-578"/>
			<nail x="-1666" y="-578"/>
		</transition>
		<transition>
			<source ref="id252"/>
			<target ref="id253"/>
			<label kind="synchronisation" x="-1564" y="-722">do_update?</label>
			<label kind="assignment" x="-1564" y="-705">update()</label>
		</transition>
		<transition>
			<source ref="id253"/>
			<target ref="id250"/>
			<label kind="guard" x="-1691" y="-867">!infinite_delay() &amp;&amp;
c &gt;= T</label>
			<label kind="synchronisation" x="-1691" y="-833">reaching!</label>
			<label kind="assignment" x="-1691" y="-816">reach(), c = 0,
enqueue(56)</label>
			<nail x="-1666" y="-816"/>
		</transition>
		<transition>
			<source ref="id250"/>
			<target ref="id249"/>
		</transition>
		<transition>
			<source ref="id253"/>
			<target ref="id249"/>
			<label kind="guard" x="-1691" y="-867">!infinite_delay() &amp;&amp;
c &gt;= T</label>
			<label kind="synchronisation" x="-1691" y="-833">reaching?</label>
			<label kind="assignment" x="-1691" y="-816">reach(), c = 0,
enqueue(56)</label>
			<nail x="-1666" y="-816"/>
		</transition>
		<transition>
			<source ref="id249"/>
			<target ref="id253"/>
			<label kind="guard" x="-1538" y="-850">minQueue == 56</label>
			<label kind="synchronisation" x="-1538" y="-833">reached[56]!</label>
			<label kind="assignment" x="-1538" y="-816">set_time(),
update(),
exit_queue(56)</label>
			<nail x="-1462" y="-816"/>
			<nail x="-1462" y="-756"/>
		</transition>
		<transition>
			<source ref="id253"/>
			<target ref="id251"/>
			<label kind="guard" x="-1887" y="-782">c &gt; 0 &amp;&amp;
(infinite_delay() || c &lt; T)</label>
			<label kind="synchronisation" x="-1887" y="-748">reached[57]?</label>
			<label kind="assignment" x="-1887" y="-731">get_time(),
enter_responding(56)</label>
			<nail x="-1751" y="-731"/>
			<nail x="-1895" y="-731"/>
		</transition>
		<transition>
			<source ref="id253"/>
			<target ref="id251"/>
			<label kind="guard" x="-1887" y="-782">c &gt; 0 &amp;&amp;
(infinite_delay() || c &lt; T)</label>
			<label kind="synchronisation" x="-1887" y="-748">reached[58]?</label>
			<label kind="assignment" x="-1887" y="-731">get_time(),
enter_responding(56)</label>
			<nail x="-1751" y="-731"/>
			<nail x="-1895" y="-731"/>
		</transition>
	</template>
	<template>
		<name>Reactant_R58</name>
		<parameter>int[0,100]&amp; R, const int MAX</parameter>
		<declaration>int[-1, 1] delta = 0, oldDelta = 0;
time_t T;
clock c;
double_t totalRate = INFINITE_TIME_DOUBLE, oldRate = INFINITE_TIME_DOUBLE;
time_t lastUpdate = 0, clockValue = 0;
double_t Td;


void set_time() {
	if (lastUpdate + T &gt; STOP_TIME) currentTime = STOP_TIME;
	else currentTime = lastUpdate + T;
	lastUpdate = currentTime;
	clockValue = 0;
}

void get_time() {
	clockValue = currentTime - lastUpdate;
	lastUpdate = currentTime;
}

double_t compute_rate() {
	double_t R82_R58_r = scenario1(k_R82_R58, int_to_double(R82), int_to_double(R82Levels), true);
	double_t R92_R58_r = scenario1(k_R92_R58, int_to_double(R92), int_to_double(R92Levels), true);
	double_t R58_R58_r = scenario1(k_R58_R58, int_to_double(R58), int_to_double(R58Levels), true);
	double_t R45_R58_r = scenario1(k_R45_R58, int_to_double(R45), int_to_double(R45Levels), true);
	double_t R84_R58_r = scenario1(k_R84_R58, int_to_double(R84), int_to_double(R84Levels), true);
	return add(subtract(subtract(add(subtract(zero, R82_R58_r), R92_R58_r), R58_R58_r), R45_R58_r), R84_R58_r);
}

void update() {
	oldRate = totalRate;
	oldDelta = delta;
	if (currentTime == STOP_TIME) totalRate = zero;
	else totalRate = compute_rate();
	if (totalRate.b &lt; 0) {
		delta = -1;
		totalRate.b = -totalRate.b;
	} else {
		delta = 1;
	}
	if (totalRate.b != 0) {
		Td = inverse(totalRate);
	} else {
		Td = INFINITE_TIME_DOUBLE;
	}
	if (Td != INFINITE_TIME_DOUBLE &amp;&amp; clockValue &gt; 0 &amp;&amp; T &gt; 0 &amp;&amp; clockValue &lt; T) {
		if (delta == oldDelta) {
			Td = multiply(divide(oldRate, totalRate), int_to_double(T - clockValue));
		} else {
			Td = add(multiply(divide(oldRate, totalRate), int_to_double(clockValue)), inverse(totalRate)); //It is actually abs() for the first divide and also for the inverse, but both totalRate and oldRate have been already changed into positive
		}
	}
	T = _ANIMO_round(Td);
	if (T != INFINITE_TIME &amp;&amp; T &lt; 1) T = 1; // Ensure that the minimal duration for a reaction is 1 t.u., otherwise the model will behave nondeterministically
	if (delta &gt; 0 &amp;&amp; R &gt;= MAX || delta &lt; 0 &amp;&amp; R &lt;= 0) T = INFINITE_TIME;
	clockValue = 0;
	c = 0;
}

void reach() {
	if (0 &lt;= R + delta &amp;&amp; R + delta &lt;= MAX) {
		R = R + delta;
	}
	clockValue = 0;
}

bool infinite_delay() {
	return T == INFINITE_TIME;
}

</declaration>
		<location id="id254" x="-1555" y="-866">
			<committed/>
		</location>
		<location id="id255" x="-1555" y="-816">
			<label kind="invariant" x="-1538" y="-850">minQueue == 57</label>
			<committed/>
		</location>
		<location id="id256" x="-1895" y="-646">
			<name x="-1892" y="-634">responding</name>
			<urgent/>
		</location>
		<location id="id257" x="-1496" y="-663">
			<name x="-1488" y="-687">start</name>
		</location>
		<location id="id258" x="-1666" y="-731">
			<name x="-1730" y="-747">waiting</name>
			<label kind="invariant" x="-1730" y="-719">c &lt;= T
|| infinite_delay()</label>
		</location>
		<init ref="id257"/>
		<transition>
			<source ref="id256"/>
			<target ref="id258"/>
			<label kind="guard" x="-1793" y="-680">minIDresponding == 57</label>
			<label kind="synchronisation" x="-1793" y="-663">do_update!</label>
			<label kind="assignment" x="-1793" y="-646">update(),
exit_responding()</label>
			<nail x="-1666" y="-646"/>
		</transition>
		<transition>
			<source ref="id256"/>
			<target ref="id258"/>
			<label kind="synchronisation" x="-1793" y="-595">do_update?</label>
			<label kind="assignment" x="-1793" y="-578">update()</label>
			<nail x="-1895" y="-578"/>
			<nail x="-1666" y="-578"/>
		</transition>
		<transition>
			<source ref="id257"/>
			<target ref="id258"/>
			<label kind="synchronisation" x="-1564" y="-722">do_update?</label>
			<label kind="assignment" x="-1564" y="-705">update()</label>
		</transition>
		<transition>
			<source ref="id258"/>
			<target ref="id255"/>
			<label kind="guard" x="-1691" y="-867">!infinite_delay() &amp;&amp;
c &gt;= T</label>
			<label kind="synchronisation" x="-1691" y="-833">reaching!</label>
			<label kind="assignment" x="-1691" y="-816">reach(), c = 0,
enqueue(57)</label>
			<nail x="-1666" y="-816"/>
		</transition>
		<transition>
			<source ref="id255"/>
			<target ref="id254"/>
		</transition>
		<transition>
			<source ref="id258"/>
			<target ref="id254"/>
			<label kind="guard" x="-1691" y="-867">!infinite_delay() &amp;&amp;
c &gt;= T</label>
			<label kind="synchronisation" x="-1691" y="-833">reaching?</label>
			<label kind="assignment" x="-1691" y="-816">reach(), c = 0,
enqueue(57)</label>
			<nail x="-1666" y="-816"/>
		</transition>
		<transition>
			<source ref="id254"/>
			<target ref="id258"/>
			<label kind="guard" x="-1538" y="-850">minQueue == 57</label>
			<label kind="synchronisation" x="-1538" y="-833">reached[57]!</label>
			<label kind="assignment" x="-1538" y="-816">set_time(),
update(),
exit_queue(57)</label>
			<nail x="-1462" y="-816"/>
			<nail x="-1462" y="-756"/>
		</transition>
		<transition>
			<source ref="id258"/>
			<target ref="id256"/>
			<label kind="guard" x="-1887" y="-782">c &gt; 0 &amp;&amp;
(infinite_delay() || c &lt; T)</label>
			<label kind="synchronisation" x="-1887" y="-748">reached[81]?</label>
			<label kind="assignment" x="-1887" y="-731">get_time(),
enter_responding(57)</label>
			<nail x="-1751" y="-731"/>
			<nail x="-1895" y="-731"/>
		</transition>
		<transition>
			<source ref="id258"/>
			<target ref="id256"/>
			<label kind="guard" x="-1887" y="-782">c &gt; 0 &amp;&amp;
(infinite_delay() || c &lt; T)</label>
			<label kind="synchronisation" x="-1887" y="-748">reached[91]?</label>
			<label kind="assignment" x="-1887" y="-731">get_time(),
enter_responding(57)</label>
			<nail x="-1751" y="-731"/>
			<nail x="-1895" y="-731"/>
		</transition>
		<transition>
			<source ref="id258"/>
			<target ref="id256"/>
			<label kind="guard" x="-1887" y="-782">c &gt; 0 &amp;&amp;
(infinite_delay() || c &lt; T)</label>
			<label kind="synchronisation" x="-1887" y="-748">reached[44]?</label>
			<label kind="assignment" x="-1887" y="-731">get_time(),
enter_responding(57)</label>
			<nail x="-1751" y="-731"/>
			<nail x="-1895" y="-731"/>
		</transition>
		<transition>
			<source ref="id258"/>
			<target ref="id256"/>
			<label kind="guard" x="-1887" y="-782">c &gt; 0 &amp;&amp;
(infinite_delay() || c &lt; T)</label>
			<label kind="synchronisation" x="-1887" y="-748">reached[83]?</label>
			<label kind="assignment" x="-1887" y="-731">get_time(),
enter_responding(57)</label>
			<nail x="-1751" y="-731"/>
			<nail x="-1895" y="-731"/>
		</transition>
	</template>
	<template>
		<name>Reactant_R59</name>
		<parameter>int[0,100]&amp; R, const int MAX</parameter>
		<declaration>int[-1, 1] delta = 0, oldDelta = 0;
time_t T;
clock c;
double_t totalRate = INFINITE_TIME_DOUBLE, oldRate = INFINITE_TIME_DOUBLE;
time_t lastUpdate = 0, clockValue = 0;
double_t Td;


void set_time() {
	if (lastUpdate + T &gt; STOP_TIME) currentTime = STOP_TIME;
	else currentTime = lastUpdate + T;
	lastUpdate = currentTime;
	clockValue = 0;
}

void get_time() {
	clockValue = currentTime - lastUpdate;
	lastUpdate = currentTime;
}

double_t compute_rate() {
	double_t R78_R59_r = scenario1(k_R78_R59, int_to_double(R78), int_to_double(R78Levels), true);
	double_t R59_R59_r = scenario1(k_R59_R59, int_to_double(R59), int_to_double(R59Levels), true);
	double_t R84_R59_r = scenario1(k_R84_R59, int_to_double(R84), int_to_double(R84Levels), true);
	return add(subtract(add(zero, R78_R59_r), R59_R59_r), R84_R59_r);
}

void update() {
	oldRate = totalRate;
	oldDelta = delta;
	if (currentTime == STOP_TIME) totalRate = zero;
	else totalRate = compute_rate();
	if (totalRate.b &lt; 0) {
		delta = -1;
		totalRate.b = -totalRate.b;
	} else {
		delta = 1;
	}
	if (totalRate.b != 0) {
		Td = inverse(totalRate);
	} else {
		Td = INFINITE_TIME_DOUBLE;
	}
	if (Td != INFINITE_TIME_DOUBLE &amp;&amp; clockValue &gt; 0 &amp;&amp; T &gt; 0 &amp;&amp; clockValue &lt; T) {
		if (delta == oldDelta) {
			Td = multiply(divide(oldRate, totalRate), int_to_double(T - clockValue));
		} else {
			Td = add(multiply(divide(oldRate, totalRate), int_to_double(clockValue)), inverse(totalRate)); //It is actually abs() for the first divide and also for the inverse, but both totalRate and oldRate have been already changed into positive
		}
	}
	T = _ANIMO_round(Td);
	if (T != INFINITE_TIME &amp;&amp; T &lt; 1) T = 1; // Ensure that the minimal duration for a reaction is 1 t.u., otherwise the model will behave nondeterministically
	if (delta &gt; 0 &amp;&amp; R &gt;= MAX || delta &lt; 0 &amp;&amp; R &lt;= 0) T = INFINITE_TIME;
	clockValue = 0;
	c = 0;
}

void reach() {
	if (0 &lt;= R + delta &amp;&amp; R + delta &lt;= MAX) {
		R = R + delta;
	}
	clockValue = 0;
}

bool infinite_delay() {
	return T == INFINITE_TIME;
}

</declaration>
		<location id="id259" x="-1555" y="-866">
			<committed/>
		</location>
		<location id="id260" x="-1555" y="-816">
			<label kind="invariant" x="-1538" y="-850">minQueue == 58</label>
			<committed/>
		</location>
		<location id="id261" x="-1895" y="-646">
			<name x="-1892" y="-634">responding</name>
			<urgent/>
		</location>
		<location id="id262" x="-1496" y="-663">
			<name x="-1488" y="-687">start</name>
		</location>
		<location id="id263" x="-1666" y="-731">
			<name x="-1730" y="-747">waiting</name>
			<label kind="invariant" x="-1730" y="-719">c &lt;= T
|| infinite_delay()</label>
		</location>
		<init ref="id262"/>
		<transition>
			<source ref="id261"/>
			<target ref="id263"/>
			<label kind="guard" x="-1793" y="-680">minIDresponding == 58</label>
			<label kind="synchronisation" x="-1793" y="-663">do_update!</label>
			<label kind="assignment" x="-1793" y="-646">update(),
exit_responding()</label>
			<nail x="-1666" y="-646"/>
		</transition>
		<transition>
			<source ref="id261"/>
			<target ref="id263"/>
			<label kind="synchronisation" x="-1793" y="-595">do_update?</label>
			<label kind="assignment" x="-1793" y="-578">update()</label>
			<nail x="-1895" y="-578"/>
			<nail x="-1666" y="-578"/>
		</transition>
		<transition>
			<source ref="id262"/>
			<target ref="id263"/>
			<label kind="synchronisation" x="-1564" y="-722">do_update?</label>
			<label kind="assignment" x="-1564" y="-705">update()</label>
		</transition>
		<transition>
			<source ref="id263"/>
			<target ref="id260"/>
			<label kind="guard" x="-1691" y="-867">!infinite_delay() &amp;&amp;
c &gt;= T</label>
			<label kind="synchronisation" x="-1691" y="-833">reaching!</label>
			<label kind="assignment" x="-1691" y="-816">reach(), c = 0,
enqueue(58)</label>
			<nail x="-1666" y="-816"/>
		</transition>
		<transition>
			<source ref="id260"/>
			<target ref="id259"/>
		</transition>
		<transition>
			<source ref="id263"/>
			<target ref="id259"/>
			<label kind="guard" x="-1691" y="-867">!infinite_delay() &amp;&amp;
c &gt;= T</label>
			<label kind="synchronisation" x="-1691" y="-833">reaching?</label>
			<label kind="assignment" x="-1691" y="-816">reach(), c = 0,
enqueue(58)</label>
			<nail x="-1666" y="-816"/>
		</transition>
		<transition>
			<source ref="id259"/>
			<target ref="id263"/>
			<label kind="guard" x="-1538" y="-850">minQueue == 58</label>
			<label kind="synchronisation" x="-1538" y="-833">reached[58]!</label>
			<label kind="assignment" x="-1538" y="-816">set_time(),
update(),
exit_queue(58)</label>
			<nail x="-1462" y="-816"/>
			<nail x="-1462" y="-756"/>
		</transition>
		<transition>
			<source ref="id263"/>
			<target ref="id261"/>
			<label kind="guard" x="-1887" y="-782">c &gt; 0 &amp;&amp;
(infinite_delay() || c &lt; T)</label>
			<label kind="synchronisation" x="-1887" y="-748">reached[77]?</label>
			<label kind="assignment" x="-1887" y="-731">get_time(),
enter_responding(58)</label>
			<nail x="-1751" y="-731"/>
			<nail x="-1895" y="-731"/>
		</transition>
		<transition>
			<source ref="id263"/>
			<target ref="id261"/>
			<label kind="guard" x="-1887" y="-782">c &gt; 0 &amp;&amp;
(infinite_delay() || c &lt; T)</label>
			<label kind="synchronisation" x="-1887" y="-748">reached[83]?</label>
			<label kind="assignment" x="-1887" y="-731">get_time(),
enter_responding(58)</label>
			<nail x="-1751" y="-731"/>
			<nail x="-1895" y="-731"/>
		</transition>
	</template>
	<template>
		<name>Reactant_R60</name>
		<parameter>int[0,100]&amp; R, const int MAX</parameter>
		<declaration>int[-1, 1] delta = 0, oldDelta = 0;
time_t T;
clock c;
double_t totalRate = INFINITE_TIME_DOUBLE, oldRate = INFINITE_TIME_DOUBLE;
time_t lastUpdate = 0, clockValue = 0;
double_t Td;


void set_time() {
	if (lastUpdate + T &gt; STOP_TIME) currentTime = STOP_TIME;
	else currentTime = lastUpdate + T;
	lastUpdate = currentTime;
	clockValue = 0;
}

void get_time() {
	clockValue = currentTime - lastUpdate;
	lastUpdate = currentTime;
}

double_t compute_rate() {
	double_t R44_R60_r = scenario1(k_R44_R60, int_to_double(R44), int_to_double(R44Levels), true);
	double_t R92_R60_r = scenario1(k_R92_R60, int_to_double(R92), int_to_double(R92Levels), true);
	double_t R60_R60_r = scenario1(k_R60_R60, int_to_double(R60), int_to_double(R60Levels), true);
	double_t R11_R92_R60_r = scenario2_3(k_R11_R92_R60, int_to_double(R92), int_to_double(R92Levels), true, int_to_double(R11), int_to_double(R11Levels), true);
	double_t R65_R60_r = scenario1(k_R65_R60, int_to_double(R65), int_to_double(R65Levels), true);
	double_t R46_R60_r = scenario1(k_R46_R60, int_to_double(R46), int_to_double(R46Levels), true);
	double_t R78_R60_r = scenario1(k_R78_R60, int_to_double(R78), int_to_double(R78Levels), true);
	return add(add(add(add(subtract(add(subtract(zero, R44_R60_r), R92_R60_r), R60_R60_r), R11_R92_R60_r), R65_R60_r), R46_R60_r), R78_R60_r);
}

void update() {
	oldRate = totalRate;
	oldDelta = delta;
	if (currentTime == STOP_TIME) totalRate = zero;
	else totalRate = compute_rate();
	if (totalRate.b &lt; 0) {
		delta = -1;
		totalRate.b = -totalRate.b;
	} else {
		delta = 1;
	}
	if (totalRate.b != 0) {
		Td = inverse(totalRate);
	} else {
		Td = INFINITE_TIME_DOUBLE;
	}
	if (Td != INFINITE_TIME_DOUBLE &amp;&amp; clockValue &gt; 0 &amp;&amp; T &gt; 0 &amp;&amp; clockValue &lt; T) {
		if (delta == oldDelta) {
			Td = multiply(divide(oldRate, totalRate), int_to_double(T - clockValue));
		} else {
			Td = add(multiply(divide(oldRate, totalRate), int_to_double(clockValue)), inverse(totalRate)); //It is actually abs() for the first divide and also for the inverse, but both totalRate and oldRate have been already changed into positive
		}
	}
	T = _ANIMO_round(Td);
	if (T != INFINITE_TIME &amp;&amp; T &lt; 1) T = 1; // Ensure that the minimal duration for a reaction is 1 t.u., otherwise the model will behave nondeterministically
	if (delta &gt; 0 &amp;&amp; R &gt;= MAX || delta &lt; 0 &amp;&amp; R &lt;= 0) T = INFINITE_TIME;
	clockValue = 0;
	c = 0;
}

void reach() {
	if (0 &lt;= R + delta &amp;&amp; R + delta &lt;= MAX) {
		R = R + delta;
	}
	clockValue = 0;
}

bool infinite_delay() {
	return T == INFINITE_TIME;
}

</declaration>
		<location id="id264" x="-1555" y="-866">
			<committed/>
		</location>
		<location id="id265" x="-1555" y="-816">
			<label kind="invariant" x="-1538" y="-850">minQueue == 59</label>
			<committed/>
		</location>
		<location id="id266" x="-1895" y="-646">
			<name x="-1892" y="-634">responding</name>
			<urgent/>
		</location>
		<location id="id267" x="-1496" y="-663">
			<name x="-1488" y="-687">start</name>
		</location>
		<location id="id268" x="-1666" y="-731">
			<name x="-1730" y="-747">waiting</name>
			<label kind="invariant" x="-1730" y="-719">c &lt;= T
|| infinite_delay()</label>
		</location>
		<init ref="id267"/>
		<transition>
			<source ref="id266"/>
			<target ref="id268"/>
			<label kind="guard" x="-1793" y="-680">minIDresponding == 59</label>
			<label kind="synchronisation" x="-1793" y="-663">do_update!</label>
			<label kind="assignment" x="-1793" y="-646">update(),
exit_responding()</label>
			<nail x="-1666" y="-646"/>
		</transition>
		<transition>
			<source ref="id266"/>
			<target ref="id268"/>
			<label kind="synchronisation" x="-1793" y="-595">do_update?</label>
			<label kind="assignment" x="-1793" y="-578">update()</label>
			<nail x="-1895" y="-578"/>
			<nail x="-1666" y="-578"/>
		</transition>
		<transition>
			<source ref="id267"/>
			<target ref="id268"/>
			<label kind="synchronisation" x="-1564" y="-722">do_update?</label>
			<label kind="assignment" x="-1564" y="-705">update()</label>
		</transition>
		<transition>
			<source ref="id268"/>
			<target ref="id265"/>
			<label kind="guard" x="-1691" y="-867">!infinite_delay() &amp;&amp;
c &gt;= T</label>
			<label kind="synchronisation" x="-1691" y="-833">reaching!</label>
			<label kind="assignment" x="-1691" y="-816">reach(), c = 0,
enqueue(59)</label>
			<nail x="-1666" y="-816"/>
		</transition>
		<transition>
			<source ref="id265"/>
			<target ref="id264"/>
		</transition>
		<transition>
			<source ref="id268"/>
			<target ref="id264"/>
			<label kind="guard" x="-1691" y="-867">!infinite_delay() &amp;&amp;
c &gt;= T</label>
			<label kind="synchronisation" x="-1691" y="-833">reaching?</label>
			<label kind="assignment" x="-1691" y="-816">reach(), c = 0,
enqueue(59)</label>
			<nail x="-1666" y="-816"/>
		</transition>
		<transition>
			<source ref="id264"/>
			<target ref="id268"/>
			<label kind="guard" x="-1538" y="-850">minQueue == 59</label>
			<label kind="synchronisation" x="-1538" y="-833">reached[59]!</label>
			<label kind="assignment" x="-1538" y="-816">set_time(),
update(),
exit_queue(59)</label>
			<nail x="-1462" y="-816"/>
			<nail x="-1462" y="-756"/>
		</transition>
		<transition>
			<source ref="id268"/>
			<target ref="id266"/>
			<label kind="guard" x="-1887" y="-782">c &gt; 0 &amp;&amp;
(infinite_delay() || c &lt; T)</label>
			<label kind="synchronisation" x="-1887" y="-748">reached[43]?</label>
			<label kind="assignment" x="-1887" y="-731">get_time(),
enter_responding(59)</label>
			<nail x="-1751" y="-731"/>
			<nail x="-1895" y="-731"/>
		</transition>
		<transition>
			<source ref="id268"/>
			<target ref="id266"/>
			<label kind="guard" x="-1887" y="-782">c &gt; 0 &amp;&amp;
(infinite_delay() || c &lt; T)</label>
			<label kind="synchronisation" x="-1887" y="-748">reached[91]?</label>
			<label kind="assignment" x="-1887" y="-731">get_time(),
enter_responding(59)</label>
			<nail x="-1751" y="-731"/>
			<nail x="-1895" y="-731"/>
		</transition>
		<transition>
			<source ref="id268"/>
			<target ref="id266"/>
			<label kind="guard" x="-1887" y="-782">c &gt; 0 &amp;&amp;
(infinite_delay() || c &lt; T)</label>
			<label kind="synchronisation" x="-1887" y="-748">reached[11]?</label>
			<label kind="assignment" x="-1887" y="-731">get_time(),
enter_responding(59)</label>
			<nail x="-1751" y="-731"/>
			<nail x="-1895" y="-731"/>
		</transition>
		<transition>
			<source ref="id268"/>
			<target ref="id266"/>
			<label kind="guard" x="-1887" y="-782">c &gt; 0 &amp;&amp;
(infinite_delay() || c &lt; T)</label>
			<label kind="synchronisation" x="-1887" y="-748">reached[64]?</label>
			<label kind="assignment" x="-1887" y="-731">get_time(),
enter_responding(59)</label>
			<nail x="-1751" y="-731"/>
			<nail x="-1895" y="-731"/>
		</transition>
		<transition>
			<source ref="id268"/>
			<target ref="id266"/>
			<label kind="guard" x="-1887" y="-782">c &gt; 0 &amp;&amp;
(infinite_delay() || c &lt; T)</label>
			<label kind="synchronisation" x="-1887" y="-748">reached[45]?</label>
			<label kind="assignment" x="-1887" y="-731">get_time(),
enter_responding(59)</label>
			<nail x="-1751" y="-731"/>
			<nail x="-1895" y="-731"/>
		</transition>
		<transition>
			<source ref="id268"/>
			<target ref="id266"/>
			<label kind="guard" x="-1887" y="-782">c &gt; 0 &amp;&amp;
(infinite_delay() || c &lt; T)</label>
			<label kind="synchronisation" x="-1887" y="-748">reached[77]?</label>
			<label kind="assignment" x="-1887" y="-731">get_time(),
enter_responding(59)</label>
			<nail x="-1751" y="-731"/>
			<nail x="-1895" y="-731"/>
		</transition>
	</template>
	<template>
		<name>Reactant_R61</name>
		<parameter>int[0,100]&amp; R, const int MAX</parameter>
		<declaration>int[-1, 1] delta = 0, oldDelta = 0;
time_t T;
clock c;
double_t totalRate = INFINITE_TIME_DOUBLE, oldRate = INFINITE_TIME_DOUBLE;
time_t lastUpdate = 0, clockValue = 0;
double_t Td;


void set_time() {
	if (lastUpdate + T &gt; STOP_TIME) currentTime = STOP_TIME;
	else currentTime = lastUpdate + T;
	lastUpdate = currentTime;
	clockValue = 0;
}

void get_time() {
	clockValue = currentTime - lastUpdate;
	lastUpdate = currentTime;
}

double_t compute_rate() {
	double_t R64_R62_R61_r = scenario2_3(k_R64_R62_R61, int_to_double(R62), int_to_double(R62Levels), true, int_to_double(R64), int_to_double(R64Levels), true);
	double_t R61_R61_r = scenario1(k_R61_R61, int_to_double(R61), int_to_double(R61Levels), true);
	double_t R62_R61_r = scenario1(k_R62_R61, int_to_double(R62), int_to_double(R62Levels), true);
	return add(subtract(add(zero, R64_R62_R61_r), R61_R61_r), R62_R61_r);
}

void update() {
	oldRate = totalRate;
	oldDelta = delta;
	if (currentTime == STOP_TIME) totalRate = zero;
	else totalRate = compute_rate();
	if (totalRate.b &lt; 0) {
		delta = -1;
		totalRate.b = -totalRate.b;
	} else {
		delta = 1;
	}
	if (totalRate.b != 0) {
		Td = inverse(totalRate);
	} else {
		Td = INFINITE_TIME_DOUBLE;
	}
	if (Td != INFINITE_TIME_DOUBLE &amp;&amp; clockValue &gt; 0 &amp;&amp; T &gt; 0 &amp;&amp; clockValue &lt; T) {
		if (delta == oldDelta) {
			Td = multiply(divide(oldRate, totalRate), int_to_double(T - clockValue));
		} else {
			Td = add(multiply(divide(oldRate, totalRate), int_to_double(clockValue)), inverse(totalRate)); //It is actually abs() for the first divide and also for the inverse, but both totalRate and oldRate have been already changed into positive
		}
	}
	T = _ANIMO_round(Td);
	if (T != INFINITE_TIME &amp;&amp; T &lt; 1) T = 1; // Ensure that the minimal duration for a reaction is 1 t.u., otherwise the model will behave nondeterministically
	if (delta &gt; 0 &amp;&amp; R &gt;= MAX || delta &lt; 0 &amp;&amp; R &lt;= 0) T = INFINITE_TIME;
	clockValue = 0;
	c = 0;
}

void reach() {
	if (0 &lt;= R + delta &amp;&amp; R + delta &lt;= MAX) {
		R = R + delta;
	}
	clockValue = 0;
}

bool infinite_delay() {
	return T == INFINITE_TIME;
}

</declaration>
		<location id="id269" x="-1555" y="-866">
			<committed/>
		</location>
		<location id="id270" x="-1555" y="-816">
			<label kind="invariant" x="-1538" y="-850">minQueue == 60</label>
			<committed/>
		</location>
		<location id="id271" x="-1895" y="-646">
			<name x="-1892" y="-634">responding</name>
			<urgent/>
		</location>
		<location id="id272" x="-1496" y="-663">
			<name x="-1488" y="-687">start</name>
		</location>
		<location id="id273" x="-1666" y="-731">
			<name x="-1730" y="-747">waiting</name>
			<label kind="invariant" x="-1730" y="-719">c &lt;= T
|| infinite_delay()</label>
		</location>
		<init ref="id272"/>
		<transition>
			<source ref="id271"/>
			<target ref="id273"/>
			<label kind="guard" x="-1793" y="-680">minIDresponding == 60</label>
			<label kind="synchronisation" x="-1793" y="-663">do_update!</label>
			<label kind="assignment" x="-1793" y="-646">update(),
exit_responding()</label>
			<nail x="-1666" y="-646"/>
		</transition>
		<transition>
			<source ref="id271"/>
			<target ref="id273"/>
			<label kind="synchronisation" x="-1793" y="-595">do_update?</label>
			<label kind="assignment" x="-1793" y="-578">update()</label>
			<nail x="-1895" y="-578"/>
			<nail x="-1666" y="-578"/>
		</transition>
		<transition>
			<source ref="id272"/>
			<target ref="id273"/>
			<label kind="synchronisation" x="-1564" y="-722">do_update?</label>
			<label kind="assignment" x="-1564" y="-705">update()</label>
		</transition>
		<transition>
			<source ref="id273"/>
			<target ref="id270"/>
			<label kind="guard" x="-1691" y="-867">!infinite_delay() &amp;&amp;
c &gt;= T</label>
			<label kind="synchronisation" x="-1691" y="-833">reaching!</label>
			<label kind="assignment" x="-1691" y="-816">reach(), c = 0,
enqueue(60)</label>
			<nail x="-1666" y="-816"/>
		</transition>
		<transition>
			<source ref="id270"/>
			<target ref="id269"/>
		</transition>
		<transition>
			<source ref="id273"/>
			<target ref="id269"/>
			<label kind="guard" x="-1691" y="-867">!infinite_delay() &amp;&amp;
c &gt;= T</label>
			<label kind="synchronisation" x="-1691" y="-833">reaching?</label>
			<label kind="assignment" x="-1691" y="-816">reach(), c = 0,
enqueue(60)</label>
			<nail x="-1666" y="-816"/>
		</transition>
		<transition>
			<source ref="id269"/>
			<target ref="id273"/>
			<label kind="guard" x="-1538" y="-850">minQueue == 60</label>
			<label kind="synchronisation" x="-1538" y="-833">reached[60]!</label>
			<label kind="assignment" x="-1538" y="-816">set_time(),
update(),
exit_queue(60)</label>
			<nail x="-1462" y="-816"/>
			<nail x="-1462" y="-756"/>
		</transition>
		<transition>
			<source ref="id273"/>
			<target ref="id271"/>
			<label kind="guard" x="-1887" y="-782">c &gt; 0 &amp;&amp;
(infinite_delay() || c &lt; T)</label>
			<label kind="synchronisation" x="-1887" y="-748">reached[63]?</label>
			<label kind="assignment" x="-1887" y="-731">get_time(),
enter_responding(60)</label>
			<nail x="-1751" y="-731"/>
			<nail x="-1895" y="-731"/>
		</transition>
		<transition>
			<source ref="id273"/>
			<target ref="id271"/>
			<label kind="guard" x="-1887" y="-782">c &gt; 0 &amp;&amp;
(infinite_delay() || c &lt; T)</label>
			<label kind="synchronisation" x="-1887" y="-748">reached[61]?</label>
			<label kind="assignment" x="-1887" y="-731">get_time(),
enter_responding(60)</label>
			<nail x="-1751" y="-731"/>
			<nail x="-1895" y="-731"/>
		</transition>
	</template>
	<template>
		<name>Reactant_R62</name>
		<parameter>int[0,100]&amp; R, const int MAX</parameter>
		<declaration>int[-1, 1] delta = 0, oldDelta = 0;
time_t T;
clock c;
double_t totalRate = INFINITE_TIME_DOUBLE, oldRate = INFINITE_TIME_DOUBLE;
time_t lastUpdate = 0, clockValue = 0;
double_t Td;


void set_time() {
	if (lastUpdate + T &gt; STOP_TIME) currentTime = STOP_TIME;
	else currentTime = lastUpdate + T;
	lastUpdate = currentTime;
	clockValue = 0;
}

void get_time() {
	clockValue = currentTime - lastUpdate;
	lastUpdate = currentTime;
}

double_t compute_rate() {
	double_t R63_R62_r = scenario1(k_R63_R62, int_to_double(R63), int_to_double(R63Levels), true);
	double_t R23_R62_r = scenario1(k_R23_R62, int_to_double(R23), int_to_double(R23Levels), true);
	double_t R62_R62_r = scenario1(k_R62_R62, int_to_double(R62), int_to_double(R62Levels), true);
	return subtract(subtract(add(zero, R63_R62_r), R23_R62_r), R62_R62_r);
}

void update() {
	oldRate = totalRate;
	oldDelta = delta;
	if (currentTime == STOP_TIME) totalRate = zero;
	else totalRate = compute_rate();
	if (totalRate.b &lt; 0) {
		delta = -1;
		totalRate.b = -totalRate.b;
	} else {
		delta = 1;
	}
	if (totalRate.b != 0) {
		Td = inverse(totalRate);
	} else {
		Td = INFINITE_TIME_DOUBLE;
	}
	if (Td != INFINITE_TIME_DOUBLE &amp;&amp; clockValue &gt; 0 &amp;&amp; T &gt; 0 &amp;&amp; clockValue &lt; T) {
		if (delta == oldDelta) {
			Td = multiply(divide(oldRate, totalRate), int_to_double(T - clockValue));
		} else {
			Td = add(multiply(divide(oldRate, totalRate), int_to_double(clockValue)), inverse(totalRate)); //It is actually abs() for the first divide and also for the inverse, but both totalRate and oldRate have been already changed into positive
		}
	}
	T = _ANIMO_round(Td);
	if (T != INFINITE_TIME &amp;&amp; T &lt; 1) T = 1; // Ensure that the minimal duration for a reaction is 1 t.u., otherwise the model will behave nondeterministically
	if (delta &gt; 0 &amp;&amp; R &gt;= MAX || delta &lt; 0 &amp;&amp; R &lt;= 0) T = INFINITE_TIME;
	clockValue = 0;
	c = 0;
}

void reach() {
	if (0 &lt;= R + delta &amp;&amp; R + delta &lt;= MAX) {
		R = R + delta;
	}
	clockValue = 0;
}

bool infinite_delay() {
	return T == INFINITE_TIME;
}

</declaration>
		<location id="id274" x="-1555" y="-866">
			<committed/>
		</location>
		<location id="id275" x="-1555" y="-816">
			<label kind="invariant" x="-1538" y="-850">minQueue == 61</label>
			<committed/>
		</location>
		<location id="id276" x="-1895" y="-646">
			<name x="-1892" y="-634">responding</name>
			<urgent/>
		</location>
		<location id="id277" x="-1496" y="-663">
			<name x="-1488" y="-687">start</name>
		</location>
		<location id="id278" x="-1666" y="-731">
			<name x="-1730" y="-747">waiting</name>
			<label kind="invariant" x="-1730" y="-719">c &lt;= T
|| infinite_delay()</label>
		</location>
		<init ref="id277"/>
		<transition>
			<source ref="id276"/>
			<target ref="id278"/>
			<label kind="guard" x="-1793" y="-680">minIDresponding == 61</label>
			<label kind="synchronisation" x="-1793" y="-663">do_update!</label>
			<label kind="assignment" x="-1793" y="-646">update(),
exit_responding()</label>
			<nail x="-1666" y="-646"/>
		</transition>
		<transition>
			<source ref="id276"/>
			<target ref="id278"/>
			<label kind="synchronisation" x="-1793" y="-595">do_update?</label>
			<label kind="assignment" x="-1793" y="-578">update()</label>
			<nail x="-1895" y="-578"/>
			<nail x="-1666" y="-578"/>
		</transition>
		<transition>
			<source ref="id277"/>
			<target ref="id278"/>
			<label kind="synchronisation" x="-1564" y="-722">do_update?</label>
			<label kind="assignment" x="-1564" y="-705">update()</label>
		</transition>
		<transition>
			<source ref="id278"/>
			<target ref="id275"/>
			<label kind="guard" x="-1691" y="-867">!infinite_delay() &amp;&amp;
c &gt;= T</label>
			<label kind="synchronisation" x="-1691" y="-833">reaching!</label>
			<label kind="assignment" x="-1691" y="-816">reach(), c = 0,
enqueue(61)</label>
			<nail x="-1666" y="-816"/>
		</transition>
		<transition>
			<source ref="id275"/>
			<target ref="id274"/>
		</transition>
		<transition>
			<source ref="id278"/>
			<target ref="id274"/>
			<label kind="guard" x="-1691" y="-867">!infinite_delay() &amp;&amp;
c &gt;= T</label>
			<label kind="synchronisation" x="-1691" y="-833">reaching?</label>
			<label kind="assignment" x="-1691" y="-816">reach(), c = 0,
enqueue(61)</label>
			<nail x="-1666" y="-816"/>
		</transition>
		<transition>
			<source ref="id274"/>
			<target ref="id278"/>
			<label kind="guard" x="-1538" y="-850">minQueue == 61</label>
			<label kind="synchronisation" x="-1538" y="-833">reached[61]!</label>
			<label kind="assignment" x="-1538" y="-816">set_time(),
update(),
exit_queue(61)</label>
			<nail x="-1462" y="-816"/>
			<nail x="-1462" y="-756"/>
		</transition>
		<transition>
			<source ref="id278"/>
			<target ref="id276"/>
			<label kind="guard" x="-1887" y="-782">c &gt; 0 &amp;&amp;
(infinite_delay() || c &lt; T)</label>
			<label kind="synchronisation" x="-1887" y="-748">reached[62]?</label>
			<label kind="assignment" x="-1887" y="-731">get_time(),
enter_responding(61)</label>
			<nail x="-1751" y="-731"/>
			<nail x="-1895" y="-731"/>
		</transition>
		<transition>
			<source ref="id278"/>
			<target ref="id276"/>
			<label kind="guard" x="-1887" y="-782">c &gt; 0 &amp;&amp;
(infinite_delay() || c &lt; T)</label>
			<label kind="synchronisation" x="-1887" y="-748">reached[23]?</label>
			<label kind="assignment" x="-1887" y="-731">get_time(),
enter_responding(61)</label>
			<nail x="-1751" y="-731"/>
			<nail x="-1895" y="-731"/>
		</transition>
	</template>
	<template>
		<name>Reactant_R64</name>
		<parameter>int[0,100]&amp; R, const int MAX</parameter>
		<declaration>int[-1, 1] delta = 0, oldDelta = 0;
time_t T;
clock c;
double_t totalRate = INFINITE_TIME_DOUBLE, oldRate = INFINITE_TIME_DOUBLE;
time_t lastUpdate = 0, clockValue = 0;
double_t Td;


void set_time() {
	if (lastUpdate + T &gt; STOP_TIME) currentTime = STOP_TIME;
	else currentTime = lastUpdate + T;
	lastUpdate = currentTime;
	clockValue = 0;
}

void get_time() {
	clockValue = currentTime - lastUpdate;
	lastUpdate = currentTime;
}

double_t compute_rate() {
	double_t R23_R64_r = scenario1(k_R23_R64, int_to_double(R23), int_to_double(R23Levels), true);
	double_t R64_R64_r = scenario1(k_R64_R64, int_to_double(R64), int_to_double(R64Levels), true);
	double_t R82_R64_r = scenario1(k_R82_R64, int_to_double(R82), int_to_double(R82Levels), true);
	double_t R84_R64_r = scenario1(k_R84_R64, int_to_double(R84), int_to_double(R84Levels), true);
	return add(add(subtract(subtract(zero, R23_R64_r), R64_R64_r), R82_R64_r), R84_R64_r);
}

void update() {
	oldRate = totalRate;
	oldDelta = delta;
	if (currentTime == STOP_TIME) totalRate = zero;
	else totalRate = compute_rate();
	if (totalRate.b &lt; 0) {
		delta = -1;
		totalRate.b = -totalRate.b;
	} else {
		delta = 1;
	}
	if (totalRate.b != 0) {
		Td = inverse(totalRate);
	} else {
		Td = INFINITE_TIME_DOUBLE;
	}
	if (Td != INFINITE_TIME_DOUBLE &amp;&amp; clockValue &gt; 0 &amp;&amp; T &gt; 0 &amp;&amp; clockValue &lt; T) {
		if (delta == oldDelta) {
			Td = multiply(divide(oldRate, totalRate), int_to_double(T - clockValue));
		} else {
			Td = add(multiply(divide(oldRate, totalRate), int_to_double(clockValue)), inverse(totalRate)); //It is actually abs() for the first divide and also for the inverse, but both totalRate and oldRate have been already changed into positive
		}
	}
	T = _ANIMO_round(Td);
	if (T != INFINITE_TIME &amp;&amp; T &lt; 1) T = 1; // Ensure that the minimal duration for a reaction is 1 t.u., otherwise the model will behave nondeterministically
	if (delta &gt; 0 &amp;&amp; R &gt;= MAX || delta &lt; 0 &amp;&amp; R &lt;= 0) T = INFINITE_TIME;
	clockValue = 0;
	c = 0;
}

void reach() {
	if (0 &lt;= R + delta &amp;&amp; R + delta &lt;= MAX) {
		R = R + delta;
	}
	clockValue = 0;
}

bool infinite_delay() {
	return T == INFINITE_TIME;
}

</declaration>
		<location id="id279" x="-1555" y="-866">
			<committed/>
		</location>
		<location id="id280" x="-1555" y="-816">
			<label kind="invariant" x="-1538" y="-850">minQueue == 63</label>
			<committed/>
		</location>
		<location id="id281" x="-1895" y="-646">
			<name x="-1892" y="-634">responding</name>
			<urgent/>
		</location>
		<location id="id282" x="-1496" y="-663">
			<name x="-1488" y="-687">start</name>
		</location>
		<location id="id283" x="-1666" y="-731">
			<name x="-1730" y="-747">waiting</name>
			<label kind="invariant" x="-1730" y="-719">c &lt;= T
|| infinite_delay()</label>
		</location>
		<init ref="id282"/>
		<transition>
			<source ref="id281"/>
			<target ref="id283"/>
			<label kind="guard" x="-1793" y="-680">minIDresponding == 63</label>
			<label kind="synchronisation" x="-1793" y="-663">do_update!</label>
			<label kind="assignment" x="-1793" y="-646">update(),
exit_responding()</label>
			<nail x="-1666" y="-646"/>
		</transition>
		<transition>
			<source ref="id281"/>
			<target ref="id283"/>
			<label kind="synchronisation" x="-1793" y="-595">do_update?</label>
			<label kind="assignment" x="-1793" y="-578">update()</label>
			<nail x="-1895" y="-578"/>
			<nail x="-1666" y="-578"/>
		</transition>
		<transition>
			<source ref="id282"/>
			<target ref="id283"/>
			<label kind="synchronisation" x="-1564" y="-722">do_update?</label>
			<label kind="assignment" x="-1564" y="-705">update()</label>
		</transition>
		<transition>
			<source ref="id283"/>
			<target ref="id280"/>
			<label kind="guard" x="-1691" y="-867">!infinite_delay() &amp;&amp;
c &gt;= T</label>
			<label kind="synchronisation" x="-1691" y="-833">reaching!</label>
			<label kind="assignment" x="-1691" y="-816">reach(), c = 0,
enqueue(63)</label>
			<nail x="-1666" y="-816"/>
		</transition>
		<transition>
			<source ref="id280"/>
			<target ref="id279"/>
		</transition>
		<transition>
			<source ref="id283"/>
			<target ref="id279"/>
			<label kind="guard" x="-1691" y="-867">!infinite_delay() &amp;&amp;
c &gt;= T</label>
			<label kind="synchronisation" x="-1691" y="-833">reaching?</label>
			<label kind="assignment" x="-1691" y="-816">reach(), c = 0,
enqueue(63)</label>
			<nail x="-1666" y="-816"/>
		</transition>
		<transition>
			<source ref="id279"/>
			<target ref="id283"/>
			<label kind="guard" x="-1538" y="-850">minQueue == 63</label>
			<label kind="synchronisation" x="-1538" y="-833">reached[63]!</label>
			<label kind="assignment" x="-1538" y="-816">set_time(),
update(),
exit_queue(63)</label>
			<nail x="-1462" y="-816"/>
			<nail x="-1462" y="-756"/>
		</transition>
		<transition>
			<source ref="id283"/>
			<target ref="id281"/>
			<label kind="guard" x="-1887" y="-782">c &gt; 0 &amp;&amp;
(infinite_delay() || c &lt; T)</label>
			<label kind="synchronisation" x="-1887" y="-748">reached[23]?</label>
			<label kind="assignment" x="-1887" y="-731">get_time(),
enter_responding(63)</label>
			<nail x="-1751" y="-731"/>
			<nail x="-1895" y="-731"/>
		</transition>
		<transition>
			<source ref="id283"/>
			<target ref="id281"/>
			<label kind="guard" x="-1887" y="-782">c &gt; 0 &amp;&amp;
(infinite_delay() || c &lt; T)</label>
			<label kind="synchronisation" x="-1887" y="-748">reached[81]?</label>
			<label kind="assignment" x="-1887" y="-731">get_time(),
enter_responding(63)</label>
			<nail x="-1751" y="-731"/>
			<nail x="-1895" y="-731"/>
		</transition>
		<transition>
			<source ref="id283"/>
			<target ref="id281"/>
			<label kind="guard" x="-1887" y="-782">c &gt; 0 &amp;&amp;
(infinite_delay() || c &lt; T)</label>
			<label kind="synchronisation" x="-1887" y="-748">reached[83]?</label>
			<label kind="assignment" x="-1887" y="-731">get_time(),
enter_responding(63)</label>
			<nail x="-1751" y="-731"/>
			<nail x="-1895" y="-731"/>
		</transition>
	</template>
	<template>
		<name>Reactant_R65</name>
		<parameter>int[0,100]&amp; R, const int MAX</parameter>
		<declaration>int[-1, 1] delta = 0, oldDelta = 0;
time_t T;
clock c;
double_t totalRate = INFINITE_TIME_DOUBLE, oldRate = INFINITE_TIME_DOUBLE;
time_t lastUpdate = 0, clockValue = 0;
double_t Td;


void set_time() {
	if (lastUpdate + T &gt; STOP_TIME) currentTime = STOP_TIME;
	else currentTime = lastUpdate + T;
	lastUpdate = currentTime;
	clockValue = 0;
}

void get_time() {
	clockValue = currentTime - lastUpdate;
	lastUpdate = currentTime;
}

double_t compute_rate() {
	double_t R4_R65_r = scenario1(k_R4_R65, int_to_double(R4), int_to_double(R4Levels), true);
	double_t R32_R65_r = scenario1(k_R32_R65, int_to_double(R32), int_to_double(R32Levels), true);
	double_t R65_R65_r = scenario1(k_R65_R65, int_to_double(R65), int_to_double(R65Levels), true);
	return subtract(add(add(zero, R4_R65_r), R32_R65_r), R65_R65_r);
}

void update() {
	oldRate = totalRate;
	oldDelta = delta;
	if (currentTime == STOP_TIME) totalRate = zero;
	else totalRate = compute_rate();
	if (totalRate.b &lt; 0) {
		delta = -1;
		totalRate.b = -totalRate.b;
	} else {
		delta = 1;
	}
	if (totalRate.b != 0) {
		Td = inverse(totalRate);
	} else {
		Td = INFINITE_TIME_DOUBLE;
	}
	if (Td != INFINITE_TIME_DOUBLE &amp;&amp; clockValue &gt; 0 &amp;&amp; T &gt; 0 &amp;&amp; clockValue &lt; T) {
		if (delta == oldDelta) {
			Td = multiply(divide(oldRate, totalRate), int_to_double(T - clockValue));
		} else {
			Td = add(multiply(divide(oldRate, totalRate), int_to_double(clockValue)), inverse(totalRate)); //It is actually abs() for the first divide and also for the inverse, but both totalRate and oldRate have been already changed into positive
		}
	}
	T = _ANIMO_round(Td);
	if (T != INFINITE_TIME &amp;&amp; T &lt; 1) T = 1; // Ensure that the minimal duration for a reaction is 1 t.u., otherwise the model will behave nondeterministically
	if (delta &gt; 0 &amp;&amp; R &gt;= MAX || delta &lt; 0 &amp;&amp; R &lt;= 0) T = INFINITE_TIME;
	clockValue = 0;
	c = 0;
}

void reach() {
	if (0 &lt;= R + delta &amp;&amp; R + delta &lt;= MAX) {
		R = R + delta;
	}
	clockValue = 0;
}

bool infinite_delay() {
	return T == INFINITE_TIME;
}

</declaration>
		<location id="id284" x="-1555" y="-866">
			<committed/>
		</location>
		<location id="id285" x="-1555" y="-816">
			<label kind="invariant" x="-1538" y="-850">minQueue == 64</label>
			<committed/>
		</location>
		<location id="id286" x="-1895" y="-646">
			<name x="-1892" y="-634">responding</name>
			<urgent/>
		</location>
		<location id="id287" x="-1496" y="-663">
			<name x="-1488" y="-687">start</name>
		</location>
		<location id="id288" x="-1666" y="-731">
			<name x="-1730" y="-747">waiting</name>
			<label kind="invariant" x="-1730" y="-719">c &lt;= T
|| infinite_delay()</label>
		</location>
		<init ref="id287"/>
		<transition>
			<source ref="id286"/>
			<target ref="id288"/>
			<label kind="guard" x="-1793" y="-680">minIDresponding == 64</label>
			<label kind="synchronisation" x="-1793" y="-663">do_update!</label>
			<label kind="assignment" x="-1793" y="-646">update(),
exit_responding()</label>
			<nail x="-1666" y="-646"/>
		</transition>
		<transition>
			<source ref="id286"/>
			<target ref="id288"/>
			<label kind="synchronisation" x="-1793" y="-595">do_update?</label>
			<label kind="assignment" x="-1793" y="-578">update()</label>
			<nail x="-1895" y="-578"/>
			<nail x="-1666" y="-578"/>
		</transition>
		<transition>
			<source ref="id287"/>
			<target ref="id288"/>
			<label kind="synchronisation" x="-1564" y="-722">do_update?</label>
			<label kind="assignment" x="-1564" y="-705">update()</label>
		</transition>
		<transition>
			<source ref="id288"/>
			<target ref="id285"/>
			<label kind="guard" x="-1691" y="-867">!infinite_delay() &amp;&amp;
c &gt;= T</label>
			<label kind="synchronisation" x="-1691" y="-833">reaching!</label>
			<label kind="assignment" x="-1691" y="-816">reach(), c = 0,
enqueue(64)</label>
			<nail x="-1666" y="-816"/>
		</transition>
		<transition>
			<source ref="id285"/>
			<target ref="id284"/>
		</transition>
		<transition>
			<source ref="id288"/>
			<target ref="id284"/>
			<label kind="guard" x="-1691" y="-867">!infinite_delay() &amp;&amp;
c &gt;= T</label>
			<label kind="synchronisation" x="-1691" y="-833">reaching?</label>
			<label kind="assignment" x="-1691" y="-816">reach(), c = 0,
enqueue(64)</label>
			<nail x="-1666" y="-816"/>
		</transition>
		<transition>
			<source ref="id284"/>
			<target ref="id288"/>
			<label kind="guard" x="-1538" y="-850">minQueue == 64</label>
			<label kind="synchronisation" x="-1538" y="-833">reached[64]!</label>
			<label kind="assignment" x="-1538" y="-816">set_time(),
update(),
exit_queue(64)</label>
			<nail x="-1462" y="-816"/>
			<nail x="-1462" y="-756"/>
		</transition>
		<transition>
			<source ref="id288"/>
			<target ref="id286"/>
			<label kind="guard" x="-1887" y="-782">c &gt; 0 &amp;&amp;
(infinite_delay() || c &lt; T)</label>
			<label kind="synchronisation" x="-1887" y="-748">reached[4]?</label>
			<label kind="assignment" x="-1887" y="-731">get_time(),
enter_responding(64)</label>
			<nail x="-1751" y="-731"/>
			<nail x="-1895" y="-731"/>
		</transition>
		<transition>
			<source ref="id288"/>
			<target ref="id286"/>
			<label kind="guard" x="-1887" y="-782">c &gt; 0 &amp;&amp;
(infinite_delay() || c &lt; T)</label>
			<label kind="synchronisation" x="-1887" y="-748">reached[31]?</label>
			<label kind="assignment" x="-1887" y="-731">get_time(),
enter_responding(64)</label>
			<nail x="-1751" y="-731"/>
			<nail x="-1895" y="-731"/>
		</transition>
	</template>
	<template>
		<name>Reactant_R66</name>
		<parameter>int[0,100]&amp; R, const int MAX</parameter>
		<declaration>int[-1, 1] delta = 0, oldDelta = 0;
time_t T;
clock c;
double_t totalRate = INFINITE_TIME_DOUBLE, oldRate = INFINITE_TIME_DOUBLE;
time_t lastUpdate = 0, clockValue = 0;
double_t Td;


void set_time() {
	if (lastUpdate + T &gt; STOP_TIME) currentTime = STOP_TIME;
	else currentTime = lastUpdate + T;
	lastUpdate = currentTime;
	clockValue = 0;
}

void get_time() {
	clockValue = currentTime - lastUpdate;
	lastUpdate = currentTime;
}

double_t compute_rate() {
	double_t R66_R66_r = scenario1(k_R66_R66, int_to_double(R66), int_to_double(R66Levels), true);
	double_t R72_R66_r = scenario1(k_R72_R66, int_to_double(R72), int_to_double(R72Levels), true);
	double_t R85_R66_r = scenario1(k_R85_R66, int_to_double(R85), int_to_double(R85Levels), true);
	return add(add(subtract(zero, R66_R66_r), R72_R66_r), R85_R66_r);
}

void update() {
	oldRate = totalRate;
	oldDelta = delta;
	if (currentTime == STOP_TIME) totalRate = zero;
	else totalRate = compute_rate();
	if (totalRate.b &lt; 0) {
		delta = -1;
		totalRate.b = -totalRate.b;
	} else {
		delta = 1;
	}
	if (totalRate.b != 0) {
		Td = inverse(totalRate);
	} else {
		Td = INFINITE_TIME_DOUBLE;
	}
	if (Td != INFINITE_TIME_DOUBLE &amp;&amp; clockValue &gt; 0 &amp;&amp; T &gt; 0 &amp;&amp; clockValue &lt; T) {
		if (delta == oldDelta) {
			Td = multiply(divide(oldRate, totalRate), int_to_double(T - clockValue));
		} else {
			Td = add(multiply(divide(oldRate, totalRate), int_to_double(clockValue)), inverse(totalRate)); //It is actually abs() for the first divide and also for the inverse, but both totalRate and oldRate have been already changed into positive
		}
	}
	T = _ANIMO_round(Td);
	if (T != INFINITE_TIME &amp;&amp; T &lt; 1) T = 1; // Ensure that the minimal duration for a reaction is 1 t.u., otherwise the model will behave nondeterministically
	if (delta &gt; 0 &amp;&amp; R &gt;= MAX || delta &lt; 0 &amp;&amp; R &lt;= 0) T = INFINITE_TIME;
	clockValue = 0;
	c = 0;
}

void reach() {
	if (0 &lt;= R + delta &amp;&amp; R + delta &lt;= MAX) {
		R = R + delta;
	}
	clockValue = 0;
}

bool infinite_delay() {
	return T == INFINITE_TIME;
}

</declaration>
		<location id="id289" x="-1555" y="-866">
			<committed/>
		</location>
		<location id="id290" x="-1555" y="-816">
			<label kind="invariant" x="-1538" y="-850">minQueue == 65</label>
			<committed/>
		</location>
		<location id="id291" x="-1895" y="-646">
			<name x="-1892" y="-634">responding</name>
			<urgent/>
		</location>
		<location id="id292" x="-1496" y="-663">
			<name x="-1488" y="-687">start</name>
		</location>
		<location id="id293" x="-1666" y="-731">
			<name x="-1730" y="-747">waiting</name>
			<label kind="invariant" x="-1730" y="-719">c &lt;= T
|| infinite_delay()</label>
		</location>
		<init ref="id292"/>
		<transition>
			<source ref="id291"/>
			<target ref="id293"/>
			<label kind="guard" x="-1793" y="-680">minIDresponding == 65</label>
			<label kind="synchronisation" x="-1793" y="-663">do_update!</label>
			<label kind="assignment" x="-1793" y="-646">update(),
exit_responding()</label>
			<nail x="-1666" y="-646"/>
		</transition>
		<transition>
			<source ref="id291"/>
			<target ref="id293"/>
			<label kind="synchronisation" x="-1793" y="-595">do_update?</label>
			<label kind="assignment" x="-1793" y="-578">update()</label>
			<nail x="-1895" y="-578"/>
			<nail x="-1666" y="-578"/>
		</transition>
		<transition>
			<source ref="id292"/>
			<target ref="id293"/>
			<label kind="synchronisation" x="-1564" y="-722">do_update?</label>
			<label kind="assignment" x="-1564" y="-705">update()</label>
		</transition>
		<transition>
			<source ref="id293"/>
			<target ref="id290"/>
			<label kind="guard" x="-1691" y="-867">!infinite_delay() &amp;&amp;
c &gt;= T</label>
			<label kind="synchronisation" x="-1691" y="-833">reaching!</label>
			<label kind="assignment" x="-1691" y="-816">reach(), c = 0,
enqueue(65)</label>
			<nail x="-1666" y="-816"/>
		</transition>
		<transition>
			<source ref="id290"/>
			<target ref="id289"/>
		</transition>
		<transition>
			<source ref="id293"/>
			<target ref="id289"/>
			<label kind="guard" x="-1691" y="-867">!infinite_delay() &amp;&amp;
c &gt;= T</label>
			<label kind="synchronisation" x="-1691" y="-833">reaching?</label>
			<label kind="assignment" x="-1691" y="-816">reach(), c = 0,
enqueue(65)</label>
			<nail x="-1666" y="-816"/>
		</transition>
		<transition>
			<source ref="id289"/>
			<target ref="id293"/>
			<label kind="guard" x="-1538" y="-850">minQueue == 65</label>
			<label kind="synchronisation" x="-1538" y="-833">reached[65]!</label>
			<label kind="assignment" x="-1538" y="-816">set_time(),
update(),
exit_queue(65)</label>
			<nail x="-1462" y="-816"/>
			<nail x="-1462" y="-756"/>
		</transition>
		<transition>
			<source ref="id293"/>
			<target ref="id291"/>
			<label kind="guard" x="-1887" y="-782">c &gt; 0 &amp;&amp;
(infinite_delay() || c &lt; T)</label>
			<label kind="synchronisation" x="-1887" y="-748">reached[71]?</label>
			<label kind="assignment" x="-1887" y="-731">get_time(),
enter_responding(65)</label>
			<nail x="-1751" y="-731"/>
			<nail x="-1895" y="-731"/>
		</transition>
		<transition>
			<source ref="id293"/>
			<target ref="id291"/>
			<label kind="guard" x="-1887" y="-782">c &gt; 0 &amp;&amp;
(infinite_delay() || c &lt; T)</label>
			<label kind="synchronisation" x="-1887" y="-748">reached[84]?</label>
			<label kind="assignment" x="-1887" y="-731">get_time(),
enter_responding(65)</label>
			<nail x="-1751" y="-731"/>
			<nail x="-1895" y="-731"/>
		</transition>
	</template>
	<template>
		<name>Reactant_R67</name>
		<parameter>int[0,100]&amp; R, const int MAX</parameter>
		<declaration>int[-1, 1] delta = 0, oldDelta = 0;
time_t T;
clock c;
double_t totalRate = INFINITE_TIME_DOUBLE, oldRate = INFINITE_TIME_DOUBLE;
time_t lastUpdate = 0, clockValue = 0;
double_t Td;


void set_time() {
	if (lastUpdate + T &gt; STOP_TIME) currentTime = STOP_TIME;
	else currentTime = lastUpdate + T;
	lastUpdate = currentTime;
	clockValue = 0;
}

void get_time() {
	clockValue = currentTime - lastUpdate;
	lastUpdate = currentTime;
}

double_t compute_rate() {
	double_t R69_R68_R67_r = scenario2_3(k_R69_R68_R67, int_to_double(R68), int_to_double(R68Levels), true, int_to_double(R69), int_to_double(R69Levels), true);
	double_t R68_R67_r = scenario1(k_R68_R67, int_to_double(R68), int_to_double(R68Levels), true);
	double_t R67_R67_r = scenario1(k_R67_R67, int_to_double(R67), int_to_double(R67Levels), true);
	return subtract(add(add(zero, R69_R68_R67_r), R68_R67_r), R67_R67_r);
}

void update() {
	oldRate = totalRate;
	oldDelta = delta;
	if (currentTime == STOP_TIME) totalRate = zero;
	else totalRate = compute_rate();
	if (totalRate.b &lt; 0) {
		delta = -1;
		totalRate.b = -totalRate.b;
	} else {
		delta = 1;
	}
	if (totalRate.b != 0) {
		Td = inverse(totalRate);
	} else {
		Td = INFINITE_TIME_DOUBLE;
	}
	if (Td != INFINITE_TIME_DOUBLE &amp;&amp; clockValue &gt; 0 &amp;&amp; T &gt; 0 &amp;&amp; clockValue &lt; T) {
		if (delta == oldDelta) {
			Td = multiply(divide(oldRate, totalRate), int_to_double(T - clockValue));
		} else {
			Td = add(multiply(divide(oldRate, totalRate), int_to_double(clockValue)), inverse(totalRate)); //It is actually abs() for the first divide and also for the inverse, but both totalRate and oldRate have been already changed into positive
		}
	}
	T = _ANIMO_round(Td);
	if (T != INFINITE_TIME &amp;&amp; T &lt; 1) T = 1; // Ensure that the minimal duration for a reaction is 1 t.u., otherwise the model will behave nondeterministically
	if (delta &gt; 0 &amp;&amp; R &gt;= MAX || delta &lt; 0 &amp;&amp; R &lt;= 0) T = INFINITE_TIME;
	clockValue = 0;
	c = 0;
}

void reach() {
	if (0 &lt;= R + delta &amp;&amp; R + delta &lt;= MAX) {
		R = R + delta;
	}
	clockValue = 0;
}

bool infinite_delay() {
	return T == INFINITE_TIME;
}

</declaration>
		<location id="id294" x="-1555" y="-866">
			<committed/>
		</location>
		<location id="id295" x="-1555" y="-816">
			<label kind="invariant" x="-1538" y="-850">minQueue == 66</label>
			<committed/>
		</location>
		<location id="id296" x="-1895" y="-646">
			<name x="-1892" y="-634">responding</name>
			<urgent/>
		</location>
		<location id="id297" x="-1496" y="-663">
			<name x="-1488" y="-687">start</name>
		</location>
		<location id="id298" x="-1666" y="-731">
			<name x="-1730" y="-747">waiting</name>
			<label kind="invariant" x="-1730" y="-719">c &lt;= T
|| infinite_delay()</label>
		</location>
		<init ref="id297"/>
		<transition>
			<source ref="id296"/>
			<target ref="id298"/>
			<label kind="guard" x="-1793" y="-680">minIDresponding == 66</label>
			<label kind="synchronisation" x="-1793" y="-663">do_update!</label>
			<label kind="assignment" x="-1793" y="-646">update(),
exit_responding()</label>
			<nail x="-1666" y="-646"/>
		</transition>
		<transition>
			<source ref="id296"/>
			<target ref="id298"/>
			<label kind="synchronisation" x="-1793" y="-595">do_update?</label>
			<label kind="assignment" x="-1793" y="-578">update()</label>
			<nail x="-1895" y="-578"/>
			<nail x="-1666" y="-578"/>
		</transition>
		<transition>
			<source ref="id297"/>
			<target ref="id298"/>
			<label kind="synchronisation" x="-1564" y="-722">do_update?</label>
			<label kind="assignment" x="-1564" y="-705">update()</label>
		</transition>
		<transition>
			<source ref="id298"/>
			<target ref="id295"/>
			<label kind="guard" x="-1691" y="-867">!infinite_delay() &amp;&amp;
c &gt;= T</label>
			<label kind="synchronisation" x="-1691" y="-833">reaching!</label>
			<label kind="assignment" x="-1691" y="-816">reach(), c = 0,
enqueue(66)</label>
			<nail x="-1666" y="-816"/>
		</transition>
		<transition>
			<source ref="id295"/>
			<target ref="id294"/>
		</transition>
		<transition>
			<source ref="id298"/>
			<target ref="id294"/>
			<label kind="guard" x="-1691" y="-867">!infinite_delay() &amp;&amp;
c &gt;= T</label>
			<label kind="synchronisation" x="-1691" y="-833">reaching?</label>
			<label kind="assignment" x="-1691" y="-816">reach(), c = 0,
enqueue(66)</label>
			<nail x="-1666" y="-816"/>
		</transition>
		<transition>
			<source ref="id294"/>
			<target ref="id298"/>
			<label kind="guard" x="-1538" y="-850">minQueue == 66</label>
			<label kind="synchronisation" x="-1538" y="-833">reached[66]!</label>
			<label kind="assignment" x="-1538" y="-816">set_time(),
update(),
exit_queue(66)</label>
			<nail x="-1462" y="-816"/>
			<nail x="-1462" y="-756"/>
		</transition>
		<transition>
			<source ref="id298"/>
			<target ref="id296"/>
			<label kind="guard" x="-1887" y="-782">c &gt; 0 &amp;&amp;
(infinite_delay() || c &lt; T)</label>
			<label kind="synchronisation" x="-1887" y="-748">reached[68]?</label>
			<label kind="assignment" x="-1887" y="-731">get_time(),
enter_responding(66)</label>
			<nail x="-1751" y="-731"/>
			<nail x="-1895" y="-731"/>
		</transition>
		<transition>
			<source ref="id298"/>
			<target ref="id296"/>
			<label kind="guard" x="-1887" y="-782">c &gt; 0 &amp;&amp;
(infinite_delay() || c &lt; T)</label>
			<label kind="synchronisation" x="-1887" y="-748">reached[67]?</label>
			<label kind="assignment" x="-1887" y="-731">get_time(),
enter_responding(66)</label>
			<nail x="-1751" y="-731"/>
			<nail x="-1895" y="-731"/>
		</transition>
	</template>
	<template>
		<name>Reactant_R68</name>
		<parameter>int[0,100]&amp; R, const int MAX</parameter>
		<declaration>int[-1, 1] delta = 0, oldDelta = 0;
time_t T;
clock c;
double_t totalRate = INFINITE_TIME_DOUBLE, oldRate = INFINITE_TIME_DOUBLE;
time_t lastUpdate = 0, clockValue = 0;
double_t Td;


void set_time() {
	if (lastUpdate + T &gt; STOP_TIME) currentTime = STOP_TIME;
	else currentTime = lastUpdate + T;
	lastUpdate = currentTime;
	clockValue = 0;
}

void get_time() {
	clockValue = currentTime - lastUpdate;
	lastUpdate = currentTime;
}

double_t compute_rate() {
	double_t R48_R68_r = scenario1(k_R48_R68, int_to_double(R48), int_to_double(R48Levels), true);
	double_t R77_R68_r = scenario1(k_R77_R68, int_to_double(R77), int_to_double(R77Levels), true);
	double_t R68_R68_r = scenario1(k_R68_R68, int_to_double(R68), int_to_double(R68Levels), true);
	return subtract(add(add(zero, R48_R68_r), R77_R68_r), R68_R68_r);
}

void update() {
	oldRate = totalRate;
	oldDelta = delta;
	if (currentTime == STOP_TIME) totalRate = zero;
	else totalRate = compute_rate();
	if (totalRate.b &lt; 0) {
		delta = -1;
		totalRate.b = -totalRate.b;
	} else {
		delta = 1;
	}
	if (totalRate.b != 0) {
		Td = inverse(totalRate);
	} else {
		Td = INFINITE_TIME_DOUBLE;
	}
	if (Td != INFINITE_TIME_DOUBLE &amp;&amp; clockValue &gt; 0 &amp;&amp; T &gt; 0 &amp;&amp; clockValue &lt; T) {
		if (delta == oldDelta) {
			Td = multiply(divide(oldRate, totalRate), int_to_double(T - clockValue));
		} else {
			Td = add(multiply(divide(oldRate, totalRate), int_to_double(clockValue)), inverse(totalRate)); //It is actually abs() for the first divide and also for the inverse, but both totalRate and oldRate have been already changed into positive
		}
	}
	T = _ANIMO_round(Td);
	if (T != INFINITE_TIME &amp;&amp; T &lt; 1) T = 1; // Ensure that the minimal duration for a reaction is 1 t.u., otherwise the model will behave nondeterministically
	if (delta &gt; 0 &amp;&amp; R &gt;= MAX || delta &lt; 0 &amp;&amp; R &lt;= 0) T = INFINITE_TIME;
	clockValue = 0;
	c = 0;
}

void reach() {
	if (0 &lt;= R + delta &amp;&amp; R + delta &lt;= MAX) {
		R = R + delta;
	}
	clockValue = 0;
}

bool infinite_delay() {
	return T == INFINITE_TIME;
}

</declaration>
		<location id="id299" x="-1555" y="-866">
			<committed/>
		</location>
		<location id="id300" x="-1555" y="-816">
			<label kind="invariant" x="-1538" y="-850">minQueue == 67</label>
			<committed/>
		</location>
		<location id="id301" x="-1895" y="-646">
			<name x="-1892" y="-634">responding</name>
			<urgent/>
		</location>
		<location id="id302" x="-1496" y="-663">
			<name x="-1488" y="-687">start</name>
		</location>
		<location id="id303" x="-1666" y="-731">
			<name x="-1730" y="-747">waiting</name>
			<label kind="invariant" x="-1730" y="-719">c &lt;= T
|| infinite_delay()</label>
		</location>
		<init ref="id302"/>
		<transition>
			<source ref="id301"/>
			<target ref="id303"/>
			<label kind="guard" x="-1793" y="-680">minIDresponding == 67</label>
			<label kind="synchronisation" x="-1793" y="-663">do_update!</label>
			<label kind="assignment" x="-1793" y="-646">update(),
exit_responding()</label>
			<nail x="-1666" y="-646"/>
		</transition>
		<transition>
			<source ref="id301"/>
			<target ref="id303"/>
			<label kind="synchronisation" x="-1793" y="-595">do_update?</label>
			<label kind="assignment" x="-1793" y="-578">update()</label>
			<nail x="-1895" y="-578"/>
			<nail x="-1666" y="-578"/>
		</transition>
		<transition>
			<source ref="id302"/>
			<target ref="id303"/>
			<label kind="synchronisation" x="-1564" y="-722">do_update?</label>
			<label kind="assignment" x="-1564" y="-705">update()</label>
		</transition>
		<transition>
			<source ref="id303"/>
			<target ref="id300"/>
			<label kind="guard" x="-1691" y="-867">!infinite_delay() &amp;&amp;
c &gt;= T</label>
			<label kind="synchronisation" x="-1691" y="-833">reaching!</label>
			<label kind="assignment" x="-1691" y="-816">reach(), c = 0,
enqueue(67)</label>
			<nail x="-1666" y="-816"/>
		</transition>
		<transition>
			<source ref="id300"/>
			<target ref="id299"/>
		</transition>
		<transition>
			<source ref="id303"/>
			<target ref="id299"/>
			<label kind="guard" x="-1691" y="-867">!infinite_delay() &amp;&amp;
c &gt;= T</label>
			<label kind="synchronisation" x="-1691" y="-833">reaching?</label>
			<label kind="assignment" x="-1691" y="-816">reach(), c = 0,
enqueue(67)</label>
			<nail x="-1666" y="-816"/>
		</transition>
		<transition>
			<source ref="id299"/>
			<target ref="id303"/>
			<label kind="guard" x="-1538" y="-850">minQueue == 67</label>
			<label kind="synchronisation" x="-1538" y="-833">reached[67]!</label>
			<label kind="assignment" x="-1538" y="-816">set_time(),
update(),
exit_queue(67)</label>
			<nail x="-1462" y="-816"/>
			<nail x="-1462" y="-756"/>
		</transition>
		<transition>
			<source ref="id303"/>
			<target ref="id301"/>
			<label kind="guard" x="-1887" y="-782">c &gt; 0 &amp;&amp;
(infinite_delay() || c &lt; T)</label>
			<label kind="synchronisation" x="-1887" y="-748">reached[47]?</label>
			<label kind="assignment" x="-1887" y="-731">get_time(),
enter_responding(67)</label>
			<nail x="-1751" y="-731"/>
			<nail x="-1895" y="-731"/>
		</transition>
		<transition>
			<source ref="id303"/>
			<target ref="id301"/>
			<label kind="guard" x="-1887" y="-782">c &gt; 0 &amp;&amp;
(infinite_delay() || c &lt; T)</label>
			<label kind="synchronisation" x="-1887" y="-748">reached[76]?</label>
			<label kind="assignment" x="-1887" y="-731">get_time(),
enter_responding(67)</label>
			<nail x="-1751" y="-731"/>
			<nail x="-1895" y="-731"/>
		</transition>
	</template>
	<template>
		<name>Reactant_R69</name>
		<parameter>int[0,100]&amp; R, const int MAX</parameter>
		<declaration>int[-1, 1] delta = 0, oldDelta = 0;
time_t T;
clock c;
double_t totalRate = INFINITE_TIME_DOUBLE, oldRate = INFINITE_TIME_DOUBLE;
time_t lastUpdate = 0, clockValue = 0;
double_t Td;


void set_time() {
	if (lastUpdate + T &gt; STOP_TIME) currentTime = STOP_TIME;
	else currentTime = lastUpdate + T;
	lastUpdate = currentTime;
	clockValue = 0;
}

void get_time() {
	clockValue = currentTime - lastUpdate;
	lastUpdate = currentTime;
}

double_t compute_rate() {
	double_t R69_R69_r = scenario1(k_R69_R69, int_to_double(R69), int_to_double(R69Levels), true);
	double_t R78_R69_r = scenario1(k_R78_R69, int_to_double(R78), int_to_double(R78Levels), true);
	return add(subtract(zero, R69_R69_r), R78_R69_r);
}

void update() {
	oldRate = totalRate;
	oldDelta = delta;
	if (currentTime == STOP_TIME) totalRate = zero;
	else totalRate = compute_rate();
	if (totalRate.b &lt; 0) {
		delta = -1;
		totalRate.b = -totalRate.b;
	} else {
		delta = 1;
	}
	if (totalRate.b != 0) {
		Td = inverse(totalRate);
	} else {
		Td = INFINITE_TIME_DOUBLE;
	}
	if (Td != INFINITE_TIME_DOUBLE &amp;&amp; clockValue &gt; 0 &amp;&amp; T &gt; 0 &amp;&amp; clockValue &lt; T) {
		if (delta == oldDelta) {
			Td = multiply(divide(oldRate, totalRate), int_to_double(T - clockValue));
		} else {
			Td = add(multiply(divide(oldRate, totalRate), int_to_double(clockValue)), inverse(totalRate)); //It is actually abs() for the first divide and also for the inverse, but both totalRate and oldRate have been already changed into positive
		}
	}
	T = _ANIMO_round(Td);
	if (T != INFINITE_TIME &amp;&amp; T &lt; 1) T = 1; // Ensure that the minimal duration for a reaction is 1 t.u., otherwise the model will behave nondeterministically
	if (delta &gt; 0 &amp;&amp; R &gt;= MAX || delta &lt; 0 &amp;&amp; R &lt;= 0) T = INFINITE_TIME;
	clockValue = 0;
	c = 0;
}

void reach() {
	if (0 &lt;= R + delta &amp;&amp; R + delta &lt;= MAX) {
		R = R + delta;
	}
	clockValue = 0;
}

bool infinite_delay() {
	return T == INFINITE_TIME;
}

</declaration>
		<location id="id304" x="-1555" y="-866">
			<committed/>
		</location>
		<location id="id305" x="-1555" y="-816">
			<label kind="invariant" x="-1538" y="-850">minQueue == 68</label>
			<committed/>
		</location>
		<location id="id306" x="-1895" y="-646">
			<name x="-1892" y="-634">responding</name>
			<urgent/>
		</location>
		<location id="id307" x="-1496" y="-663">
			<name x="-1488" y="-687">start</name>
		</location>
		<location id="id308" x="-1666" y="-731">
			<name x="-1730" y="-747">waiting</name>
			<label kind="invariant" x="-1730" y="-719">c &lt;= T
|| infinite_delay()</label>
		</location>
		<init ref="id307"/>
		<transition>
			<source ref="id306"/>
			<target ref="id308"/>
			<label kind="guard" x="-1793" y="-680">minIDresponding == 68</label>
			<label kind="synchronisation" x="-1793" y="-663">do_update!</label>
			<label kind="assignment" x="-1793" y="-646">update(),
exit_responding()</label>
			<nail x="-1666" y="-646"/>
		</transition>
		<transition>
			<source ref="id306"/>
			<target ref="id308"/>
			<label kind="synchronisation" x="-1793" y="-595">do_update?</label>
			<label kind="assignment" x="-1793" y="-578">update()</label>
			<nail x="-1895" y="-578"/>
			<nail x="-1666" y="-578"/>
		</transition>
		<transition>
			<source ref="id307"/>
			<target ref="id308"/>
			<label kind="synchronisation" x="-1564" y="-722">do_update?</label>
			<label kind="assignment" x="-1564" y="-705">update()</label>
		</transition>
		<transition>
			<source ref="id308"/>
			<target ref="id305"/>
			<label kind="guard" x="-1691" y="-867">!infinite_delay() &amp;&amp;
c &gt;= T</label>
			<label kind="synchronisation" x="-1691" y="-833">reaching!</label>
			<label kind="assignment" x="-1691" y="-816">reach(), c = 0,
enqueue(68)</label>
			<nail x="-1666" y="-816"/>
		</transition>
		<transition>
			<source ref="id305"/>
			<target ref="id304"/>
		</transition>
		<transition>
			<source ref="id308"/>
			<target ref="id304"/>
			<label kind="guard" x="-1691" y="-867">!infinite_delay() &amp;&amp;
c &gt;= T</label>
			<label kind="synchronisation" x="-1691" y="-833">reaching?</label>
			<label kind="assignment" x="-1691" y="-816">reach(), c = 0,
enqueue(68)</label>
			<nail x="-1666" y="-816"/>
		</transition>
		<transition>
			<source ref="id304"/>
			<target ref="id308"/>
			<label kind="guard" x="-1538" y="-850">minQueue == 68</label>
			<label kind="synchronisation" x="-1538" y="-833">reached[68]!</label>
			<label kind="assignment" x="-1538" y="-816">set_time(),
update(),
exit_queue(68)</label>
			<nail x="-1462" y="-816"/>
			<nail x="-1462" y="-756"/>
		</transition>
		<transition>
			<source ref="id308"/>
			<target ref="id306"/>
			<label kind="guard" x="-1887" y="-782">c &gt; 0 &amp;&amp;
(infinite_delay() || c &lt; T)</label>
			<label kind="synchronisation" x="-1887" y="-748">reached[77]?</label>
			<label kind="assignment" x="-1887" y="-731">get_time(),
enter_responding(68)</label>
			<nail x="-1751" y="-731"/>
			<nail x="-1895" y="-731"/>
		</transition>
	</template>
	<template>
		<name>Reactant_R70</name>
		<parameter>int[0,100]&amp; R, const int MAX</parameter>
		<declaration>int[-1, 1] delta = 0, oldDelta = 0;
time_t T;
clock c;
double_t totalRate = INFINITE_TIME_DOUBLE, oldRate = INFINITE_TIME_DOUBLE;
time_t lastUpdate = 0, clockValue = 0;
double_t Td;


void set_time() {
	if (lastUpdate + T &gt; STOP_TIME) currentTime = STOP_TIME;
	else currentTime = lastUpdate + T;
	lastUpdate = currentTime;
	clockValue = 0;
}

void get_time() {
	clockValue = currentTime - lastUpdate;
	lastUpdate = currentTime;
}

double_t compute_rate() {
	double_t R47_R70_r = scenario1(k_R47_R70, int_to_double(R47), int_to_double(R47Levels), true);
	double_t R72_R70_r = scenario1(k_R72_R70, int_to_double(R72), int_to_double(R72Levels), true);
	double_t R70_R70_r = scenario1(k_R70_R70, int_to_double(R70), int_to_double(R70Levels), true);
	return subtract(add(add(zero, R47_R70_r), R72_R70_r), R70_R70_r);
}

void update() {
	oldRate = totalRate;
	oldDelta = delta;
	if (currentTime == STOP_TIME) totalRate = zero;
	else totalRate = compute_rate();
	if (totalRate.b &lt; 0) {
		delta = -1;
		totalRate.b = -totalRate.b;
	} else {
		delta = 1;
	}
	if (totalRate.b != 0) {
		Td = inverse(totalRate);
	} else {
		Td = INFINITE_TIME_DOUBLE;
	}
	if (Td != INFINITE_TIME_DOUBLE &amp;&amp; clockValue &gt; 0 &amp;&amp; T &gt; 0 &amp;&amp; clockValue &lt; T) {
		if (delta == oldDelta) {
			Td = multiply(divide(oldRate, totalRate), int_to_double(T - clockValue));
		} else {
			Td = add(multiply(divide(oldRate, totalRate), int_to_double(clockValue)), inverse(totalRate)); //It is actually abs() for the first divide and also for the inverse, but both totalRate and oldRate have been already changed into positive
		}
	}
	T = _ANIMO_round(Td);
	if (T != INFINITE_TIME &amp;&amp; T &lt; 1) T = 1; // Ensure that the minimal duration for a reaction is 1 t.u., otherwise the model will behave nondeterministically
	if (delta &gt; 0 &amp;&amp; R &gt;= MAX || delta &lt; 0 &amp;&amp; R &lt;= 0) T = INFINITE_TIME;
	clockValue = 0;
	c = 0;
}

void reach() {
	if (0 &lt;= R + delta &amp;&amp; R + delta &lt;= MAX) {
		R = R + delta;
	}
	clockValue = 0;
}

bool infinite_delay() {
	return T == INFINITE_TIME;
}

</declaration>
		<location id="id309" x="-1555" y="-866">
			<committed/>
		</location>
		<location id="id310" x="-1555" y="-816">
			<label kind="invariant" x="-1538" y="-850">minQueue == 69</label>
			<committed/>
		</location>
		<location id="id311" x="-1895" y="-646">
			<name x="-1892" y="-634">responding</name>
			<urgent/>
		</location>
		<location id="id312" x="-1496" y="-663">
			<name x="-1488" y="-687">start</name>
		</location>
		<location id="id313" x="-1666" y="-731">
			<name x="-1730" y="-747">waiting</name>
			<label kind="invariant" x="-1730" y="-719">c &lt;= T
|| infinite_delay()</label>
		</location>
		<init ref="id312"/>
		<transition>
			<source ref="id311"/>
			<target ref="id313"/>
			<label kind="guard" x="-1793" y="-680">minIDresponding == 69</label>
			<label kind="synchronisation" x="-1793" y="-663">do_update!</label>
			<label kind="assignment" x="-1793" y="-646">update(),
exit_responding()</label>
			<nail x="-1666" y="-646"/>
		</transition>
		<transition>
			<source ref="id311"/>
			<target ref="id313"/>
			<label kind="synchronisation" x="-1793" y="-595">do_update?</label>
			<label kind="assignment" x="-1793" y="-578">update()</label>
			<nail x="-1895" y="-578"/>
			<nail x="-1666" y="-578"/>
		</transition>
		<transition>
			<source ref="id312"/>
			<target ref="id313"/>
			<label kind="synchronisation" x="-1564" y="-722">do_update?</label>
			<label kind="assignment" x="-1564" y="-705">update()</label>
		</transition>
		<transition>
			<source ref="id313"/>
			<target ref="id310"/>
			<label kind="guard" x="-1691" y="-867">!infinite_delay() &amp;&amp;
c &gt;= T</label>
			<label kind="synchronisation" x="-1691" y="-833">reaching!</label>
			<label kind="assignment" x="-1691" y="-816">reach(), c = 0,
enqueue(69)</label>
			<nail x="-1666" y="-816"/>
		</transition>
		<transition>
			<source ref="id310"/>
			<target ref="id309"/>
		</transition>
		<transition>
			<source ref="id313"/>
			<target ref="id309"/>
			<label kind="guard" x="-1691" y="-867">!infinite_delay() &amp;&amp;
c &gt;= T</label>
			<label kind="synchronisation" x="-1691" y="-833">reaching?</label>
			<label kind="assignment" x="-1691" y="-816">reach(), c = 0,
enqueue(69)</label>
			<nail x="-1666" y="-816"/>
		</transition>
		<transition>
			<source ref="id309"/>
			<target ref="id313"/>
			<label kind="guard" x="-1538" y="-850">minQueue == 69</label>
			<label kind="synchronisation" x="-1538" y="-833">reached[69]!</label>
			<label kind="assignment" x="-1538" y="-816">set_time(),
update(),
exit_queue(69)</label>
			<nail x="-1462" y="-816"/>
			<nail x="-1462" y="-756"/>
		</transition>
		<transition>
			<source ref="id313"/>
			<target ref="id311"/>
			<label kind="guard" x="-1887" y="-782">c &gt; 0 &amp;&amp;
(infinite_delay() || c &lt; T)</label>
			<label kind="synchronisation" x="-1887" y="-748">reached[46]?</label>
			<label kind="assignment" x="-1887" y="-731">get_time(),
enter_responding(69)</label>
			<nail x="-1751" y="-731"/>
			<nail x="-1895" y="-731"/>
		</transition>
		<transition>
			<source ref="id313"/>
			<target ref="id311"/>
			<label kind="guard" x="-1887" y="-782">c &gt; 0 &amp;&amp;
(infinite_delay() || c &lt; T)</label>
			<label kind="synchronisation" x="-1887" y="-748">reached[71]?</label>
			<label kind="assignment" x="-1887" y="-731">get_time(),
enter_responding(69)</label>
			<nail x="-1751" y="-731"/>
			<nail x="-1895" y="-731"/>
		</transition>
	</template>
	<template>
		<name>Reactant_R71</name>
		<parameter>int[0,100]&amp; R, const int MAX</parameter>
		<declaration>int[-1, 1] delta = 0, oldDelta = 0;
time_t T;
clock c;
double_t totalRate = INFINITE_TIME_DOUBLE, oldRate = INFINITE_TIME_DOUBLE;
time_t lastUpdate = 0, clockValue = 0;
double_t Td;


void set_time() {
	if (lastUpdate + T &gt; STOP_TIME) currentTime = STOP_TIME;
	else currentTime = lastUpdate + T;
	lastUpdate = currentTime;
	clockValue = 0;
}

void get_time() {
	clockValue = currentTime - lastUpdate;
	lastUpdate = currentTime;
}

double_t compute_rate() {
	double_t R71_R71_r = scenario1(k_R71_R71, int_to_double(R71), int_to_double(R71Levels), true);
	double_t R70_R71_r = scenario1(k_R70_R71, int_to_double(R70), int_to_double(R70Levels), true);
	return add(subtract(zero, R71_R71_r), R70_R71_r);
}

void update() {
	oldRate = totalRate;
	oldDelta = delta;
	if (currentTime == STOP_TIME) totalRate = zero;
	else totalRate = compute_rate();
	if (totalRate.b &lt; 0) {
		delta = -1;
		totalRate.b = -totalRate.b;
	} else {
		delta = 1;
	}
	if (totalRate.b != 0) {
		Td = inverse(totalRate);
	} else {
		Td = INFINITE_TIME_DOUBLE;
	}
	if (Td != INFINITE_TIME_DOUBLE &amp;&amp; clockValue &gt; 0 &amp;&amp; T &gt; 0 &amp;&amp; clockValue &lt; T) {
		if (delta == oldDelta) {
			Td = multiply(divide(oldRate, totalRate), int_to_double(T - clockValue));
		} else {
			Td = add(multiply(divide(oldRate, totalRate), int_to_double(clockValue)), inverse(totalRate)); //It is actually abs() for the first divide and also for the inverse, but both totalRate and oldRate have been already changed into positive
		}
	}
	T = _ANIMO_round(Td);
	if (T != INFINITE_TIME &amp;&amp; T &lt; 1) T = 1; // Ensure that the minimal duration for a reaction is 1 t.u., otherwise the model will behave nondeterministically
	if (delta &gt; 0 &amp;&amp; R &gt;= MAX || delta &lt; 0 &amp;&amp; R &lt;= 0) T = INFINITE_TIME;
	clockValue = 0;
	c = 0;
}

void reach() {
	if (0 &lt;= R + delta &amp;&amp; R + delta &lt;= MAX) {
		R = R + delta;
	}
	clockValue = 0;
}

bool infinite_delay() {
	return T == INFINITE_TIME;
}

</declaration>
		<location id="id314" x="-1555" y="-866">
			<committed/>
		</location>
		<location id="id315" x="-1555" y="-816">
			<label kind="invariant" x="-1538" y="-850">minQueue == 70</label>
			<committed/>
		</location>
		<location id="id316" x="-1895" y="-646">
			<name x="-1892" y="-634">responding</name>
			<urgent/>
		</location>
		<location id="id317" x="-1496" y="-663">
			<name x="-1488" y="-687">start</name>
		</location>
		<location id="id318" x="-1666" y="-731">
			<name x="-1730" y="-747">waiting</name>
			<label kind="invariant" x="-1730" y="-719">c &lt;= T
|| infinite_delay()</label>
		</location>
		<init ref="id317"/>
		<transition>
			<source ref="id316"/>
			<target ref="id318"/>
			<label kind="guard" x="-1793" y="-680">minIDresponding == 70</label>
			<label kind="synchronisation" x="-1793" y="-663">do_update!</label>
			<label kind="assignment" x="-1793" y="-646">update(),
exit_responding()</label>
			<nail x="-1666" y="-646"/>
		</transition>
		<transition>
			<source ref="id316"/>
			<target ref="id318"/>
			<label kind="synchronisation" x="-1793" y="-595">do_update?</label>
			<label kind="assignment" x="-1793" y="-578">update()</label>
			<nail x="-1895" y="-578"/>
			<nail x="-1666" y="-578"/>
		</transition>
[truncated: 138,404 more chars]
